# Supplementary material for: Ontogeny of ependymoglial cells lining the third ventricle in mice
Source: Front Endocrinol (Lausanne). 2023 Jan 5;13:1073759. doi: 10.3389/fendo.2022.1073759 (PMC9849764; doi:10.3389/fendo.2022.1073759)
Supplement: Supplementary file 1 [file Table_1.xlsx]

## Sheet: Sheet1
Table S1. List of primary antibodies used for immunohistochemistry.
Primary Antibody	Immunogen	Manufacturer	Cat Number	RRID	Species	Poly-/Monoclonal	Dilution
Anti-Vimentin	Recombinant Golden Syrian hamster vimentin	Merck & Millipore	AB5733	AB_11212377	Chicken	Polyclonal	1/800
Anti-NeuN	Purified cell nuclei from mouse brain	Merck & Millipore	MAB377	AB_2298772	Mouse	Monoclonal	1/500
Anti-BrdU	Bromodeoxyuridine conjugated to KLH	BioRad	AHP2405	AB_2922993	Rabbit	Polyclonal	1/800
