# Supplementary material for: Ontogeny of ependymoglial cells lining the third ventricle in mice
Source: Front Endocrinol (Lausanne). 2023 Jan 5;13:1073759. doi: 10.3389/fendo.2022.1073759 (PMC9849764; doi:10.3389/fendo.2022.1073759)
Supplement: Supplementary file 2 [file Table_2.xlsx]

## Sheet: Sheet1
Table S2. List of secondary antibodies used for immunohistochemistry.
Secondary Antibody	Alexa Fluor	Manufacturer	Cat Number	RRID	Dilution
Goat anti-Chicken IgY (H+L) Secondary Antibody	Alexa Fluor 488	Thermo Fisher	A11039	AB_142924	1/500
Goat anti-Mouse IgG (H+L) Cross-Adsorbed Secondary Antibody	Alexa Fluor 488	Thermo Fisher	A11001	AB_2534069	1/500
Goat anti-Rabbit IgG (H+L) Cross-Adsorbed Secondary Antibody	Alexa Fluor 568	Thermo Fisher	A11011	AB_143157	1/500
