# Supplementary material for: Ontogeny of ependymoglial cells lining the third ventricle in mice
Source: Front Endocrinol (Lausanne). 2023 Jan 5;13:1073759. doi: 10.3389/fendo.2022.1073759 (PMC9849764; doi:10.3389/fendo.2022.1073759)
Supplement: Supplementary file 3 [file Table_3.xlsx]

## Sheet: BrdU NeuN quantification
Table S3. Quantification for double-stained BrdU/NeuN and BrdU/Vimentin-positive cells.
	Number of BrDu/NeuN-positive neurons per section (not normalized, raw) * Slash represents counting in both hemispheres									Number of analyzed sections per zone			Total number of BrDu/NeuN-positive neurons per zone (not normalized)									Number of BrDu/NeuN-positive neurons per zone (normalized by the number of counted sections)											Average of Brdu/NeuN-positive neuron/section											Summary table 1 - % of BrdU/NeuN-positive cells per region
ID	Section	Zone	vmARH	dmARH	mVMH	lVMH	DMH	cDMH		Zones	N of analyzed sections		E9_1	vmARH	dmARH	mVMH	lVMH	DMH	cDMH	Total		E9_1	vmARH	dmARH	mVMH	lVMH	DMH	cDMH	Total				Mean E9	vmARH	dmARH	mVMH	lVMH	DMH	cDMH	Total					vmARH	dmARH	mVMH	lVMH	DMH
E9_1	1	1	-	-	0/1	-	-	-		Z1	1		Z1	-	-	1	-	-	-	1		Z1	0	0	1	0	0	0	1				Z1	0.5	0.25	0.166667	0	0	0	0.916667				Tot. number of cells per nuclei	79.373	232.504	202.59	154.571	219.985
	2	2	1/1	-	-	-	-	-		Z2	1		Z2	2	-	-	-	-	-	2		Z2	2	0	0	0	0	0	2				Z2	0.583333	0.0833333	0	0	0	0	0.666667				%	8.18461	23.9748	20.8903	15.9387	22.6839
	3	3	-	0/1	-	-	-	-		Z3	1.5		Z3	-	1	-	-	-	-	1		Z3	0	0.666667	0	0	0	0	0.666667				Z3	0	0.111111	0	0	0.111111	0	0.222222
	4	3-4	-	-	-	-	-	-		Z4	1.5		Z4	-	-	-	-	-	-	0		Z4	0	0	NA	NA	0	0	0				Z4	0	0	NA	NA	0	0	0				Summary table 2 - % of BrdU/NeuN-positive cells per region
	5	4	-	-	-	-	-	-					Tot. 1	2	1	1	0	0	0	4		Tot. 1	2	0.666667	1	0	0	0	3.66667				Tot. 1	1.08333	0.444444	0.166667	0	0.111111	0	1.80556
													Tot. 2	3		1		0		4		Tot. 2	2.66667		1		0		3.66667				Tot. 2	1.52778		0.166667		0.111111		1.80556				Total number of cells per age		%
																																												E9	1.80556	0.186181
ID	Section	Zone	vmARH	dmARH	mVMH	lVMH	DMH	cDMH		Zones	N of analyzed sections		E9_2	vmARH	dmARH	mVMH	lVMH	DMH	cDMH	Total		E9_2	vmARH	dmARH	mVMH	lVMH	DMH	cDMH	Total				Mean E10	vmARH	dmARH	mVMH	lVMH	DMH	cDMH	Total				E10	30.0333	3.09691
E9_2	1	1	2/0	0/1	-	-	-	-		Z1	1		Z1	2	1	-	-	-	-	3		Z1	2	1	0	0	0	0	3				Z1	4.6	4.2	1.5	2.7	0	0	13				E11	195	20.1076
	2	2	-	-	-	-	-	-		Z2	2		Z2	-	-	-	-	-	-	0		Z2	0	0	0	0	0	0	0				Z2	2.8	2.4	2.4	4.8	0	0	12.4				E12	296.667	30.591
	3	2	-	-	-	-	-	-		Z3	1		Z3	-	-	-	-	-	-	0		Z3	0	0	0	0	0	0	0				Z3	0.433333	0.466667	0	0	2.8	0.8	4.5				E13	242	24.954
	4	3	-	-	-	-	-	-		Z4	2		Z4	-	-	-	-	-	-	0		Z4	0	0	NA	NA	0	0	0				Z4	0	0	NA	NA	0.133333	0	0.133333				E14	117.981	12.1657
	5	4	-	-	-	-	-	-					Tot. 1	2	1	0	0	0	0	3		Tot. 1	2	1	0	0	0	0	3				Tot. 1	7.83333	7.06667	3.9	7.5	2.93333	0.8	30.0333				E15	51.5667	5.31734
	6	4	-	-	-	-	-	-					Tot. 2	3		0		0		3		Tot. 2	3		0		0		3				Tot. 2	14.9		11.4		3.73333		30.0333				E16	25.2667	2.60539
																																												E17	8	0.824926
ID	Section	Zone	vmARH	dmARH	mVMH	lVMH	DMH	cDMH		Zones	N of analyzed sections		E9_3	vmARH	dmARH	mVMH	lVMH	DMH	cDMH	Total		E9_3	vmARH	dmARH	mVMH	lVMH	DMH	cDMH	Total				Mean E11	vmARH	dmARH	mVMH	lVMH	DMH	cDMH	Total				E18	0.766667	0.0790554
E9_3	1	1	-	-	-	-	-	-		Z1	1		Z1	-	-	-	-	-	-	0		Z1	0	0	0	0	0	0	0				Z1	7.16667	3	3.66667	21.3333	0	0	35.1667				P0	0.35	0.0360905
	2	2	1/0	-	-	-	-	-		Z2	2		Z2	1	-	-	-	-	-	1		Z2	0.5	0	0	0	0	0	0.5				Z2	6.16667	14.3333	3.83333	33.6667	5.16667	0.833333	64				P1	0.125	0.0128895
	3	2	-	-	-	-	-	-		Z3	1.5		Z3	-	-	-	-	-	-	0		Z3	0	0	0	0	0	0	0				Z3	5.66667	10.1667	3.33333	18.5	24.5	6.33333	68.5				P2	0	0
	4	3	-	-	-	-	-	-		Z4	1.5		Z4	-	-	-	-	-	-	0		Z4	0	0	NA	NA	0	0	0				Z4	3.33333	7.33333	NA	NA	15.5	1.16667	27.3333				P3	0.222222	0.0229146
	5	3-4	-	-	-	-	-	-					Tot. 1	1	0	0	0	0	0	1		Tot. 1	0.5	0	0	0	0	0	0.5				Tot. 1	22.3333	34.8333	10.8333	73.5	45.1667	8.33333	195				P4	0	0
	6	4	-	-	-	-	-	-					Tot. 2	1		0		0		1		Tot. 2	0.5		0		0		0.5				Tot. 2	57.1667		84.3333		53.5		195				P5	0	0
																																												P6	0	0
ID	Section	Zone	vmARH	dmARH	mVMH	lVMH	DMH	cDMH		Zones	N of analyzed sections		E9_4	vmARH	dmARH	mVMH	lVMH	DMH	cDMH	Total		E9_4	vmARH	dmARH	mVMH	lVMH	DMH	cDMH	Total				Mean E12	vmARH	dmARH	mVMH	lVMH	DMH	cDMH	Total				P7	0	0
E9_4	1	1	-	-	-	-	-	-		Z1	1.5		Z1	-	-	-	-	-	-	0		Z1	0	0	0	0	0	0	0				Z1	6.27778	9.11111	23.8056	15.9444	0	0	55.1389				P8	0	0
	2	1-2	0/1	-	-	-	-	-		Z2	1		Z2	1	-	-	-	-	-	1		Z2	1	0	0	0	0	0	1				Z2	9.83333	22.3333	36.0833	20	16	0	104.25				Subtotal	969.784	100
	3	2-3	-	-	-	-	1/0	-		Z3	1.5		Z3	-	-	-	-	1	-	1		Z3	0	0	0	0	0.666667	0	0.666667				Z3	10.7778	17.6667	23.7778	15.3333	26.6111	15.7222	109.889
	4	3	-	-	-	-	-	-		Z4	2		Z4	-	-	-	-	-	-	0		Z4	0	0	NA	NA	0	0	0				Z4	0.833333	8.36111	NA	NA	16.0278	2.16667	27.3889				Summary table 3 - % of BrdU/NeuN-positive cells per age for each region
	5	4	-	-	-	-	-	-					Tot. 1	1	0	0	0	1	0	2		Tot. 1	1	0	0	0	0.666667	0	1.66667				Tot. 1	27.7222	57.4722	83.6667	51.2778	58.6389	17.8889	296.667
	6	4	-	-	-	-	-	-					Tot. 2	1		0		1		2		Tot. 2	1		0		0.666667		1.66667				Tot. 2	85.1944		134.944		76.5278		296.667					vmARH	dmARH	mVMH	lVMH	DMH
																																												E9	1.36486	0.191156	0.0822678	0	0.0505086
ID	Section	Zone	vmARH	dmARH	mVMH	lVMH	DMH	cDMH		Zones	N of analyzed sections		E9_5	vmARH	dmARH	mVMH	lVMH	DMH	cDMH	Total		E9_5	vmARH	dmARH	mVMH	lVMH	DMH	cDMH	Total				Mean E13	vmARH	dmARH	mVMH	lVMH	DMH	cDMH	Total				E10	9.86901	3.03938	1.92507	4.85215	1.33343
E9_5	1	1	-	-	-	-	-	-		Z1	2		Z1	-	1	-	-	-	-	1		Z1	0	0.5	0	0	0	0	0.5				Z1	3.66667	5.66667	16.0833	5.75	0	0	31.1667				E11	28.1372	14.9818	5.34741	47.5511	20.5317
	2	1	-	1/0	-	-	-	-		Z2	2		Z2	-	-	-	-	-	-	0		Z2	0	0	0	0	0	0	0				Z2	4.16667	14.5	29.6667	6.5	4.75	0	59.5833				E12	34.9265	24.7189	41.2984	33.1743	26.6559
	3	2	-	-	-	-	-	-		Z3	2		Z3	-	-	-	-	-	-	0		Z3	0	0	0	0	0	0	0				Z3	4.25	26.5	15.25	6.5	20	26.75	99.25				E13	21.5228	28.2971	30.11	12.1304	22.1606
	4	2	-	-	-	-	-	-		Z4	1		Z4	-	-	-	-	-	-	0		Z4	0	0	NA	NA	0	0	0				Z4	5	19.125	NA	NA	24	3.875	52				E14	2.0098	17.8185	15.0668	1.06285	13.6871
	5	3	-	-	-	-	-	-					Tot. 1	0	1	0	0	0	0	1		Tot. 1	0	0.5	0	0	0	0	0.5				Tot. 1	17.0833	65.7917	61	18.75	48.75	30.625	242				E15	1.88981	6.96763	3.75141	0.646953	8.54606
	6	3	-	-	-	-	-	-					Tot. 2	1		0		0		1		Tot. 2	0.5		0		0		0.5				Tot. 2	82.875		79.75		79.375		242				E16	0	3.2831	2.02379	0.323477	4.89428
	7	4	-	-	-	-	-	-																																				E17	0	0.516121	0.394885	0.258781	1.77285
																																	Mean E14	vmARH	dmARH	mVMH	lVMH	DMH	cDMH	Total				E18	0	0.143367	0	0	0.196984
ID	Section	Zone	vmARH	dmARH	mVMH	lVMH	DMH	cDMH		Zones	N of analyzed sections		E9_6	vmARH	dmARH	mVMH	lVMH	DMH	cDMH	Total		E9_6	vmARH	dmARH	mVMH	lVMH	DMH	cDMH	Total				Z1	0.952381	1.04762	3.54762	0.0714286	0	0	5.61905				P0	0	0.0430101	0	0	0.113644
E9_6	1	1	1/0	-	-	-	-	-		Z1	1		Z1	1	-	-	-	-	-	1		Z1	1	0	0	0	0	0	1				Z2	0.642857	7.30952	15.9762	0.428571	1.78571	0.285714	26.4286				P1	0	0	0	0	0.0568222
	2	2	-	0/1	-	-	-	-		Z2	2		Z2	-	1	-	-	-	-	1		Z2	0	0.5	0	0	0	0	0.5				Z3	0	14.2857	11	1.14286	10.2857	8	44.7143				P2	0	0	0	0	0
	3	2	-	-	-	-	-	-		Z3	2		Z3	-	-	-	-	-	-	0		Z3	0	0	0	0	0	0	0				Z4	0	18.7857	NA	NA	18.0381	4.39524	41.219				P3	0.279972	0	0	0	0
	4	3	-	-	-	-	-	-		Z4	1		Z4	-	-	-	-	-	-	0		Z4	0	0	NA	NA	0	0	0				Tot. 1	1.59524	41.4286	30.5238	1.64286	30.1095	12.681	117.981				P4	0	0	0	0	0
	5	3	-	-	-	-	-	-					Tot. 1	1	1	0	0	0	0	2		Tot. 1	1	0.5	0	0	0	0	1.5				Tot. 2	43.0238		32.1667		42.7905		117.981				P5	0	0	0	0	0
	6	4	-	-	-	-	-	-					Tot. 2	2		0		0		2		Tot. 2	1.5		0		0		1.5															P6	0	0	0	0	0
																																	Mean E15	vmARH	dmARH	mVMH	lVMH	DMH	cDMH	Total				P7	0	0	0	0	0
																																	Z1	1.1	0.3	0.9	0.3	0	0	2.6				P8	0	0	0	0	0
ID	Section	Zone	vmARH	dmARH	mVMH	lVMH	DMH	cDMH		Zones	N of analyzed sections		E10_1	vmARH	dmARH	mVMH	lVMH	DMH	cDMH	Total		E10_1	vmARH	dmARH	mVMH	lVMH	DMH	cDMH	Total				Z2	0.2	1.6	6.7	0.5	0.5	0	9.5				Subtotal	100	100	100	100	100
E10_1	1	1	3/5	-	-	-	-	-		Z1	2		Z1	14	-	1	2	-	-	17		Z1	7	0	0.5	1	0	0	8.5				Z3	0.2	4.73333	0	0.2	5.46667	4.86667	15.4667
	2	1	3/3	-	0/1	0/2	-	-		Z2	1		Z2	3	3	-	-	-	-	6		Z2	3	3	0	0	0	0	6				Z4	0	9.56667	NA	NA	12.8333	1.6	24
	3	2	1/2	0/3	-	-	-	-		Z3	2		Z3	1	0	-	-	2	2	5		Z3	0.5	0	0	0	1	1	2.5				Tot. 1	1.5	16.2	7.6	1	18.8	6.46667	51.5667				Summary table 4 - % of BrdU/NeuN-positive cells per nucleus for each age
	4	3	0/1	0/0	-	-	2/0	1/1		Z4	1		Z4	-	-	-	-	-	-	0		Z4	0	0	NA	NA	0	0	0				Tot. 2	17.7		8.6		25.2667		51.5667
	5	3	-	-	-	-	-	-					Tot. 1	18	3	1	2	2	2	28		Tot. 1	10.5	3	0.5	1	1	1	17																vmARH	dmARH	mVMH	lVMH	DMH
	6	4	-	-	-	-	-	-					Tot. 2	21		3		4		28		Tot. 2	13.5		1.5		2		17				Mean E16	vmARH	dmARH	mVMH	lVMH	DMH	cDMH	Total				E9	60	24.6154	9.23077	0	6.15385
																																	Z1	0	0.5	0	0.2	0	0	0.7				E10	26.0821	23.5294	12.9856	24.9723	9.76693
ID	Section	Zone	vmARH	dmARH	mVMH	lVMH	DMH	cDMH		Zones	N of analyzed sections		E10_2	vmARH	dmARH	mVMH	lVMH	DMH	cDMH	Total		E10_2	vmARH	dmARH	mVMH	lVMH	DMH	cDMH	Total				Z2	0	0.866667	1.2	0.1	0	0	2.16667				E11	11.453	17.8632	5.55556	37.6923	23.1624
E10_2	1	1	1/1	2/3	-	2/3	-	-		Z1	1		Z1	2	5	-	5	-	-	12		Z1	2	5	0	5	0	0	12				Z3	0	1.46667	2.9	0.2	1.36667	1.36667	7.3				E12	9.34457	19.3727	28.2022	17.2846	19.7659
	2	2	3/4	4/1	-	3/7	-	-		Z2	1		Z2	7	5	-	10	-	-	22		Z2	7	5	0	10	0	0	22				Z4	0	4.8	NA	NA	9.4	0.9	15.1				E13	7.05923	27.1866	25.2066	7.74793	20.1446
	3	3	0/1	0/2	-	-	3/5	-		Z3	1.5		Z3	1	2	-	-	9	-	12		Z3	0.666667	1.33333	0	0	6	0	8				Tot. 1	0	7.63333	4.1	0.5	10.7667	2.26667	25.2667				E14	1.35211	35.1146	25.8718	1.39248	25.5207
	4	2022-04-03	-	-	-	-	0/2	-		Z4	1.5		Z4	-	-	-	-	1	-	1		Z4	0	0	NA	NA	0.666667	0	0.666667				Tot. 2	7.63333		4.6		13.0333		25.2667				E15	2.90886	31.4156	14.7382	1.93924	36.4577
	5	4	-	-	-	-	-	-					Tot. 1	10	12	0	15	10	0	47		Tot. 1	9.66667	11.3333	0	15	6.66667	0	42.6667															E16	0	30.2111	16.2269	1.97889	42.6121
													Tot. 2	22		15		10		47		Tot. 2	21		15		6.66667		42.6667				Mean E17	vmARH	dmARH	mVMH	lVMH	DMH	cDMH	Total				E17	0	15	10	5	48.75
																																	Z1	0	0	0	0.1	0	0	0.1				E18	0	43.4783	0	0	56.5217
ID	Section	Zone	vmARH	dmARH	mVMH	lVMH	DMH	cDMH		Zones	N of analyzed sections		E10_3	vmARH	dmARH	mVMH	lVMH	DMH	cDMH	Total		E10_3	vmARH	dmARH	mVMH	lVMH	DMH	cDMH	Total				Z2	0	0.2	0.1	0.3	0.2	0	0.8				P0	0	28.5714	0	0	71.4286
E10_3	1	1	3/2	5/6	-	3/2	-	-		Z1	2		Z1	11	19	-	10	-	-	40		Z1	5.5	9.5	0	5	0	0	20				Z3	0	0	0.7	0	1	0	1.7				P1	0	0	0	0	100
	2	1	4/2	5/3	-	2/3	-	-		Z2	1		Z2	2	2	-	5	-	-	9		Z2	2	2	0	5	0	0	9				Z4	0	1	NA	NA	2.7	1.7	5.4				P2	0	0	0	0	0
	3	2	2/0	0/2	-	3/2	-	-		Z3	1		Z3	1	1	-	-	7	1	10		Z3	1	1	0	0	7	1	10				Tot. 1	0	1.2	0.8	0.4	3.9	1.7	8				P3	100	0	0	0	0
	4	3	0/1	0/1	-	-	4/3	1/0		Z4	2		Z4	-	-	-	-	-	-	0		Z4	0	0	NA	NA	0	0	0				Tot. 2	1.2		1.2		5.6		8				P4	0	0	0	0	0
	5	4	-	-	-	-	-	-					Tot. 1	14	22	0	15	7	1	59		Tot. 1	8.5	12.5	0	10	7	1	39															P5	0	0	0	0	0
	6	4	-	-	-	-	-	-					Tot. 2	36		15		8		59		Tot. 2	21		10		8		39				Mean E18	vmARH	dmARH	mVMH	lVMH	DMH	cDMH	Total				P6	0	0	0	0	0
																																	Z1	0	0	0	0	0	0	0				P7	0	0	0	0	0
ID	Section	Zone	vmARH	dmARH	mVMH	lVMH	DMH	cDMH		Zones	N of analyzed sections		E10_4	vmARH	dmARH	mVMH	lVMH	DMH	cDMH	Total		E10_4	vmARH	dmARH	mVMH	lVMH	DMH	cDMH	Total				Z2	0	0	0	0	0	0	0				P8	0	0	0	0	0
E10_4	1	1	6/7		3/2		-	-		Z1	2		Z1	14	4	14	2	-	-	34		Z1	7	2	7	1	0	0	17				Z3	0	0	0	0	0	0	0
	2	1	0/1	1/3	5/4	1/1	-	-		Z2	1		Z2	1	1	12	1	-	-	15		Z2	1	1	12	1	0	0	15				Z4	0	0.333333	0	0	0.433333	0	0.766667
	3	2	0/1	0/1	5/7	0/1	-	-		Z3	1		Z3	-	-	-	-	-	-	0		Z3	0	0	0	0	0	0	0				Tot. 1	0	0.333333	0	0	0.433333	0	0.766667
	4	3	-	-	-	-	-	-		Z4	2		Z4	-	-	-	-	-	-	0		Z4	0	0	NA	NA	0	0	0				Tot. 2	0.333333		0		0.433333		0.766667
	5	4	-	-	-	-	-	-					Tot. 1	15	5	26	3	0	0	49		Tot. 1	8	3	19	2	0	0	32
	6	4	-	-	-	-	-	-					Tot. 2	20		29		0		49		Tot. 2	11		21		0		32				Mean P0	vmARH	dmARH	mVMH	lVMH	DMH	cDMH	Total
																																	Z1	0	0	0	0	0	0	0				Legends
ID	Section	Zone	vmARH	dmARH	mVMH	lVMH	DMH	cDMH		Zones	N of analyzed sections		E10_5	vmARH	dmARH	mVMH	lVMH	DMH	cDMH	Total		E10_5	vmARH	dmARH	mVMH	lVMH	DMH	cDMH	Total				Z2	0	0.1	0	0	0	0	0.1				NA = Not applicable
E10_5	1	1	0/3	4/3	-	-	-	-		Z1	2		Z1	3	9	-	3	-	-	15		Z1	1.5	4.5	0	1.5	0	0	7.5				Z3	0	0	0	0	0.125	0	0.125				ND= Not determined
	2	1		1/1	-	0/3	-	-		Z2	1		Z2	1	1	-	8	-	-	10		Z2	1	1	0	8	0	0	10				Z4	0	0	NA	NA	0.125	0	0.125
	3	2	0/1	0/1	-	3/5	-	-		Z3	1		Z3	-	-	-	-	-	2	2		Z3	0	0	0	0	0	2	2				Tot. 1	0	0.1	0	0	0.25	0	0.35
	4	3	-	-	-	-	-	2/0		Z4	2		Z4	-	-	-	-	-	-	0		Z4	0	0	NA	NA	0	0	0				Tot. 2	0.1		0		0.25		0.35
	5	4	-	-	-	-	-	-					Tot. 1	4	10	0	11	0	2	27		Tot. 1	2.5	5.5	0	9.5	0	2	19.5
	6	4	-	-	-	-	-	-					Tot. 2	14		11		2		27		Tot. 2	8		9.5		2		19.5				Mean P1	vmARH	dmARH	mVMH	lVMH	DMH	cDMH	Total
																																	Z1	0	0	0	0	0	0	0
																																	Z2	0	0	0	0	0	0	0
ID	Section	Zone	vmARH	dmARH	mVMH	lVMH	DMH	cDMH		Zones	N of analyzed sections		E11_3	vmARH	dmARH	mVMH	lVMH	DMH	cDMH	Total		E11_3	vmARH	dmARH	mVMH	lVMH	DMH	cDMH	Total				Z3	0	0	0	0	0.125	0	0.125
E11_3	0	1	-	3/6	0/8	10/2	-	-		Z1	2		Z1	8	9	12	44	-	-	73		Z1	4	4.5	6	22	0	0	36.5				Z4	0	0	NA	NA	0	0	0
	1	1	4/4	-	1/3	13/19	-	-		Z2	1		Z2	-	12	2	16	-	-	30		Z2	0	12	2	16	0	0	30				Tot. 1	0	0	0	0	0.125	0	0.125
	2	2	-	8/4	0/2	5/11	-	-		Z3	2		Z3	20	33	8	35	67	16	179		Z3	10	16.5	4	17.5	33.5	8	89.5				Tot. 2	0		0		0.125		0.125
	3	3	5/7	7/11	2/6	20/15	18/17	4/6		Z4	2		Z4	-	7	-	-	20	-	27		Z4	0	3.5	NA	NA	10	0	13.5
	4	3	5/3	7/8	-	-	13/19	1/5					Tot. 1	28	61	22	95	87	16	309		Tot. 1	14	36.5	12	55.5	43.5	8	169.5				Mean P2	vmARH	dmARH	mVMH	lVMH	DMH	cDMH	Total
	6	4	-	4/3	-	-	7/13	-					Tot. 2	89		117		103		309		Tot. 2	50.5		67.5		51.5		169.5				Z1	0	0	0	0	0	0	0
	7	4	-	-	-	-	-	-																									Z2	0	0	0	0	0	0	0
																																	Z3	0	0	0	0	0	0	0
ID	Section	Zone	vmARH	dmARH	mVMH	lVMH	DMH	cDMH		Zones	N of analyzed sections		E11_4	vmARH	dmARH	mVMH	lVMH	DMH	cDMH	Total		E11_4	vmARH	dmARH	mVMH	lVMH	DMH	cDMH	Total				Z4	0	0	NA	NA	0	0	0
E11_4	1	1	8/7	-	-	14/16	-	-		Z1	1		Z1	15	-	-	30	-	-	45		Z1	15	0	0	30	0	0	45				Tot. 1	0	0	0	0	0	0	0
	2	2	9/6	12/7	3/5	19/19	-	-		Z2	2		Z2	26	32	10	83	-	-	151		Z2	13	16	5	41.5	0	0	75.5				Tot. 2	0		0		0		0
	3	2	6/5	6/7	1/1	21/24	-	-		Z3	1		Z3	5	9	-	9	40	11	74		Z3	5	9	0	9	40	11	74
	4	3	2/3	4/5	-	4/5	17/23	5/6		Z4	2		Z4	17	26	-	-	51	7	101		Z4	8.5	13	NA	NA	25.5	3.5	50.5				Mean P3	vmARH	dmARH	mVMH	lVMH	DMH	cDMH	Total
	5	4	5/4	5/7	-	-	17/19	4/3					Tot. 1	63	67	10	122	91	18	371		Tot. 1	41.5	38	5	80.5	65.5	14.5	245				Z1	0	0	0	0	0	0	0
	6	4	5/3	5/9	-	-	6/9	-					Tot. 2	130		132		109		371		Tot. 2	79.5		85.5		80		245				Z2	0.222222	0	0	0	0	0	0.222222
																																	Z3	0	0	0	0	0	0	0
ID	Section	Zone	vmARH	dmARH	mVMH	lVMH	DMH	cDMH		Zones	N of analyzed sections		E11_5	vmARH	dmARH	mVMH	lVMH	DMH	cDMH	Total		E11_5	vmARH	dmARH	mVMH	lVMH	DMH	cDMH	Total				Z4	0	0	NA	NA	0	0	0
E11_5	1	1	2/1	-	-	-	-	-		Z1	2		Z1	5	9	10	24	-	-	48		Z1	2.5	4.5	5	12	0	0	24				Tot. 1	0.222222	0	0	0	0	0	0.222222
	2	1	1/1	4/5	5/5	9/15	-	-		Z2	2		Z2	11	30	9	87	31	5	173		Z2	5.5	15	4.5	43.5	15.5	2.5	86.5				Tot. 2	0.222222		0		0		0.222222
	3	2	1/3	7/8	5/3	30/25	-	-		Z3	1		Z3	2	5	6	29	-	-	42		Z3	2	5	6	29	0	0	42
	4	2	5/2	8/7	0/1	19/13	14/17	3/2		Z4	2		Z4	3	11	-	-	22	-	36		Z4	1.5	5.5	NA	NA	11	0	18				Mean P4	vmARH	dmARH	mVMH	lVMH	DMH	cDMH	Total
	5	3	1/1	2/3	3/3	16/13	-	-					Tot. 1	21	55	25	140	53	5	299		Tot. 1	11.5	30	15.5	84.5	26.5	2.5	170.5				Z1	0	0	0	0	0	0	0
	6	4	2/1	5/6	-	-	7/12	-					Tot. 2	76		165		58		299		Tot. 2	41.5		100		29		170.5				Z2	0	0	0	0	0	0	0
	7	4	-	-	-	-	3/0	-																									Z3	0	0	0	0	0	0	0
																																	Z4	0	0	NA	NA	0	0	0
																																	Tot. 1	0	0	0	0	0	0	0
ID	Section	Zone	vmARH	dmARH	mVMH	lVMH	DMH	cDMH		Zones	N of analyzed sections		E12_1	vmARH	dmARH	mVMH	lVMH	DMH	cDMH	Total		E12_1	vmARH	dmARH	mVMH	lVMH	DMH	cDMH	Total				Tot. 2	0		0		0		0
E12_1	1	1	1/0	-	-	-	-	-		Z1	2		Z1	7	14	31	8	-	-	60		Z1	3.5	7	15.5	4	0	0	30
	2	1	4/2	5/9	17/14	0/8	-	-		Z2	1		Z2	16	21	20	15	-	-	72		Z2	16	21	20	15	0	0	72				Mean P5	vmARH	dmARH	mVMH	lVMH	DMH	cDMH	Total
	3	2	10/6	12/9	5/15	5/10	-	-		Z3	1		Z3	11	11	18	11	20	11	82		Z3	11	11	18	11	20	11	82				Z1	0	0	0	0	0	0	0
	4	3	6/5	6/5	8/10	5/6	10/10	6/5		Z4	2		Z4	1	6	-	-	19	-	26		Z4	0.5	3	NA	NA	9.5	0	13				Z2	0	0	0	0	0	0	0
	5	4	0/1	4/2	-	-	9/6	-					Tot. 1	35	52	69	34	39	11	240		Tot. 1	31	42	53.5	30	29.5	11	197				Z3	0	0	0	0	0	0	0
	6	4	-	-	-	-	3/1	-					Tot. 2	87		103		50		240		Tot. 2	73		83.5		40.5		197				Z4	0	0	NA	NA	0	0	0
																																	Tot. 1	0	0	0	0	0	0	0
ID	Section	Zone	vmARH	dmARH	mVMH	lVMH	DMH	cDMH		Zones	N of analyzed sections		E12_2	vmARH	dmARH	mVMH	lVMH	DMH	cDMH	Total		E12_2	vmARH	dmARH	mVMH	lVMH	DMH	cDMH	Total				Tot. 2	0		0		0		0
E12_2	1	1	5/2	-	15/8	12/12	-	-		Z1	1		Z1	7	-	23	24	-	-	54		Z1	7	0	23	24	0	0	54
	2	2	7/8	6/8	22/18	8/6	-	-		Z2	2		Z2	28	34	85	32	38	-	217		Z2	14	17	42.5	16	19	0	108.5				Mean P6	vmARH	dmARH	mVMH	lVMH	DMH	cDMH	Total
	3	2	6/7	9/11	23/22	10/8	23/15	-		Z3	1		Z3	17	19	31	13	29	31	140		Z3	17	19	31	13	29	31	140				Z1	0	0	0	0	0	0	0
	4	3	9/8	10/9	16/15	5/8	16/13	15/16		Z4	2		Z4	-	21	-	-	39	11	71		Z4	0	10.5	NA	NA	19.5	5.5	35.5				Z2	0	0	0	0	0	0	0
	5	4	-	13/8	-	-	17/8	7/4					Tot. 1	52	74	139	69	106	42	482		Tot. 1	38	46.5	96.5	53	67.5	36.5	338				Z3	0	0	0	0	0	0	0
	6	4	ND	ND	-	-	8/6	-					Tot. 2	126		208		148		482		Tot. 2	84.5		149.5		104		338				Z4	0	0	NA	NA	0	0	0
																																	Tot. 1	0	0	0	0	0	0	0
ID	Section	Zone	vmARH	dmARH	mVMH	lVMH	DMH	cDMH		Zones	N of analyzed sections		E12_3	vmARH	dmARH	mVMH	lVMH	DMH	cDMH	Total		E12_3	vmARH	dmARH	mVMH	lVMH	DMH	cDMH	Total				Tot. 2	0		0		0		0
E12_3	1	1	2/3	5/10	10/12	7/9	-	-		Z1	1.5		Z1	7	25	35	22	-	-	89		Z1	4.66667	16.6667	23.3333	14.6667	0	0	59.3333
	2	2022-02-01	1/3	11/10	11/16	8/5	-	-		Z2	0.5		Z2	2	11	14	7	-	-	34		Z2	4	22	28	14	0	0	68				Mean P7	vmARH	dmARH	mVMH	lVMH	DMH	cDMH	Total
	3	2	ND	ND	ND	ND	ND	ND		Z3	1		Z3	8	12	20	15	20	20	95		Z3	8	12	20	15	20	20	95				Z1	0	0	0	0	0	0	0
	4	3	5/3	6/6	10/10	8/7	9/11	11/9		Z4	2		Z4	9	24	-	-	38	15	86		Z4	4.5	12	NA	NA	19	7.5	43				Z2	0	0	0	0	0	0	0
	5	4	4/5	11/8	-	-	15/12	7/8					Tot. 1	26	72	69	44	58	35	304		Tot. 1	21.1667	62.6667	71.3333	43.6667	39	27.5	265.333				Z3	0	0	0	0	0	0	0
	6	4	-	3/2	-	-	5/6	-					Tot. 2	98		113		93		304		Tot. 2	83.8333		115		66.5		265.333				Z4	0	0	NA	NA	0	0	0
																																	Tot. 1	0	0	0	0	0	0	0
ID	Section	Zone	vmARH	dmARH	mVMH	lVMH	DMH	cDMH		Zones	N of analyzed sections		E12_4	vmARH	dmARH	mVMH	lVMH	DMH	cDMH	Total		E12_4	vmARH	dmARH	mVMH	lVMH	DMH	cDMH	Total				Tot. 2	0		0		0		0
E12_4	1	1	2/3	-	11/13	5/8	-	-		Z1	2		Z1	10	12	46	18	-	-	86		Z1	5	6	23	9	0	0	43
	2	1	3/2	7/5	12/10	2/3	-	-		Z2	1		Z2	3	15	40	23	31	-	112		Z2	3	15	40	23	31	0	112				Mean P8	vmARH	dmARH	mVMH	lVMH	DMH	cDMH	Total
	3	2	ND/3	8/7	19/21	13/10	18/13	-		Z3	1.5		Z3	7	27	22	21	40	11	128		Z3	4.66667	18	14.6667	14	26.6667	7.33333	85.3333				Z1	0	0	0	0	0	0	0
	4	3	3/4	9/10	10/12	12/9	14/13	6/5		Z4	1.5		Z4	-	16	-	-	22	-	38		Z4	0	10.6667	NA	NA	14.6667	0	25.3333				Z2	0	0	0	0	0	0	0
	5	2022-04-03	-	8/9	-	-	11/15	-					Tot. 1	20	70	108	62	93	11	364		Tot. 1	12.6667	49.6667	77.6667	46	72.3333	7.33333	265.667				Z3	0	0	0	0	0	0	0
	6	4	-	2/5	-	-	5/4	-					Tot. 2	90		170		104		364		Tot. 2	62.3333		123.667		79.6667		265.667				Z4	0	0	NA	NA	0	0	0
																																	Tot. 1	0	0	0	0	0	0	0
ID	Section	Zone	vmARH	dmARH	mVMH	lVMH	DMH	cDMH		Zones	N of analyzed sections		E12_5	vmARH	dmARH	mVMH	lVMH	DMH	cDMH	Total		E12_5	vmARH	dmARH	mVMH	lVMH	DMH	cDMH	Total				Tot. 2	0		0		0		0
E12_5	1	1	3/4	-	11/12	12/11	-	-		Z1	2		Z1	15	19	56	45	-	-	135		Z1	7.5	9.5	28	22.5	0	0	67.5
	2	1	3/5	7/12	16/17	10/12	-	-		Z2	1		Z2	12	23	43	22	-	-	100		Z2	12	23	43	22	0	0	100
	3	2	7/5	10/13	18/25	9/13	-	-		Z3	1		Z3	13	19	29	20	27	14	122		Z3	13	19	29	20	27	14	122
	4	3	7/6	11/8	17/12	11/9	14/13	8/6		Z4	1		Z4	-	5	-	-	13	-	18		Z4	0	5	NA	NA	13	0	18
	5	4	-	4/1	-	-	7/6	-					Tot. 1	40	66	128	87	40	14	375		Tot. 1	32.5	56.5	100	64.5	40	14	307.5
													Tot. 2	106		215		54		375		Tot. 2	89		164.5		54		307.5
ID	Section	Zone	vmARH	dmARH	mVMH	lVMH	DMH	cDMH		Zones	N of analyzed sections		E12_6	vmARH	dmARH	mVMH	lVMH	DMH	cDMH	Total		E12_6	vmARH	dmARH	mVMH	lVMH	DMH	cDMH	Total
E12_6	1	1	5/4	6/4	16/15	10/12	-	-		Z1	2		Z1	20	31	60	43	-	-	154		Z1	10	15.5	30	21.5	0	0	77
	2	1	7/4	11/10	15/14	12/9	-	-		Z2	1		Z2	10	36	43	30	46	-	165		Z2	10	36	43	30	46	0	165
	3	2	4/6	17/19	23/20	11/19	25/21	-		Z3	1		Z3	11	27	30	19	37	11	135		Z3	11	27	30	19	37	11	135
	4	3	5/6	15/12	13/17	11/8	18/19	4/7		Z4	2		Z4	-	18	-	-	41	-	59		Z4	0	9	NA	NA	20.5	0	29.5
	5	4	-	6/7	-	-	13/16	-					Tot. 1	41	112	133	92	124	11	513		Tot. 1	31	87.5	103	70.5	103.5	11	406.5
	6	4	-	2/3	-	-	6/6	-					Tot. 2	153		225		135		513		Tot. 2	118.5		173.5		114.5		406.5
ID	Section	Zone	vmARH	dmARH	mVMH	lVMH	DMH	cDMH		Zones	N of analyzed sections		E13_1	vmARH	dmARH	mVMH	lVMH	DMH	cDMH	Total		E13_1	vmARH	dmARH	mVMH	lVMH	DMH	cDMH	Total
E13_1	1	1	4/6	-	9/6	2/2	-	-		Z1	1.5		Z1	13	7	29	9	-	-	58		Z1	8.66667	4.66667	19.3333	6	0	0	38.6667
	2	2022-02-01	3/3	6/9	14/13	4/6	-	-		Z2	1.5		Z2	7	24	40	15	18	-	104		Z2	4.66667	16	26.6667	10	12	0	69.3333
	3	2	2/2	7/9	12/15	6/4	6/12	-		Z3	1		Z3	2	34	30	9	21	22	118		Z3	2	34	30	9	21	22	118
	4	3	0/2	20/14	17/13	6/3	10/11	12/10		Z4	2		Z4	-	30	-	-	46	-	76		Z4	0	15	NA	NA	23	0	38
	5	4	-	8/11	-	-	13/15	-					Tot. 1	22	95	99	33	85	22	356		Tot. 1	15.3333	69.6667	76	25	56	22	264
	6	4	-	5/6	-	-	10/8	-					Tot. 2	117		132		107		356		Tot. 2	85		101		78		264
ID	Section	Zone	vmARH	dmARH	mVMH	lVMH	DMH	cDMH		Zones	N of analyzed sections		E13_2	vmARH	dmARH	mVMH	lVMH	DMH	cDMH	Total		E13_2	vmARH	dmARH	mVMH	lVMH	DMH	cDMH	Total
E13_2	1	1	1/4	-	4/5	-	-	-		Z1	2		Z1	10	16	43	13	-	-	82		Z1	5	8	21.5	6.5	0	0	41
	2	1	3/2	7/9	15/19	6/7	-	-		Z2	1		Z2	4	16	39	10	7	-	76		Z2	4	16	39	10	7	0	76
	3	2	2/2	6/10	17/22	4/6	3/4	-		Z3	1		Z3	4	26	13	6	33	26	108		Z3	4	26	13	6	33	26	108
	4	3	3/1	15/11	5/8	4/2	17/16	12/14		Z4	2		Z4	-	21	-	-	48	-	69		Z4	0	10.5	NA	NA	24	0	34.5
	5	4	-	8/6	-	-	13/17	-					Tot. 1	18	79	95	29	88	26	335		Tot. 1	13	60.5	73.5	22.5	64	26	259.5
	6	4	-	3/4	-	-	8/10	-					Tot. 2	97		124		114		335		Tot. 2	73.5		96		90		259.5
ID	Section	Zone	vmARH	dmARH	mVMH	lVMH	DMH	cDMH		Zones	N of analyzed sections		E13_3	vmARH	dmARH	mVMH	lVMH	DMH	cDMH	Total		E13_3	vmARH	dmARH	mVMH	lVMH	DMH	cDMH	Total
E13_3	1	1	0/1	-	-	-	-	-		Z1	2		Z1	1	12	24	10	-	-	47		Z1	0.5	6	12	5	0	0	23.5
	2	1	-	6/6	11/13	5/5	-	-		Z2	1		Z2	7	13	32	3	-	-	55		Z2	7	13	32	3	0	0	55
	3	2	4/3	6/7	14/18	1/2	-	-		Z3	1		Z3	7	23	18	11	10	29	98		Z3	7	23	18	11	10	29	98
	4	3	5/2	13/10	10/8	5/6	7/3	17/12		Z4	2		Z4	20	38	-	-	47	11	116		Z4	10	19	NA	NA	23.5	5.5	58
	5	4	5/7	13/12	-	-	18/22	4/7					Tot. 1	35	86	74	24	57	40	316		Tot. 1	24.5	61	62	19	33.5	34.5	234.5
	6	4	3/5	6/7	-	-	3/4	-					Tot. 2	121		98		97		316		Tot. 2	85.5		81		68		234.5
ID	Section	Zone	vmARH	dmARH	mVMH	lVMH	DMH	cDMH		Zones	N of analyzed sections		E13_4	vmARH	dmARH	mVMH	lVMH	DMH	cDMH	Total		E13_4	vmARH	dmARH	mVMH	lVMH	DMH	cDMH	Total
E13_4	1	1	1/0	-	-	-	-	-		Z1	2		Z1	1	8	23	11	-	-	43		Z1	0.5	4	11.5	5.5	0	0	21.5
	2	1	-	3/5	11/12	6/5	-	-		Z2	1		Z2	1	13	21	3	-	-	38		Z2	1	13	21	3	0	0	38
	3	2	1/0	7/6	12/9	0/3	-	-		Z3	1		Z3	4	23	-	-	16	30	73		Z3	4	23	0	0	16	30	73
	4	3	3/1	11/12	-	-	7/9	19/11		Z4	2		Z4	20	64	-	-	51	20	155		Z4	10	32	NA	NA	25.5	10	77.5
	5	4	4/2	17/16	-	-	20/15	9/11					Tot. 1	26	108	44	14	67	50	309		Tot. 1	15.5	73	32.5	8.5	41.5	40	211
	6	4	9/5	18/13	-	-	8/8	-					Tot. 2	134		58		117		309		Tot. 2	88.5		41		81.5		211
ID	Section	Zone	vmARH	dmARH	mVMH	lVMH	DMH	cDMH		Zones	N of analyzed sections		E14_1	vmARH	dmARH	mVMH	lVMH	DMH	cDMH	Total		E14_1	vmARH	dmARH	mVMH	lVMH	DMH	cDMH	Total
E14_1	1	1	-	1/0	4/1	-	-	-		Z1	1		Z1	-	1	5	-	-	-	6		Z1	0	1	5	0	0	0	6
	2	2	0/1	1/2	6/4	-	-	-		Z2	2		Z2	1	7	30	-	-	4	42		Z2	0.5	3.5	15	0	0	2	21
	3	2	-	3/1	11/9	-	-	3/1		Z3	0.5		Z3	ND	6	-	-	3	9	18		Z3	ND	12	0	0	6	18	36
	4	3	ND	6/ND	-	-	3/ND	9/ND		Z4	2		Z4	-	39	-	-	24	-	63		Z4	0	19.5	NA	NA	12	0	31.5
	5	4	-	12/10	-	-	6/3	-					Tot. 1	1	53	35	-	27	13	129		Tot. 1	0.5	36	20	0	18	20	94.5
	6	4	-	6/11	-	-	7/8	-					Tot. 2	54		35		40		129		Tot. 2	36.5		20		38		94.5
ID	Section	Zone	vmARH	dmARH	mVMH	lVMH	DMH	cDMH		Zones	N of analyzed sections		E14_2	vmARH	dmARH	mVMH	lVMH	DMH	cDMH	Total		E14_2	vmARH	dmARH	mVMH	lVMH	DMH	cDMH	Total
E14_2	1	1	-	-	2/1	-	-	-		Z1	2		Z1	-	-	6	-	-	-	6		Z1	0	0	3	0	0	0	3
	2	1	ND	ND	1/2	-	-	-		Z2	2		Z2	-	11	21	-	10	-	42		Z2	0	5.5	10.5	0	5	0	21
	3	2	-	4/3	5/4	-	-	-		Z3	1		Z3	-	6	15	1	6	10	38		Z3	0	6	15	1	6	10	38
	4	2	-	1/3	7/5	-	5/5	-		Z4	1		Z4	-	11	-	-	10	-	21		Z4	0	11	NA	NA	10	0	21
	5	3	-	3/3	7/8	1/0	2/4	7/3					Tot. 1	-	28	42	1	26	10	107		Tot. 1	0	22.5	28.5	1	21	10	83
	6	4	ND	ND	ND	ND	ND	ND					Tot. 2	28		43		36		107		Tot. 2	22.5		29.5		31		83
	7	4	-	5/6	-	-	6/4	-
ID	Section	Zone	vmARH	dmARH	mVMH	lVMH	DMH	cDMH		Zones	N of analyzed sections		E14_3	vmARH	dmARH	mVMH	lVMH	DMH	cDMH	Total		E14_3	vmARH	dmARH	mVMH	lVMH	DMH	cDMH	Total
E14_3	1	1	2/2	-	-	-	-	-		Z1	2		Z1	5	1	-	-	-	-	6		Z1	2.5	0.5	0	0	0	0	3
	2	1	0/1	0/1	-	-	-	-		Z2	2		Z2	2	13	32	2	-	-	49		Z2	1	6.5	16	1	0	0	24.5
	3	2	-	3/3	7/8	-	-	-		Z3	1		Z3	-	18	-	-	-	7	25		Z3	0	18	0	0	0	7	25
	4	2	1/1	3/4	9/8	2/0	-	-		Z4	2		Z4	-	24	-	-	34	-	58		Z4	0	12	NA	NA	17	0	29
	5	3	-	10/8	-	-	-	0/7					Tot. 1	7	56	32	2	34	7	138		Tot. 1	3.5	37	16	1	17	7	81.5
	6	4	-	9/6	-	-	6/8	-					Tot. 2	63		34		41		138		Tot. 2	40.5		17		24		81.5
	7	4	-	4/5	-	-	8/12	-
ID	Section	Zone	vmARH	dmARH	mVMH	lVMH	DMH	cDMH		Zones	N of analyzed sections		E14_4	vmARH	dmARH	mVMH	lVMH	DMH	cDMH	Total		E14_4	vmARH	dmARH	mVMH	lVMH	DMH	cDMH	Total
E14_4	1	1	-	-	-	-	-	-		Z1	1.5		Z1	-	2	5	-	-	-	7		Z1	0	1.33333	3.33333	0	0	0	4.66667
	2	2022-02-01	-	2/1	4/6	-	-	-		Z2	1.5		Z2	2	5	15	-	-	-	22		Z2	1.33333	3.33333	10	0	0	0	14.6667
	3	2	1/1	2/2	5/5	-	-	-		Z3	1		Z3	-	17	22	3	-	5	47		Z3	0	17	22	3	0	5	47
	4	3	-	9/8	12/10	2/1	-	2/3		Z4	2		Z4	-	24	-	-	17	6	47		Z4	0	12	NA	NA	8.5	3	23.5
	5	4	-	5/5	-	-	4/7	3/3					Tot. 1	2	48	42	3	17	11	123		Tot. 1	1.33333	33.6667	35.3333	3	8.5	8	89.8333
	6	4	-	6/8	-	-	2/4	-					Tot. 2	50		45		28		123		Tot. 2	35		38.3333		16.5		89.8333
ID	Section	Zone	vmARH	dmARH	mVMH	lVMH	DMH	cDMH		Zones	N of analyzed sections		E14_5	vmARH	dmARH	mVMH	lVMH	DMH	cDMH	Total		E14_5	vmARH	dmARH	mVMH	lVMH	DMH	cDMH	Total
E14_5	1	1	0/1	-	-	-	-	-		Z1	1.5		Z1	1	-	-	-	-	-	1		Z1	0.666667	0	0	0	0	0	0.666667
	2	2022-02-01	1/0	-	-	-	-	-		Z2	1.5		Z2	1	17	14	-	-	-	32		Z2	0.666667	11.3333	9.33333	0	0	0	21.3333
	3	2	-	9/8	8/6	-	-	-		Z3	1		Z3	-	7	15	4	19	-	45		Z3	0	7	15	4	19	0	45
	4	3	-	2/5	8/7	2/2	10/9	-		Z4	3		Z4	-	60	-	-	74	29	163		Z4	0	20	NA	NA	24.6667	9.66667	54.3333
	5	4	-	9/11	-	-	11/14	7/8					Tot. 1	2	84	29	4	93	29	241		Tot. 1	1.33333	38.3333	24.3333	4	43.6667	9.66667	121.333
	6	4	-	9/12	-	-	12/10	8/6					Tot. 2	86		33		122		241		Tot. 2	39.6667		28.3333		53.3333		121.333
	7	4	-	10/9	-	-	12/15	-
ID	Section	Zone	vmARH	dmARH	mVMH	lVMH	DMH	cDMH		Zones	N of analyzed sections		E14_6	vmARH	dmARH	mVMH	lVMH	DMH	cDMH	Total		E14_6	vmARH	dmARH	mVMH	lVMH	DMH	cDMH	Total
E14_6	1	1	0/1	-	-	-	-	-		Z1	2		Z1	3	5	18	-	-	-	26		Z1	1.5	2.5	9	0	0	0	13
	2	1	1/1	2/3	8/10	-	-	-		Z2	2		Z2	-	24	52	2	15	-	93		Z2	0	12	26	1	7.5	0	46.5
	3	2	-	4/1	14/12	-	-	-		Z3	0.5		Z3	-	11	-	-	15	5	31		Z3	0	22	0	0	30	10	62
	4	2	-	9/10	15/11	1/1	8/7	-		Z4	2.5		Z4	-	50	-	-	64	19	133		Z4	0	20	NA	NA	25.6	7.6	53.2
	5	2022-04-03	-	10/12	-	-	15/14	6/3					Tot. 1	3	90	70	2	94	24	283		Tot. 1	1.5	56.5	35	1	63.1	17.6	174.7
	6	4	-	11/11	-	-	14/11	8/7					Tot. 2	93		72		118		283		Tot. 2	58		36		80.7		174.7
	7	4	-	10/7	-	-	13/12	-
ID	Section	Zone	vmARH	dmARH	mVMH	lVMH	DMH	cDMH		Zones	N of analyzed sections		E14_7	vmARH	dmARH	mVMH	lVMH	DMH	cDMH	Total		E14_7	vmARH	dmARH	mVMH	lVMH	DMH	cDMH	Total
E14_7	1	1	1/1	-	-	-	-	-		Z1	2		Z1	4	4	9	1	-	-	18		Z1	2	2	4.5	0.5	0	0	9
	2	1	0/2	2/2	3/6	1/0	-	-		Z2	1		Z2	1	9	25	1	-	-	36		Z2	1	9	25	1	0	0	36
	3	2	0/1	5/4	14/11	0/1	-	-		Z3	1		Z3	-	18	25	-	11	6	60		Z3	0	18	25	0	11	6	60
	4	3	-	7/11	13/12	-	6/5	3/3		Z4	2		Z4	-	74	-	-	57	21	152		Z4	0	37	NA	NA	28.5	10.5	76
	5	4	-	17/15	-	-	11/14	11/10					Tot. 1	5	105	59	2	68	27	266		Tot. 1	3	66	54.5	1.5	39.5	16.5	181
	6	4	-	22/20	-	-	17/15	-					Tot. 2	110		61		95		266		Tot. 2	69		56		56		181
ID	Section	Zone	vmARH	dmARH	mVMH	lVMH	DMH	cDMH		Zones	N of analyzed sections		E15_1	vmARH	dmARH	mVMH	lVMH	DMH	cDMH	Total		E15_1	vmARH	dmARH	mVMH	lVMH	DMH	cDMH	Total
E15_1	1	1	-	-	-	-	-	-		Z1	1		Z1	-	-	-	-	-	-	0		Z1	0	0	0	0	0	0	0
	2	2	-	-	-	1/0	-	-		Z2	1		Z2	-	-	-	1	-	-	1		Z2	0	0	0	1	0	0	1
	3	3	-	0/1	-	1/0	-	-		Z3	1		Z3	-	1	-	1	-	-	2		Z3	0	1	0	1	0	0	2
	4	4	-	1/0	-	-	-	0/2		Z4	2		Z4	-	1	-	-	-	2	3		Z4	0	0.5	NA	NA	0	1	1.5
	5	4	-	-	-	-	-	-					Tot. 1	0	2	0	2	0	2	6		Tot. 1	0	1.5	0	2	0	1	4.5
													Tot. 2	2		2		2		6		Tot. 2	1.5		2		1		4.5
ID	Section	Zone	vmARH	dmARH	mVMH	lVMH	DMH	cDMH		Zones	N of analyzed sections		E15_2	vmARH	dmARH	mVMH	lVMH	DMH	cDMH	Total		E15_2	vmARH	dmARH	mVMH	lVMH	DMH	cDMH	Total
E15_2	1	1	-	-	-	-	-	-		Z1	2		Z1	-	-	-	-	-	-	0		Z1	0	0	0	0	0	0	0
	2	1	-	-	-	-	-	-		Z2	1		Z2	-	-	-	-	-	-	0		Z2	0	0	0	0	0	0	0
	3	2	-	-	-	-	-	-		Z3	1		Z3	-	2	-	-	-	-	2		Z3	0	2	0	0	0	0	2
	4	3	-	2/0	-	-	-	-		Z4	2		Z4	-	5	-	-	9	-	14		Z4	0	2.5	NA	NA	4.5	0	7
	5	4	-	-	-	-	2/2	-					Tot. 1	0	7	0	0	9	0	16		Tot. 1	0	4.5	0	0	4.5	0	9
	6	4	-	2/3	-	-	3/2	-					Tot. 2	7		0		9		16		Tot. 2	4.5		0		4.5		9
ID	Section	Zone	vmARH	dmARH	mVMH	lVMH	DMH	cDMH		Zones	N of analyzed sections		E15_3	vmARH	dmARH	mVMH	lVMH	DMH	cDMH	Total		E15_3	vmARH	dmARH	mVMH	lVMH	DMH	cDMH	Total
E15_3	1	1	0/2	-	-	-	-	-		Z1	1		Z1	2	-	-	-	-	-	2		Z1	2	0	0	0	0	0	2
	2	2	-	1/3	2/0	2/1	-	-		Z2	2		Z2	2	12	19	3	5	-	41		Z2	1	6	9.5	1.5	2.5	0	20.5
	3	2	2/0	5/3	9/8	-	3/2	-		Z3	1		Z3	-	7	-	-	10	4	21		Z3	0	7	0	0	10	4	21
	4	3	-	3/4	-	-	6/4	1/3		Z4	2		Z4	-	40	-	-	47	-	87		Z4	0	20	NA	NA	23.5	0	43.5
	5	4	-	10/6	-	-	9/5	-					Tot. 1	4	59	19	3	62	4	151		Tot. 1	3	33	9.5	1.5	36	4	87
	6	4	-	14/10	-	-	18/15	-					Tot. 2	63		22		66		151		Tot. 2	36		11		40		87
ID	Section	Zone	vmARH	dmARH	mVMH	lVMH	DMH	cDMH		Zones	N of analyzed sections		E15_4	vmARH	dmARH	mVMH	lVMH	DMH	cDMH	Total		E15_4	vmARH	dmARH	mVMH	lVMH	DMH	cDMH	Total
E15_4	1	1	1/1	-	-	-	-	-		Z1	1		Z1	2	-	-	-	-	-	2		Z1	2	0	0	0	0	0	2
	2	2	-	1/0	-	-	-	-		Z2	2		Z2	-	2	4	-	-	-	6		Z2	0	1	2	0	0	0	3
	3	2	-	1/0	3/1	-	-	-		Z3	1		Z3	1	5	-	-	-	5	11		Z3	1	5	0	0	0	5	11
	4	3	0/1	2/3	-	-	-	4/1		Z4	2		Z4	-	23	-	-	27	14	64		Z4	0	11.5	NA	NA	13.5	7	32
	5	4	-	7/3	-	-	4/2	6/8					Tot. 1	3	30	4	0	27	19	83		Tot. 1	3	17.5	2	0	13.5	12	48
	6	4	-	7/6	-	-	11/10	-					Tot. 2	33		4		46		83		Tot. 2	20.5		2		25.5		48
ID	Section	Zone	vmARH	dmARH	mVMH	lVMH	DMH	cDMH		Zones	N of analyzed sections		E15_5	vmARH	dmARH	mVMH	lVMH	DMH	cDMH	Total		E15_5	vmARH	dmARH	mVMH	lVMH	DMH	cDMH	Total
E15_5	1	1	1/2	-	-	-	-	-		Z1	2		Z1	3	3	9	3	-	-	18		Z1	1.5	1.5	4.5	1.5	0	0	9
	2	1	-	3/0	3/6	1/2	-	-		Z2	1		Z2	-	1	22	-	-	-	23		Z2	0	1	22	0	0	0	23
	3	2	-	0/1	10/12	-	-	-		Z3	1.5		Z3	-	13	-	-	26	23	62		Z3	0	8.66667	0	0	17.3333	15.3333	41.3333
	4	3	-	4/4	-	-	5/8	11/12		Z4	1.5		Z4	-	20	-	-	34	-	54		Z4	0	13.3333	NA	NA	22.6667	0	36
	5	3/4	-	5/5	-	-	15/11	-					Tot. 1	3	37	31	3	60	23	157		Tot. 1	1.5	24.5	26.5	1.5	40	15.3333	109.333
	6	4	-	8/7	-	-	10/11	-					Tot. 2	40		34		83		157		Tot. 2	26		28		55.3333		109.333
ID	Section	Zone	vmARH	dmARH	mVMH	lVMH	DMH	cDMH		Zones	N of analyzed sections		E16_1	vmARH	dmARH	mVMH	lVMH	DMH	cDMH	Total		E16_1	vmARH	dmARH	mVMH	lVMH	DMH	cDMH	Total
E16_1	1	1	-	-	-	-	-	-		Z1	1		Z1	-	-	-	-	-	-	0		Z1	0	0	0	0	0	0	0
	2	2	-	-	-	0/1	-	-		Z2	2		Z2	-	-	2	1	-	-	3		Z2	0	0	1	0.5	0	0	1.5
	3	2	-	-	1/1	-	-	-		Z3	1		Z3	-	-	-	1	3	-	4		Z3	0	0	0	1	3	0	4
	4	3	-	-	-	0/1	0/3	-		Z4	2		Z4	-	3	-	-	12	9	24		Z4	0	1.5	NA	NA	6	4.5	12
	5	4	-	-	-	-	2/4	5/4					Tot. 1	0	3	2	2	15	9	31		Tot. 1	0	1.5	1	1.5	9	4.5	17.5
	6	4	-	2/1	-	-	3/3	-					Tot. 2	3		4		24		31		Tot. 2	1.5		2.5		13.5		17.5
ID	Section	Zone	vmARH	dmARH	mVMH	lVMH	DMH	cDMH		Zones	N of analyzed sections		E16_2	vmARH	dmARH	mVMH	lVMH	DMH	cDMH	Total		E16_2	vmARH	dmARH	mVMH	lVMH	DMH	cDMH	Total
E16_2	1	1	-	-	-	-	-	-		Z1	2		Z1	-	-	-	-	-	-	0		Z1	0	0	0	0	0	0	0
	2	1	-	-	-	-	-	-		Z2	1		Z2	-	1	3	-	-	-	4		Z2	0	1	3	0	0	0	4
	3	2	-	0/1	2/1	-	-	-		Z3	2		Z3	-	3	6	-	2	5	16		Z3	0	1.5	3	0	1	2.5	8
	4	3	-	2/0	0/3	-	-	-		Z4	1		Z4	-	6	-	-	7	-	13		Z4	0	6	NA	NA	7	0	13
	5	3	-	1/0	3/0	-	1/1	2/3					Tot. 1	0	10	9	0	9	5	33		Tot. 1	0	8.5	6	0	8	2.5	25
	6	4	-	2/4	-	-	4/3	-					Tot. 2	10		9		14		33		Tot. 2	8.5		6		10.5		25
ID	Section	Zone	vmARH	dmARH	mVMH	lVMH	DMH	cDMH		Zones	N of analyzed sections		E16_3	vmARH	dmARH	mVMH	lVMH	DMH	cDMH	Total		E16_3	vmARH	dmARH	mVMH	lVMH	DMH	cDMH	Total
E16_3	1	1	-	-	-	-	-	-		Z1	2		Z1	-	-	-	-	-	-	0		Z1	0	0	0	0	0	0	0
	2	1	-	-	-	-	-	-		Z2	2		Z2	-	2	-	-	-	-	2		Z2	0	1	0	0	0	0	1
	3	2	-	-	-	-	-	-		Z3	1		Z3	-	-	7	-	1	-	8		Z3	0	0	7	0	1	0	8
	4	2	-	1/1	-	-	-	-		Z4	1		Z4	-	9	-	-	11	-	20		Z4	0	9	NA	NA	11	0	20
	5	3	-	-	5/2	-	0/1	-					Tot. 1	0	11	7	0	12	0	30		Tot. 1	0	10	7	0	12	0	29
	6	4	-	4/5	-	-	6/5	-					Tot. 2	11		7		12		30		Tot. 2	10		7		12		29
ID	Section	Zone	vmARH	dmARH	mVMH	lVMH	DMH	cDMH		Zones	N of analyzed sections		E16_4	vmARH	dmARH	mVMH	lVMH	DMH	cDMH	Total		E16_4	vmARH	dmARH	mVMH	lVMH	DMH	cDMH	Total
E16_4	1	1	-	1/1	-	0/1	-	-		Z1	1		Z1	-	2	-	1	-	-	3		Z1	0	2	0	1	0	0	3
	2	2	-	1/0	3/0	-	-	-		Z2	1.5		Z2	-	2	3	-	-	-	5		Z2	0	1.33333	2	0	0	0	3.33333
	3	2022-03-02	-	2/0	-	-	-	-		Z3	1.5		Z3	-	8	-	-	2	5	15		Z3	0	5.33333	0	0	1.33333	3.33333	10
	4	3	-	4/3	-	-	2/0	4/1		Z4	2		Z4	-	10	-	-	30	-	40		Z4	0	5	NA	NA	15	0	20
	5	4	-	2/2	-	-	5/10	-					Tot. 1	0	22	3	1	32	5	63		Tot. 1	0	13.6667	2	1	16.3333	3.33333	36.3333
	6	4	-	5/1	-	-	8/7	-					Tot. 2	22		4		37		63		Tot. 2	13.6667		3		19.6667		36.3333
ID	Section	Zone	vmARH	dmARH	mVMH	lVMH	DMH	cDMH		Zones	N of analyzed sections		E16_5	vmARH	dmARH	mVMH	lVMH	DMH	cDMH	Total		E16_5	vmARH	dmARH	mVMH	lVMH	DMH	cDMH	Total
E16_5	1	1	-	-	-	-	-	-		Z1	2		Z1	-	1	-	-	-	-	1		Z1	0	0.5	0	0	0	0	0.5
	2	1	-	1/0	-	-	-	-		Z2	1		Z2	-	1	-	-	-	-	1		Z2	0	1	0	0	0	0	1
	3	2	-	0/1	-	-	-	-		Z3	2		Z3	-	1	9	-	1	2	13		Z3	0	0.5	4.5	0	0.5	1	6.5
	4	3	-	0/1	0/1	-	-	-		Z4	2		Z4	-	5	-	-	16	-	21		Z4	0	2.5	NA	NA	8	0	10.5
	5	3	-	-	4/4	-	1/0	0/2					Tot. 1	0	8	9	0	17	2	36		Tot. 1	0	4.5	4.5	0	8.5	1	18.5
	6	4	-	1/2	-	-	5/4	-					Tot. 2	8		9		19		36		Tot. 2	4.5		4.5		9.5		18.5
	7	4	-	2/0	-	-	3/4	-
ID	Section	Zone	vmARH	dmARH	mVMH	lVMH	DMH	cDMH		Zones	N of analyzed sections		E17_1	vmARH	dmARH	mVMH	lVMH	DMH	cDMH	Total		E17_1	vmARH	dmARH	mVMH	lVMH	DMH	cDMH	Total
E17_1	1	1	-	-	-	-	-	-		Z1	2		Z1	-	-	-	1	-	-	1		Z1	0	0	0	0.5	0	0	0.5
	2	1	ND	ND	-	0/1	-	-		Z2	2		Z2	-	-	-	1	1	-	2		Z2	0	0	0	0.5	0.5	0	1
	3	2	-	-	-	0/1	-	-		Z3	1		Z3	-	-	-	-	-	-	0		Z3	0	0	0	0	0	0	0
	4	2	-	-	-	-	1/0	-		Z4	2		Z4	-	5	-	-	-	10	15		Z4	0	2.5	NA	NA	0	5	7.5
	5	3	-	-	-	-	-	-					Tot. 1	0	5	0	2	1	10	18		Tot. 1	0	2.5	0	1	0.5	5	9
	6	4	-	2/1	-	-	-	3/1					Tot. 2	5		2		11		18		Tot. 2	2.5		1		5.5		9
	7	4	-	0/2	-	-	-	3/3
ID	Section	Zone	vmARH	dmARH	mVMH	lVMH	DMH	cDMH		Zones	N of analyzed sections		E17_2	vmARH	dmARH	mVMH	lVMH	DMH	cDMH	Total		E17_2	vmARH	dmARH	mVMH	lVMH	DMH	cDMH	Total
E17_2	1	1	-	-	-	-	-	-		Z1	2		Z1	-	-	-	-	-	-	0		Z1	0	0	0	0	0	0	0
	2	1	-	-	-	-	-	-		Z2	1		Z2	-	1	-	1	-	-	2		Z2	0	1	0	1	0	0	2
	3	2	-	1/0	-	1/0	-	-		Z3	1		Z3	-	-	-	-	-	-	0		Z3	0	0	0	0	0	0	0
	4	3	-	-	-	-	-	-		Z4	2		Z4	-	1	-	-	10	2	13		Z4	0	0.5	NA	NA	5	1	6.5
	5	4	-	0/1	-	-	0/1	0/2					Tot. 1	0	2	0	1	10	2	15		Tot. 1	0	1.5	0	1	5	1	8.5
	6	4	-	-	-	-	5/4	-					Tot. 2	2		1		12		15		Tot. 2	1.5		1		6		8.5
ID	Section	Zone	vmARH	dmARH	mVMH	lVMH	DMH	cDMH		Zones	N of analyzed sections		E17_3	vmARH	dmARH	mVMH	lVMH	DMH	cDMH	Total		E17_3	vmARH	dmARH	mVMH	lVMH	DMH	cDMH	Total
E17_3	1	1	-	-	-	-	-	-		Z1	2		Z1	-	-	-	-	-	-	0		Z1	0	0	0	0	0	0	0
	2	1	-	-	-	-	-	-		Z2	2		Z2	-	-	1	-	1	-	2		Z2	0	0	0.5	0	0.5	0	1
	3	2	-	-	-	-	-	-		Z3	1		Z3	-	-	2	-	1	-	3		Z3	0	0	2	0	1	0	3
	4	2	-	-	0/1	-	1/0	-		Z4	2		Z4	-	2	-	-	8	5	15		Z4	0	1	NA	NA	4	2.5	7.5
	5	3	-	-	1/1	-	1/0	-					Tot. 1	0	2	3	0	10	5	20		Tot. 1	0	1	2.5	0	5.5	2.5	11.5
	6	4	-	0/1	-	-	0/2	3/2					Tot. 2	2		3		15		20		Tot. 2	1		2.5		8		11.5
	7	4	-	0/1	-	-	3/3	-
ID	Section	Zone	vmARH	dmARH	mVMH	lVMH	DMH	cDMH		Zones	N of analyzed sections		E17_4	vmARH	dmARH	mVMH	lVMH	DMH	cDMH	Total		E17_4	vmARH	dmARH	mVMH	lVMH	DMH	cDMH	Total
E17_4	1	1	-	-	-	-	-	-		Z1	2		Z1	-	-	-	-	-	-	0		Z1	0	0	0	0	0	0	0
	2	1	-	-	-	-	-	-		Z2	1		Z2	-	-	-	-	-	-	0		Z2	0	0	0	0	0	0	0
	3	2	-	-	-	-	-	-		Z3	2		Z3	-	-	3	-	4	-	7		Z3	0	0	1.5	0	2	0	3.5
	4	3	-	-	1/2	-	1/1	-		Z4	2		Z4	-	2	-	-	3	-	5		Z4	0	1	NA	NA	1.5	0	2.5
	5	3	-	-	-	-	1/1	-					Tot. 1	0	2	3	0	7	0	12		Tot. 1	0	1	1.5	0	3.5	0	6
	6	4	-	-	-	-	1/2	-					Tot. 2	2		3		7		12		Tot. 2	1		1.5		3.5		6
	7	4	-	0/2	-	-	-	-
ID	Section	Zone	vmARH	dmARH	mVMH	lVMH	DMH	cDMH		Zones	N of analyzed sections		E17_5	vmARH	dmARH	mVMH	lVMH	DMH	cDMH	Total		E17_5	vmARH	dmARH	mVMH	lVMH	DMH	cDMH	Total
E17_5	1	1	-	-	-	-	-	-		Z1	1		Z1	-	-	-	-	-	-	0		Z1	0	0	0	0	0	0	0
	2	1	ND	ND	ND	ND	ND	ND		Z2	1		Z2	-	-	-	-	-	-	0		Z2	0	0	0	0	0	0	0
	3	2	-	-	-	-	-	-		Z3	1		Z3	-	-	-	-	2	-	2		Z3	0	0	0	0	2	0	2
	4	3	-	-	-	-	1/1	-		Z4	2		Z4	-	-	-	-	6	-	6		Z4	0	0	NA	NA	3	0	3
	5	4	-	-	-	-	1/1	-					Tot. 1	0	0	0	0	8	0	8		Tot. 1	0	0	0	0	5	0	5
	6	4	-	-	-	-	3/1	-					Tot. 2	0		0		8		8		Tot. 2	0		0		5		5
ID	Section	Zone	vmARH	dmARH	mVMH	lVMH	DMH	cDMH		Zones	N of analyzed sections		E18_1	vmARH	dmARH	mVMH	lVMH	DMH	cDMH	Total		E18_1	vmARH	dmARH	mVMH	lVMH	DMH	cDMH	Total
E18_1	1	1	-	-	-	-	-	-		Z1	2		Z1	-	-	-	-	-	-	0		Z1	0	0	0	0	0	0	0
	2	1	-	-	-	-	-	-		Z2	1		Z2	-	-	-	-	-	-	0		Z2	0	0	0	0	0	0	0
	3	2	-	-	-	-	-	-		Z3	1.5		Z3	-	-	-	-	-	-	0		Z3	0	0	0	0	0	0	0
	4	3	-	-	-	-	-	-		Z4	2.5		Z4	-	-	-	-	2	-	2		Z4	0	0	NA	NA	0.8	0	0.8
	5	2022-04-03	-	-	-	-	-	-					Tot. 1	0	0	0	0	2	0	2		Tot. 1	0	0	0	0	0.8	0	0.8
	6	4	-	-	-	-	1/1	-					Tot. 2	0		0		2		2		Tot. 2	0		0		0.8		0.8
	7	4	-	-	-	-	-	-
ID	Section	Zone	vmARH	dmARH	mVMH	lVMH	DMH	cDMH		Zones	N of analyzed sections		E18_2	vmARH	dmARH	mVMH	lVMH	DMH	cDMH	Total		E18_2	vmARH	dmARH	mVMH	lVMH	DMH	cDMH	Total
E18_2	1	1	-	-	-	-	-	-		Z1	2		Z1	-	-	-	-	-	-	0		Z1	0	0	0	0	0	0	0
	2	1	-	-	-	-	-	-		Z2	1		Z2	-	-	-	-	-	-	0		Z2	0	0	0	0	0	0	0
	3	2	-	-	-	-	-	-		Z3	1		Z3	-	-	-	-	-	-	0		Z3	0	0	0	0	0	0	0
	4	3	-	-	-	-	-	-		Z4	2		Z4	-	2	-	-	1	-	3		Z4	0	1	0	0	0.5	0	1.5
	5	4	-	1/1	-	-	-	-					Tot. 1	0	2	0	0	1	0	3		Tot. 1	0	1	0	0	0.5	0	1.5
	6	4	-	-	-	-	0/1	-					Tot. 2	2		0		1		3		Tot. 2	1		0		0.5		1.5
ID	Section	Zone	vmARH	dmARH	mVMH	lVMH	DMH	cDMH		Zones	N of analyzed sections		E18_3	vmARH	dmARH	mVMH	lVMH	DMH	cDMH	Total		E18_3	vmARH	dmARH	mVMH	lVMH	DMH	cDMH	Total
E18_3	1	1	-	-	-	-	-	-		Z1	1		Z1	-	-	-	-	-	-	0		Z1	0	0	0	0	0	0	0
	2	2	-	-	-	-	-	-		Z2	2		Z2	-	-	-	-	-	-	0		Z2	0	0	0	0	0	0	0
	3	2	-	-	-	-	-	-		Z3	1		Z3	-	-	-	-	-	-	0		Z3	0	0	0	0	0	0	0
	4	3	-	-	-	-	-	-		Z4	1		Z4	-	-	-	-	-	-	0		Z4	0	0	NA	NA	0	0	0
	5	4	-	-	-	-	-	-					Tot. 1	0	0	0	0	0	0	0		Tot. 1	0	0	0	0	0	0	0
													Tot. 2	0		0		0		0		Tot. 2	0		0		0		0
ID	Section	Zone	vmARH	dmARH	mVMH	lVMH	DMH	cDMH		Zones	N of analyzed sections		P0_1	vmARH	dmARH	mVMH	lVMH	DMH	cDMH	Total		P0_1	vmARH	dmARH	mVMH	lVMH	DMH	cDMH	Total
P0_1	1	1	-	-	-	-	-	-		Z1	2.5		Z1	-	-	-	-	-	-	0		Z1	0	0	0	0	0	0	0
	2	1	-	-	-	-	-	-		Z2	2.5		Z2	-	1	-	-	-	-	1		Z2	0	0.4	0	0	0	0	0.4
	3	2022-02-01	-	-	-	-	-	-		Z3	2		Z3	-	-	-	-	-	-	0		Z3	0	0	0	0	0	0	0
	4	2	-	-	-	-	-	-		Z4	3		Z4	-	-	-	-	-	-	0		Z4	0	0	NA	NA	0	0	0
	5	2	-	0/1	-	-	-	-					Tot. 1	0	1	0	0	0	0	1		Tot. 1	0	0.4	0	0	0	0	0.4
	6	3	-	-	-	-	-	-					Tot. 2	1		0		0		1		Tot. 2	0.4		0		0		0.4
	7	3	-	-	-	-	-	-
	8	4	-	-	-	-	-	-
	9	4	-	-	-	-	-	-
	10	4	-	-	-	-	-	-
ID	Section	Zone	vmARH	dmARH	mVMH	lVMH	DMH	cDMH		Zones	N of analyzed sections		P0_2	vmARH	dmARH	mVMH	lVMH	DMH	cDMH	Total		P0_2	vmARH	dmARH	mVMH	lVMH	DMH	cDMH	Total
P0_2	1	1	-	-	-	-	-	-		Z1	1		Z1	-	-	-	-	-	-	0		Z1	0	0	0	0	0	0	0
	2	2	-	-	-	-	-	-		Z2	2		Z2	-	-	-	-	-	-	0		Z2	0	0	0	0	0	0	0
	3	2	-	-	-	-	-	-		Z3	1		Z3	-	-	-	-	-	-	0		Z3	0	0	0	0	0	0	0
	4	3	-	-	-	-	-	-		Z4	2		Z4	-	-	-	-	1	-	1		Z4	0	0	NA	NA	0.5	0	0.5
	5	4	-	-	-	-	-	-					Tot. 1	0	0	0	0	1	0	1		Tot. 1	0	0	0	0	0.5	0	0.5
	6	4	-	-	-	-	1/0	-					Tot. 2	0		0		1		1		Tot. 2	0		0		0.5		0.5
ID	Section	Zone	vmARH	dmARH	mVMH	lVMH	DMH	cDMH		Zones	N of analyzed sections		P0_3	vmARH	dmARH	mVMH	lVMH	DMH	cDMH	Total		P0_3	vmARH	dmARH	mVMH	lVMH	DMH	cDMH	Total
P0_3	1	1	-	-	-	-	-	-		Z1	3		Z1	-	-	-	-	-	-	0		Z1	0	0	0	0	0	0	0
	2	1	-	-	-	-	-	-		Z2	2		Z2	-	-	-	-	-	-	0		Z2	0	0	0	0	0	0	0
	3	1	-	-	-	-	-	-		Z3	2		Z3	-	-	-	-	1	-	1		Z3	0	0	0	0	0.5	0	0.5
	4	2	-	-	-	-	-	-		Z4	3		Z4	-	-	-	-	-	-	0		Z4	0	0	NA	NA	0	0	0
	5	2	-	-	-	-	-	-					Tot. 1	0	0	0	0	1	0	1		Tot. 1	0	0	0	0	0.5	0	0.5
	6	3	-	-	-	-	-	-					Tot. 2	0		0		1		1		Tot. 2	0		0		0.5		0.5
	7	3	-	-	-	-	0/1	-
	8	4	-	-	-	-	-	-
	9	4	-	-	-	-	-	-
	10	4	-	-	-	-	-	-
ID	Section	Zone	vmARH	dmARH	mVMH	lVMH	DMH	cDMH		Zones	N of analyzed sections		P0_4	vmARH	dmARH	mVMH	lVMH	DMH	cDMH	Total		P0_4	vmARH	dmARH	mVMH	lVMH	DMH	cDMH	Total
P0_4	1	1	-	-	-	-	-	-		Z1	1.5		Z1	-	-	-	-	-	-	0		Z1	0	0	0	0	0	0	0
	2	2022-02-01	-	-	-	-	-	-		Z2	3		Z2	-	-	-	-	-	-	0		Z2	0	0	0	0	0	0	0
	3	2	-	-	-	-	-	-		Z3	1.5		Z3	-	-	-	-	-	-	0		Z3	0	0	0	0	0	0	0
	4	2	-	-	-	-	-	-		Z4	3		Z4	-	-	-	-	-	-	0		Z4	0	0	NA	NA	0	0	0
	5	2022-03-02	-	-	-	-	-	-					Tot. 1	0	0	0	0	0	0	0		Tot. 1	0	0	0	0	0	0	0
	6	3	-	-	-	-	-	-					Tot. 2	0		0		0		0		Tot. 2	0		0		0		0
	7	4	-	-	-	-	-	-
	8	4	-	-	-	-	-	-
	9	4	-	-	-	-	-	-
ID	Section	Zone	vmARH	dmARH	mVMH	lVMH	DMH	cDMH		Zones	N of analyzed sections		P1_1	vmARH	dmARH	mVMH	lVMH	DMH	cDMH	Total		P1_1	vmARH	dmARH	mVMH	lVMH	DMH	cDMH	Total
P1_1	1	1	-	-	-	-	-	-		Z1	3		Z1	-	-	-	-	-	-	0		Z1	0	0	0	0	0	0	0
	2	1	-	-	-	-	-	-		Z2	3		Z2	-	-	-	-	-	-	0		Z2	0	0	0	0	0	0	0
	3	1	-	-	-	-	-	-		Z3	3		Z3	-	-	-	-	-	-	0		Z3	0	0	0	0	0	0	0
	4	2	-	-	-	-	-	-		Z4	3		Z4	-	-	-	-	-	-	0		Z4	0	0	NA	NA	0	0	0
	5	2	-	-	-	-	-	-					Tot. 1	0	0	0	0	0	0	0		Tot. 1	0	0	0	0	0	0	0
	6	2	-	-	-	-	-	-					Tot. 2	0		0		0		0		Tot. 2	0		0		0		0
	7	3	-	-	-	-	-	-
	8	3	-	-	-	-	-	-
	9	3	-	-	-	-	-	-
	10	4	-	-	-	-	-	-
	11	4	-	-	-	-	-	-
	12	4	-	-	-	-	-	-
ID	Section	Zone	vmARH	dmARH	mVMH	lVMH	DMH	cDMH		Zones	N of analyzed sections		P1_2	vmARH	dmARH	mVMH	lVMH	DMH	cDMH	Total		P1_2	vmARH	dmARH	mVMH	lVMH	DMH	cDMH	Total
P1_2	1	1	-	-	-	-	-	-		Z1	2		Z1	-	-	-	-	-	-	0		Z1	0	0	0	0	0	0	0
	2	1	-	-	-	-	-	-		Z2	2		Z2	-	-	-	-	-	-	0		Z2	0	0	0	0	0	0	0
	3	2	-	-	-	-	-	-		Z3	2		Z3	-	-	-	-	1	-	1		Z3	0	0	0	0	0.5	0	0.5
	4	2	-	-	-	-	-	-		Z4	3		Z4	-	-	-	-	-	-	0		Z4	0	0	NA	NA	0	0	0
	5	3	-	-	-	-	1/0	-					Tot. 1	0	0	0	0	1	0	1		Tot. 1	0	0	0	0	0.5	0	0.5
	6	3	-	-	-	-	-	-					Tot. 2	0		0		1		1		Tot. 2	0		0		0.5		0.5
	7	4	-	-	-	-	-	-
	8	4	-	-	-	-	-	-
	9	4	-	-	-	-	-	-
ID	Section	Zone	vmARH	dmARH	mVMH	lVMH	DMH	cDMH		Zones	N of analyzed sections		P1_3	vmARH	dmARH	mVMH	lVMH	DMH	cDMH	Total		P1_3	vmARH	dmARH	mVMH	lVMH	DMH	cDMH	Total
P1_3	1	1	-	-	-	-	-	-		Z1	1.5		Z1	-	-	-	-	-	-	0		Z1	0	0	0	0	0	0	0
	2	2022-02-01	-	-	-	-	-	-		Z2	1.5		Z2	-	-	-	-	-	-	0		Z2	0	0	0	0	0	0	0
	3	2	-	-	-	-	-	-		Z3	3		Z3	-	-	-	-	-	-	0		Z3	0	0	0	0	0	0	0
	4	3	-	-	-	-	-	-		Z4	3		Z4	-	-	-	-	-	-	0		Z4	0	0	NA	NA	0	0	0
	5	3	-	-	-	-	-	-					Tot. 1	0	0	0	0	0	0	0		Tot. 1	0	0	0	0	0	0	0
	6	3	-	-	-	-	-	-					Tot. 2	0		0		0		0		Tot. 2	0		0		0		0
	7	4	-	-	-	-	-	-
	8	4	-	-	-	-	-	-
	9	4	-	-	-	-	-	-
ID	Section	Zone	vmARH	dmARH	mVMH	lVMH	DMH	cDMH		Zones	N of analyzed sections		P1_4	vmARH	dmARH	mVMH	lVMH	DMH	cDMH	Total		P1_4	vmARH	dmARH	mVMH	lVMH	DMH	cDMH	Total
P1_4	1	1	-	-	-	-	-	-		Z1	2		Z1	-	-	-	-	-	-	0		Z1	0	0	0	0	0	0	0
	2	1	-	-	-	-	-	-		Z2	2		Z2	-	-	-	-	-	-	0		Z2	0	0	0	0	0	0	0
	3	2	-	-	-	-	-	-		Z3	2		Z3	-	-	-	-	-	-	0		Z3	0	0	0	0	0	0	0
	4	2	-	-	-	-	-	-		Z4	3		Z4	-	-	-	-	-	-	0		Z4	0	0	NA	NA	0	0	0
	5	3	-	-	-	-	-	-					Tot. 1	0	0	0	0	0	0	0		Tot. 1	0	0	0	0	0	0	0
	6	3	-	-	-	-	-	-					Tot. 2	0		0		0		0		Tot. 2	0		0		0		0
	7	4	-	-	-	-	-	-
	8	4	-	-	-	-	-	-
	9	4	-	-	-	-	-	-
ID	Section	Zone	vmARH	dmARH	mVMH	lVMH	DMH	cDMH		Zones	N of analyzed sections		P2_1	vmARH	dmARH	mVMH	lVMH	DMH	cDMH	Total		P2_1	vmARH	dmARH	mVMH	lVMH	DMH	cDMH	Total
P2_1	1	1	-	-	-	-	-	-		Z1	2.5		Z1	-	-	-	-	-	-	0		Z1	0	0	0	0	0	0	0
	2	1	-	-	-	-	-	-		Z2	1.5		Z2	-	-	-	-	-	-	0		Z2	0	0	0	0	0	0	0
	3	2022-02-01	-	-	-	-	-	-		Z3	2		Z3	-	-	-	-	-	-	0		Z3	0	0	0	0	0	0	0
	4	2	-	-	-	-	-	-		Z4	3		Z4	-	-	-	-	-	-	0		Z4	0	0	NA	NA	0	0	0
	5	3	-	-	-	-	-	-					Tot. 1	0	0	0	0	0	0	0		Tot. 1	0	0	0	0	0	0	0
	6	3	-	-	-	-	-	-					Tot. 2	0		0		0		0		Tot. 2	0		0		0		0
	7	4	-	-	-	-	-	-
	8	4	-	-	-	-	-	-
	9	4	-	-	-	-	-	-
ID	Section	Zone	vmARH	dmARH	mVMH	lVMH	DMH	cDMH		Zones	N of analyzed sections		P2_2	vmARH	dmARH	mVMH	lVMH	DMH	cDMH	Total		P2_2	vmARH	dmARH	mVMH	lVMH	DMH	cDMH	Total
P2_2	1	1	-	-	-	-	-	-		Z1	2		Z1	-	-	-	-	-	-	0		Z1	0	0	0	0	0	0	0
	2	1	-	-	-	-	-	-		Z2	2		Z2	-	-	-	-	-	-	0		Z2	0	0	0	0	0	0	0
	3	2	-	-	-	-	-	-		Z3	2		Z3	-	-	-	-	-	-	0		Z3	0	0	0	0	0	0	0
	4	2	-	-	-	-	-	-		Z4	3		Z4	-	-	-	-	-	-	0		Z4	0	0	NA	NA	0	0	0
	5	3	-	-	-	-	-	-					Tot. 1	0	0	0	0	0	0	0		Tot. 1	0	0	0	0	0	0	0
	6	3	-	-	-	-	-	-					Tot. 2	0		0		0		0		Tot. 2	0		0		0		0
	7	4	-	-	-	-	-	-
	8	4	-	-	-	-	-	-
	9	4	-	-	-	-	-	-
ID	Section	Zone	vmARH	dmARH	mVMH	lVMH	DMH	cDMH		Zones	N of analyzed sections		P3_1	vmARH	dmARH	mVMH	lVMH	DMH	cDMH	Total		P3_1	vmARH	dmARH	mVMH	lVMH	DMH	cDMH	Total
P3_1	1	1	-	-	-	-	-	-		Z1	2.5		Z1	-	-	-	-	-	-	0		Z1	0	0	0	0	0	0	0
	2	1	-	-	-	-	-	-		Z2	2		Z2	-	-	-	-	-	-	0		Z2	0	0	0	0	0	0	0
	3	2022-02-01	-	-	-	-	-	-		Z3	2.5		Z3	-	-	-	-	-	-	0		Z3	0	0	0	0	0	0	0
	4	2	-	-	-	-	-	-		Z4	2		Z4	-	-	-	-	-	-	0		Z4	0	0	NA	NA	0	0	0
	5	2022-03-02	-	-	-	-	-	-					Tot. 1	0	0	0	0	0	0	0		Tot. 1	0	0	0	0	0	0	0
	6	3	-	-	-	-	-	-					Tot. 2	0		0		0		0		Tot. 2	0		0		0		0
	7	3	-	-	-	-	-	-
	8	4	-	-	-	-	-	-
	9	4	-	-	-	-	-	-
ID	Section	Zone	vmARH	dmARH	mVMH	lVMH	DMH	cDMH		Zones	N of analyzed sections		P3_2	vmARH	dmARH	mVMH	lVMH	DMH	cDMH	Total		P3_2	vmARH	dmARH	mVMH	lVMH	DMH	cDMH	Total
P3_2	1	1	-	-	-	-	-	-		Z1	2		Z1	-	-	-	-	-	-	0		Z1	0	0	0	0	0	0	0
	2	1	-	-	-	-	-	-		Z2	1.5		Z2	1	-	-	-	-	-	1		Z2	0.666667	0	0	0	0	0	0.666667
	3	2	1/0	-	-	-	-	-		Z3	2.5		Z3	-	-	-	-	-	-	0		Z3	0	0	0	0	0	0	0
	4	2022-03-02	-	-	-	-	-	-		Z4	3		Z4	-	-	-	-	-	-	0		Z4	0	0	NA	NA	0	0	0
	5	3	-	-	-	-	-	-					Tot. 1	1	0	0	0	0	0	1		Tot. 1	0.666667	0	0	0	0	0	0.666667
	6	3	-	-	-	-	-	-					Tot. 2	1		0		0		1		Tot. 2	0.666667		0		0		0.666667
	7	4	-	-	-	-	-	-
	8	4	-	-	-	-	-	-
	9	4	-	-	-	-	-	-
ID	Section	Zone	vmARH	dmARH	mVMH	lVMH	DMH	cDMH		Zones	N of analyzed sections		P3_3	vmARH	dmARH	mVMH	lVMH	DMH	cDMH	Total		P3_3	vmARH	dmARH	mVMH	lVMH	DMH	cDMH	Total
P3_3	1	1	-	-	-	-	-	-		Z1	1.5		Z1	-	-	-	-	-	-	0		Z1	0	0	0	0	0	0	0
	2	2022-02-01	-	-	-	-	-	-		Z2	2.5		Z2	-	-	-	-	-	-	0		Z2	0	0	0	0	0	0	0
	3	2	-	-	-	-	-	-		Z3	2		Z3	-	-	-	-	-	-	0		Z3	0	0	0	0	0	0	0
	4	2	-	-	-	-	-	-		Z4	3		Z4	-	-	-	-	-	-	0		Z4	0	0	NA	NA	0	0	0
	5	3	-	-	-	-	-	-					Tot. 1	0	0	0	0	0	0	0		Tot. 1	0	0	0	0	0	0	0
	6	3	-	-	-	-	-	-					Tot. 2	0		0		0		0		Tot. 2	0		0		0		0
	7	4	-	-	-	-	-	-
	8	4	-	-	-	-	-	-
	9	4	-	-	-	-	-	-
ID	Section	Zone	vmARH	dmARH	mVMH	lVMH	DMH	cDMH		Zones	N of analyzed sections		P4_1	vmARH	dmARH	mVMH	lVMH	DMH	cDMH	Total		P4_1	vmARH	dmARH	mVMH	lVMH	DMH	cDMH	Total
P4_1	1	1	-	-	-	-	-	-		Z1	2		Z1	-	-	-	-	-	-	0		Z1	0	0	0	0	0	0	0
	2	1	-	-	-	-	-	-		Z2	2		Z2	-	-	-	-	-	-	0		Z2	0	0	0	0	0	0	0
	3	2	-	-	-	-	-	-		Z3	0		Z3	-	-	-	-	-	-	0		Z3	0	0	0	0	0	0	0
	4	2	-	-	-	-	-	-		Z4	0		Z4	-	-	-	-	-	-	0		Z4	0	0	NA	NA	0	0	0
													Tot. 1	0	0	0	0	0	0	0		Tot. 1	0	0	0	0	0	0	0
													Tot. 2	0		0		0		0		Tot. 2	0		0		0		0
ID	Section	Zone	vmARH	dmARH	mVMH	lVMH	DMH	cDMH		Zones	N of analyzed sections		P4_2	vmARH	dmARH	mVMH	lVMH	DMH	cDMH	Total		P4_2	vmARH	dmARH	mVMH	lVMH	DMH	cDMH	Total
P4_2	1	4	-	-	-	-	-	-		Z1	1.5		Z1	-	-	-	-	-	-	0		Z1	0	0	0	0	0	0	0
	2	4	-	-	-	-	-	-		Z2	2.5		Z2	-	-	-	-	-	-	0		Z2	0	0	0	0	0	0	0
	3	3	-	-	-	-	-	-		Z3	3		Z3	-	-	-	-	-	-	0		Z3	0	0	0	0	0	0	0
	4	3	-	-	-	-	-	-		Z4	2		Z4	-	-	-	-	-	-	0		Z4	0	0	NA	NA	0	0	0
	5	3	-	-	-	-	-	-					Tot. 1	0	0	0	0	0	0	0		Tot. 1	0	0	0	0	0	0	0
	6	2	-	-	-	-	-	-					Tot. 2	0		0		0		0		Tot. 2	0		0		0		0
	7	2	-	-	-	-	-	-
	8	2022-02-01	-	-	-	-	-	-
	9	1	-	-	-	-	-	-
ID	Section	Zone	vmARH	dmARH	mVMH	lVMH	DMH	cDMH		Zones	N of analyzed sections		P4_3	vmARH	dmARH	mVMH	lVMH	DMH	cDMH	Total		P4_3	vmARH	dmARH	mVMH	lVMH	DMH	cDMH	Total
P4_3	1	1	-	-	-	-	-	-		Z1	2.5		Z1	-	-	-	-	-	-	0		Z1	0	0	0	0	0	0	0
	2	1	-	-	-	-	-	-		Z2	2		Z2	-	-	-	-	-	-	0		Z2	0	0	0	0	0	0	0
	3	2022-02-01	-	-	-	-	-	-		Z3	1.5		Z3	-	-	-	-	-	-	0		Z3	0	0	0	0	0	0	0
	4	2	-	-	-	-	-	-		Z4	3		Z4	-	-	-	-	-	-	0		Z4	0	0	NA	NA	0	0	0
	5	2022-03-02	-	-	-	-	-	-					Tot. 1	0	0	0	0	0	0	0		Tot. 1	0	0	0	0	0	0	0
	6	3	-	-	-	-	-	-					Tot. 2	0		0		0		0		Tot. 2	0		0		0		0
	7	4	-	-	-	-	-	-
	8	4	-	-	-	-	-	-
	9	4	-	-	-	-	-	-
ID	Section	Zone	vmARH	dmARH	mVMH	lVMH	DMH	cDMH		Zones	N of analyzed sections		P4_4	vmARH	dmARH	mVMH	lVMH	DMH	cDMH	Total		P4_4	vmARH	dmARH	mVMH	lVMH	DMH	cDMH	Total
P4_4	1	1	-	-	-	-	-	-		Z1	2		Z1	-	-	-	-	-	-	0		Z1	0	0	0	0	0	0	0
	2	1	-	-	-	-	-	-		Z2	2		Z2	-	-	-	-	-	-	0		Z2	0	0	0	0	0	0	0
	3	2	-	-	-	-	-	-		Z3	2		Z3	-	-	-	-	-	-	0		Z3	0	0	0	0	0	0	0
	4	2	-	-	-	-	-	-		Z4	3		Z4	-	-	-	-	-	-	0		Z4	0	0	NA	NA	0	0	0
	5	3	-	-	-	-	-	-					Tot. 1	0	0	0	0	0	0	0		Tot. 1	0	0	0	0	0	0	0
	6	3	-	-	-	-	-	-					Tot. 2	0		0		0		0		Tot. 2	0		0		0		0
	7	4	-	-	-	-	-	-
	8	4	-	-	-	-	-	-
	9	4	-	-	-	-	-	-
ID	Section	Zone	vmARH	dmARH	mVMH	lVMH	DMH	cDMH		Zones	N of analyzed sections		P5_1	vmARH	dmARH	mVMH	lVMH	DMH	cDMH	Total		P5_1	vmARH	dmARH	mVMH	lVMH	DMH	cDMH	Total
P5_1	1	1	-	-	-	-	-	-		Z1	2.5		Z1	-	-	-	-	-	-	0		Z1	0	0	0	0	0	0	0
	2	1	-	-	-	-	-	-		Z2	2.5		Z2	-	-	-	-	-	-	0		Z2	0	0	0	0	0	0	0
	3	2022-02-01	-	-	-	-	-	-		Z3	1.5		Z3	-	-	-	-	-	-	0		Z3	0	0	0	0	0	0	0
	4	2	-	-	-	-	-	-		Z4	3		Z4	-	-	-	-	-	-	0		Z4	0	0	NA	NA	0	0	0
	5	2	-	-	-	-	-	-					Tot. 1	0	0	0	0	0	0	0		Tot. 1	0	0	0	0	0	0	0
	6	2022-03-02	-	-	-	-	-	-					Tot. 2	0		0		0		0		Tot. 2	0		0		0		0
	7	3	-	-	-	-	-	-
	8	4	-	-	-	-	-	-
	9	4	-	-	-	-	-	-
	10	4	-	-	-	-	-	-
ID	Section	Zone	vmARH	dmARH	mVMH	lVMH	DMH	cDMH		Zones	N of analyzed sections		P5_2	vmARH	dmARH	mVMH	lVMH	DMH	cDMH	Total		P5_2	vmARH	dmARH	mVMH	lVMH	DMH	cDMH	Total
P5_2	1	OUT	-	-	-	-	-	-		Z1	2		Z1	-	-	-	-	-	-	0		Z1	0	0	0	0	0	0	0
	2	1	-	-	-	-	-	-		Z2	2		Z2	-	-	-	-	-	-	0		Z2	0	0	0	0	0	0	0
	3	1	-	-	-	-	-	-		Z3	2		Z3	-	-	-	-	-	-	0		Z3	0	0	0	0	0	0	0
	4	2	-	-	-	-	-	-		Z4	2		Z4	-	-	-	-	-	-	0		Z4	0	0	NA	NA	0	0	0
	5	2	-	-	-	-	-	-					Tot. 1	0	0	0	0	0	0	0		Tot. 1	0	0	0	0	0	0	0
	6	3	-	-	-	-	-	-					Tot. 2	0		0		0		0		Tot. 2	0		0		0		0
	7	3	-	-	-	-	-	-
	8	4	-	-	-	-	-	-
	9	4	-	-	-	-	-	-
ID	Section	Zone	vmARH	dmARH	mVMH	lVMH	DMH	cDMH		Zones	N of analyzed sections		P5_3	vmARH	dmARH	mVMH	lVMH	DMH	cDMH	Total		P5_3	vmARH	dmARH	mVMH	lVMH	DMH	cDMH	Total
P5_3	1	1	-	-	-	-	-	-		Z1	1.5		Z1	-	-	-	-	-	-	0		Z1	0	0	0	0	0	0	0
	2	2022-02-01	-	-	-	-	-	-		Z2	2		Z2	-	-	-	-	-	-	0		Z2	0	0	0	0	0	0	0
	3	2	-	-	-	-	-	-		Z3	2.5		Z3	-	-	-	-	-	-	0		Z3	0	0	0	0	0	0	0
	4	2022-03-02	-	-	-	-	-	-		Z4	3		Z4	-	-	-	-	-	-	0		Z4	0	0	NA	NA	0	0	0
	5	3	-	-	-	-	-	-					Tot. 1	0	0	0	0	0	0	0		Tot. 1	0	0	0	0	0	0	0
	6	3	-	-	-	-	-	-					Tot. 2	0		0		0		0		Tot. 2	0		0		0		0
	7	4	-	-	-	-	-	-
	8	4	-	-	-	-	-	-
	9	4	-	-	-	-	-	-
ID	Section	Zone	vmARH	dmARH	mVMH	lVMH	DMH	cDMH		Zones	N of analyzed sections		P6_1	vmARH	dmARH	mVMH	lVMH	DMH	cDMH	Total		P6_1	vmARH	dmARH	mVMH	lVMH	DMH	cDMH	Total
P6_1	1	1	-	-	-	-	-	-		Z1	2		Z1	-	-	-	-	-	-	0		Z1	0	0	0	0	0	0	0
	2	1	-	-	-	-	-	-		Z2	2		Z2	-	-	-	-	-	-	0		Z2	0	0	0	0	0	0	0
	3	2	-	-	-	-	-	-		Z3	2		Z3	-	-	-	-	-	-	0		Z3	0	0	0	0	0	0	0
	4	2	-	-	-	-	-	-		Z4	3		Z4	-	-	-	-	-	-	0		Z4	0	0	NA	NA	0	0	0
	5	3	-	-	-	-	-	-					Tot. 1	0	0	0	0	0	0	0		Tot. 1	0	0	0	0	0	0	0
	6	3	-	-	-	-	-	-					Tot. 2	0		0		0		0		Tot. 2	0		0		0		0
	7	4	-	-	-	-	-	-
	8	4	-	-	-	-	-	-
	9	4	-	-	-	-	-	-
ID	Section	Zone	vmARH	dmARH	mVMH	lVMH	DMH	cDMH		Zones	N of analyzed sections		P6_2	vmARH	dmARH	mVMH	lVMH	DMH	cDMH	Total		P6_2	vmARH	dmARH	mVMH	lVMH	DMH	cDMH	Total
P6_2	1	1	-	-	-	-	-	-		Z1	3		Z1	-	-	-	-	-	-	0		Z1	0	0	0	0	0	0	0
	2	1	-	-	-	-	-	-		Z2	2		Z2	-	-	-	-	-	-	0		Z2	0	0	0	0	0	0	0
	3	1	-	-	-	-	-	-		Z3	2		Z3	-	-	-	-	-	-	0		Z3	0	0	0	0	0	0	0
	4	2	-	-	-	-	-	-		Z4	3		Z4	-	-	-	-	-	-	0		Z4	0	0	NA	NA	0	0	0
	5	2	-	-	-	-	-	-					Tot. 1	0	0	0	0	0	0	0		Tot. 1	0	0	0	0	0	0	0
	6	3	-	-	-	-	-	-					Tot. 2	0		0		0		0		Tot. 2	0		0		0		0
	7	3	-	-	-	-	-	-
	8	4	-	-	-	-	-	-
	9	4	-	-	-	-	-	-
	10	4	-	-	-	-	-	-
ID	Section	Zone	vmARH	dmARH	mVMH	lVMH	DMH	cDMH		Zones	N of analyzed sections		P6_3	vmARH	dmARH	mVMH	lVMH	DMH	cDMH	Total		P6_3	vmARH	dmARH	mVMH	lVMH	DMH	cDMH	Total
P6_3	1	1	-	-	-	-	-	-		Z1	2		Z1	-	-	-	-	-	-	0		Z1	0	0	0	0	0	0	0
	2	1	-	-	-	-	-	-		Z2	2		Z2	-	-	-	-	-	-	0		Z2	0	0	0	0	0	0	0
	3	2	-	-	-	-	-	-		Z3	2		Z3	-	-	-	-	-	-	0		Z3	0	0	0	0	0	0	0
	4	2	-	-	-	-	-	-		Z4	3		Z4	-	-	-	-	-	-	0		Z4	0	0	NA	NA	0	0	0
	5	3	-	-	-	-	-	-					Tot. 1	0	0	0	0	0	0	0		Tot. 1	0	0	0	0	0	0	0
	6	3	-	-	-	-	-	-					Tot. 2	0		0		0		0		Tot. 2	0		0		0		0
	7	4	-	-	-	-	-	-
	8	4	-	-	-	-	-	-
	9	4	-	-	-	-	-	-
ID	Section	Zone	vmARH	dmARH	mVMH	lVMH	DMH	cDMH		Zones	N of analyzed sections		P7_1	vmARH	dmARH	mVMH	lVMH	DMH	cDMH	Total		P7_1	vmARH	dmARH	mVMH	lVMH	DMH	cDMH	Total
P7_1	1	1	-	-	-	-	-	-		Z1	2		Z1	-	-	-	-	-	-	0		Z1	0	0	0	0	0	0	0
	2	1	-	-	-	-	-	-		Z2	2		Z2	-	-	-	-	-	-	0		Z2	0	0	0	0	0	0	0
	3	2	-	-	-	-	-	-		Z3	2		Z3	-	-	-	-	-	-	0		Z3	0	0	0	0	0	0	0
	4	2	-	-	-	-	-	-		Z4	3		Z4	-	-	-	-	-	-	0		Z4	0	0	NA	NA	0	0	0
	5	3	-	-	-	-	-	-					Tot. 1	0	0	0	0	0	0	0		Tot. 1	0	0	0	0	0	0	0
	6	3	-	-	-	-	-	-					Tot. 2	0		0		0		0		Tot. 2	0		0		0		0
	7	4	-	-	-	-	-	-
	8	4	-	-	-	-	-	-
	9	4	-	-	-	-	-	-
ID	Section	Zone	vmARH	dmARH	mVMH	lVMH	DMH	cDMH		Zones	N of analyzed sections		P7_2	vmARH	dmARH	mVMH	lVMH	DMH	cDMH	Total		P7_2	vmARH	dmARH	mVMH	lVMH	DMH	cDMH	Total
P7_2	1	1	-	-	-	-	-	-		Z1	2.5		Z1	-	-	-	-	-	-	0		Z1	0	0	0	0	0	0	0
	2	1	-	-	-	-	-	-		Z2	2.5		Z2	-	-	-	-	-	-	0		Z2	0	0	0	0	0	0	0
	3	2022-02-01	-	-	-	-	-	-		Z3	2		Z3	-	-	-	-	-	-	0		Z3	0	0	0	0	0	0	0
	4	2	-	-	-	-	-	-		Z4	3		Z4	-	-	-	-	-	-	0		Z4	0	0	NA	NA	0	0	0
	5	2	-	-	-	-	-	-					Tot. 1	0	0	0	0	0	0	0		Tot. 1	0	0	0	0	0	0	0
	6	3	-	-	-	-	-	-					Tot. 2	0		0		0		0		Tot. 2	0		0		0		0
	7	3	-	-	-	-	-	-
	8	4	-	-	-	-	-	-
	9	4	-	-	-	-	-	-
	10	4	-	-	-	-	-	-
ID	Section	Zone	vmARH	dmARH	mVMH	lVMH	DMH	cDMH		Zones	N of analyzed sections		P7_3	vmARH	dmARH	mVMH	lVMH	DMH	cDMH	Total		P7_3	vmARH	dmARH	mVMH	lVMH	DMH	cDMH	Total
P7_3	1	1	-	-	-	-	-	-		Z1	2		Z1	-	-	-	-	-	-	0		Z1	0	0	0	0	0	0	0
	2	1	-	-	-	-	-	-		Z2	3		Z2	-	-	-	-	-	-	0		Z2	0	0	0	0	0	0	0
	3	2	-	-	-	-	-	-		Z3	1		Z3	-	-	-	-	-	-	0		Z3	0	0	0	0	0	0	0
	4	2	-	-	-	-	-	-		Z4	5		Z4	-	-	-	-	-	-	0		Z4	0	0	NA	NA	0	0	0
	5	2	-	-	-	-	-	-					Tot. 1	0	0	0	0	0	0	0		Tot. 1	0	0	0	0	0	0	0
	6	3	-	-	-	-	-	-					Tot. 2	0		0		0		0		Tot. 2	0		0		0		0
	7	4	-	-	-	-	-	-
	8	4	-	-	-	-	-	-
	9	4	-	-	-	-	-	-
	10	4	-	-	-	-	-	-
	11	4	-	-	-	-	-	-
ID	Section	Zone	vmARH	dmARH	mVMH	lVMH	DMH	cDMH		Zones	N of analyzed sections		P8_1	vmARH	dmARH	mVMH	lVMH	DMH	cDMH	Total		P8_1	vmARH	dmARH	mVMH	lVMH	DMH	cDMH	Total
P8_1	1	2	-	-	-	-	-	-		Z1	0		Z1	-	-	-	-	-	-	0		Z1	0	0	0	0	0	0	0
	2	2	-	-	-	-	-	-		Z2	2		Z2	-	-	-	-	-	-	0		Z2	0	0	0	0	0	0	0
	3	3	-	-	-	-	-	-		Z3	2		Z3	-	-	-	-	-	-	0		Z3	0	0	0	0	0	0	0
	4	3	-	-	-	-	-	-		Z4	3		Z4	-	-	-	-	-	-	0		Z4	0	0	NA	NA	0	0	0
	5	4	-	-	-	-	-	-					Tot. 1	0	0	0	0	0	0	0		Tot. 1	0	0	0	0	0	0	0
	6	4	-	-	-	-	-	-					Tot. 2	0		0		0		0		Tot. 2	0		0		0		0
	7	4	-	-	-	-	-	-
ID	Section	Zone	vmARH	dmARH	mVMH	lVMH	DMH	cDMH		Zones	N of analyzed sections		P8_2	vmARH	dmARH	mVMH	lVMH	DMH	cDMH	Total		P8_2	vmARH	dmARH	mVMH	lVMH	DMH	cDMH	Total
P8_2	1	1	-	-	-	-	-	-		Z1	2		Z1	-	-	-	-	-	-	0		Z1	0	0	0	0	0	0	0
	2	1	-	-	-	-	-	-		Z2	2		Z2	-	-	-	-	-	-	0		Z2	0	0	0	0	0	0	0
	3	2	-	-	-	-	-	-		Z3	2		Z3	-	-	-	-	-	-	0		Z3	0	0	0	0	0	0	0
	4	2	-	-	-	-	-	-		Z4	3		Z4	-	-	-	-	-	-	0		Z4	0	0	NA	NA	0	0	0
	5	3	-	-	-	-	-	-					Tot. 1	0	0	0	0	0	0	0		Tot. 1	0	0	0	0	0	0	0
	6	3	-	-	-	-	-	-					Tot. 2	0		0		0		0		Tot. 2	0		0		0		0
	7	4	-	-	-	-	-	-
	8	4	-	-	-	-	-	-
	9	4	-	-	-	-	-	-
ID	Section	Zone	vmARH	dmARH	mVMH	lVMH	DMH	cDMH		Zones	N of analyzed sections		P8_3	vmARH	dmARH	mVMH	lVMH	DMH	cDMH	Total		P8_3	vmARH	dmARH	mVMH	lVMH	DMH	cDMH	Total
P8_3	1	1	-	-	-	-	-	-		Z1	2		Z1	-	-	-	-	-	-	0		Z1	0	0	0	0	0	0	0
	2	1	-	-	-	-	-	-		Z2	2.5		Z2	-	-	-	-	-	-	0		Z2	0	0	0	0	0	0	0
	3	2	-	-	-	-	-	-		Z3	1.5		Z3	-	-	-	-	-	-	0		Z3	0	0	0	0	0	0	0
	4	2	-	-	-	-	-	-		Z4	3		Z4	-	-	-	-	-	-	0		Z4	0	0	NA	NA	0	0	0
	5	2022-03-02	-	-	-	-	-	-					Tot. 1	0	0	0	0	0	0	0		Tot. 1	0	0	0	0	0	0	0
	6	3	-	-	-	-	-	-					Tot. 2	0		0		0		0		Tot. 2	0		0		0		0
	7	4	-	-	-	-	-	-
	8	4	-	-	-	-	-	-
	9	4	-	-	-	-	-	-
[truncated: 2 more columns]

## Sheet: BrdU Vim quantification
		Quantification by Experimenter 1 Number of BrDu/Vim-positive cells per section (not normalized, raw) * Slash represents counting in both hemispheres									Quantification by Experimenter 2 Number of BrDu/Vim-positive cells per section (not normalized, raw) * Slash represents counting in both hemispheres								Number of analyzed sections per zone			Quantification by Experimenter 1 Total number of BrDu/VimNApositive cells per zone (not normalized)									Quantification by Experimenter 2 Total number of BrDu/VimNApositive cells per zone (not normalized)								Average of experimenter 1 & 2 Total number of BrDu/VimNApositive cells per zone (not normalized)									Number of BrDu/VimNApositive cells per zone (normalized by the number of counted sections)
ID	Zone	Section	Beta 2	Beta 1v	Beta 1d	Alpha 2	A1 VMH	A1 DMH	Epend.		E9_1	Beta 2	Beta 1v	Beta 1d	Alpha 2	A1 VMH	A1 DMH		Zones	N of analyzed sections		E9	Beta 2	Beta 1v	Beta 1d	Alpha 2	A1 VMH	A1 DMH	Epend.		E9	Beta 2	Beta 1v	Beta 1d	Alpha 2	A1 VMH	A1 DMH		E9	Beta 2	Beta 1v	Beta 1d	Alpha 2	A1 VMH	A1 DMH	Epend.		E9	Beta 2
E9_1	1	1	-	-	-	-	-	-	-		1	-	-	-	-	-	-		Z1	2		Z1	NA	0	0	0	0	NA	0		Z1	NA	0	0	0	0	NA		Z1	NA	0	0	0	0	NA	0		Z1	NA
	1	2	-	-	-	-	-	-	-		2	-	-	-	-	-	-		Z2	1		Z2	0	0	0	0	0	NA	0		Z2	0	0	0	0	0	NA		Z2	0	0	0	0	0	NA	0		Z2	0
	2	3	-	-	-	-	-	-	-		3	-	-	-	-	-	-		Z3	2		Z3	0	0	0	0	NA	0	0		Z3	0	0	0	0	NA	0		Z3	0	0	0	0	NA	0	0		Z3	0
	3	4	-	-	-	-	-	-	-		4	-	-	-	-	-	-		Z4	1		Z4	NA	0	0	0	NA	0	0		Z4	NA	0	0	0	NA	0		Z4	NA	0	0	0	NA	0	0		Z4	NA
	3	5	-	-	-	-	-	-	-		5	-	-	-	-	-	-																															Total	0
	4	6	-	-	-	-	-	-	-		6	-	-	-	-	-	-
ID	Zone	Section	Beta 2	Beta 1v	Beta 1d	Alpha 2	A1 VMH	A1 DMH	Epend.		E9_2	Beta 2	Beta 1v	Beta 1d	Alpha 2	A1 VMH	A1 DMH		Zones	N of analyzed sections		E9	Beta 2	Beta 1v	Beta 1d	Alpha 2	A1 VMH	A1 DMH	Epend.		E9	Beta 2	Beta 1v	Beta 1d	Alpha 2	A1 VMH	A1 DMH		E9	Beta 2	Beta 1v	Beta 1d	Alpha 2	A1 VMH	A1 DMH	Epend.		E9	Beta 2
E9_2	1	1	-	-	-	-	-	-	-		1	-	-	-	-	-	-		Z1	2		Z1	NA	0	0	0	0	NA	0		Z1	NA	0	0	0	0	NA		Z1	NA	0	0	0	0	NA	0		Z1	NA
	1	2	-	-	-	-	-	-	-		2	-	-	-	-	-	-		Z2	1		Z2	0	0	0	0	0	NA	0		Z2	0	0	0	0	0	NA		Z2	0	0	0	0	0	NA	0		Z2	0
	2	3	-	-	-	-	-	-	-		3	-	-	-	-	-	-		Z3	2		Z3	0	0	0	0	NA	0	0		Z3	0	0	0	0	NA	0		Z3	0	0	0	0	NA	0	0		Z3	0
	3	4	-	-	-	-	-	-	-		4	-	-	-	-	-	-		Z4	2		Z4	NA	0	0	0	NA	0	0		Z4	NA	0	0	0	NA	0		Z4	NA	0	0	0	NA	0	0		Z4	NA
	3	5	-	-	-	-	-	-	-		5	-	-	-	-	-	-																															Total	0
	4	6	-	-	-	-	-	-	-		6	-	-	-	-	-	-
	4	7	-	-	-	-	-	-	-		7	-	-	-	-	-	-
ID	Zone	Section	Beta 2	Beta 1v	Beta 1d	Alpha 2	A1 VMH	A1 DMH	Epend.		E9_3	Beta 2	Beta 1v	Beta 1d	Alpha 2	A1 VMH	A1 DMH		Zones	N of analyzed sections		E9	Beta 2	Beta 1v	Beta 1d	Alpha 2	A1 VMH	A1 DMH	Epend.		E9_3	Beta 2	Beta 1v	Beta 1d	Alpha 2	A1 VMH	A1 DMH		E9	Beta 2	Beta 1v	Beta 1d	Alpha 2	A1 VMH	A1 DMH	Epend.		E9	Beta 2
E9_3	1	1	-	-	-	-	-	-	-		1	-	-	-	-	-	-		Z1	1		Z1	NA	0	0	0	0	NA	0		Z1	NA	0	0	0	0	NA		Z1	NA	0	0	0	0	NA	0		Z1	NA
	2	2	-	-	-	-	-	-	-		2	-	-	-	-	-	-		Z2	2		Z2	0	0	0	0	0	NA	0		Z2	0	0	0	0	0	NA		Z2	0	0	0	0	0	NA	0		Z2	0
	2	3	-	-	-	-	-	-	-		3	-	-	-	-	-	-		Z3	2		Z3	0	0	0	0	NA	0	0		Z3	0	0	0	0	NA	0		Z3	0	0	0	0	NA	0	0		Z3	0
	3	4	-	-	-	-	-	-	-		4	-	-	-	-	-	-		Z4	1		Z4	NA	0	0	0	NA	0	0		Z4	NA	0	0	0	NA	0		Z4	NA	0	0	0	NA	0	0		Z4	NA
	3	5	-	-	-	-	-	-	-		5	-	-	-	-	-	-																															Total	0
	4	6	-	-	-	-	-	-	-		6	-	-	-	-	-	-
ID	Zone	Section	Beta 2	Beta 1v	Beta 1d	Alpha 2	A1 VMH	A1 DMH	Epend.		E9_4	Beta 2	Beta 1v	Beta 1d	Alpha 2	A1 VMH	A1 DMH		Zones	N of analyzed sections		E9	Beta 2	Beta 1v	Beta 1d	Alpha 2	A1 VMH	A1 DMH	Epend.		E9	Beta 2	Beta 1v	Beta 1d	Alpha 2	A1 VMH	A1 DMH		E9	Beta 2	Beta 1v	Beta 1d	Alpha 2	A1 VMH	A1 DMH	Epend.		E9	Beta 2
E9_4	1	1	-	-	-	-	-	-	-		1	-	-	-	-	-	-		Z1	2		Z1	NA	0	0	0	0	NA	0		Z1	NA	0	0	0	0	NA		Z1	NA	0	0	0	0	NA	0		Z1	NA
	1	2	-	-	-	-	-	-	-		2	-	-	-	-	-	-		Z2	1.5		Z2	0	0	0	0	0	NA	0		Z2	0	0	0	0	0	NA		Z2	0	0	0	0	0	NA	0		Z2	0
	2	3	-	-	-	-	-	-	-		3	-	-	-	-	-	-		Z3	1.5		Z3	0	0	0	0	NA	0	0		Z3	0	0	0	0	NA	0		Z3	0	0	0	0	NA	0	0		Z3	0
	2/3	4	-	-	-	-	-	-	-		4	-	-	-	-	-	-		Z4	2		Z4	NA	0	0	0	NA	0	0		Z4	NA	0	0	0	NA	0		Z4	NA	0	0	0	NA	0	0		Z4	NA
	3	5	-	-	-	-	-	-	-		5	-	-	-	-	-	-																															Total	0
	4	6	-	-	-	-	-	-	-		6	-	-	-	-	-	-
	4	7	-	-	-	-	-	-	-		7	-	-	-	-	-	-
ID	Zone	Section	Beta 2	Beta 1v	Beta 1d	Alpha 2	A1 VMH	A1 DMH	Epend.		E10_1	Beta 2	Beta 1v	Beta 1d	Alpha 2	A1 VMH	A1 DMH		Zones	N of analyzed sections		E10	Beta 2	Beta 1v	Beta 1d	Alpha 2	A1 VMH	A1 DMH	Epend.		E10	Beta 2	Beta 1v	Beta 1d	Alpha 2	A1 VMH	A1 DMH		E10	Beta 2	Beta 1v	Beta 1d	Alpha 2	A1 VMH	A1 DMH	Epend.		E10	Beta 2
E10_1	1	1	-	-	-	-	-	-	-		1	-	-	-	-	-	-		Z1	1		Z1	NA	0	0	0	0	NA	0		Z1	NA	0	0	0	0	NA		Z1	NA	0	0	0	0	NA	0		Z1	NA
	2	2	-	-	-	-	-	-	-		2	-	-	-	-	-	-		Z2	2		Z2	0	0	0	0	0	NA	0		Z2	0	0	0	0	0	NA		Z2	0	0	0	0	0	NA	0		Z2	0
	2	3	-	-	-	-	-	-	-		3	-	-	-	-	-	-		Z3	2		Z3	0	0	0	0	NA	0	0		Z3	0	0	0	0	NA	0		Z3	0	0	0	0	NA	0	0		Z3	0
	3	4	-	-	-	-	-	-	-		4	-	-	-	-	-	-		Z4	1		Z4	NA	0	0	0	NA	0	0		Z4	NA	0	0	0	NA	0		Z4	NA	0	0	0	NA	0	0		Z4	NA
	3	5	-	-	-	-	-	-	-		5	-	-	-	-	-	-																															Total	0
	4	6	-	-	-	-	-	-	-		6	-	-	-	-	-	-
ID	Zone	Section	Beta 2	Beta 1v	Beta 1d	Alpha 2	A1 VMH	A1 DMH	Epend.		E10_2	Beta 2	Beta 1v	Beta 1d	Alpha 2	A1 VMH	A1 DMH		Zones	N of analyzed sections		E10	Beta 2	Beta 1v	Beta 1d	Alpha 2	A1 VMH	A1 DMH	Epend.		E10	Beta 2	Beta 1v	Beta 1d	Alpha 2	A1 VMH	A1 DMH		E10	Beta 2	Beta 1v	Beta 1d	Alpha 2	A1 VMH	A1 DMH	Epend.		E10	Beta 2
E10_2	OUT/1	1	-	-	-	-	-	-	-		1	-	-	-	-	-	-		Z1	2.5		Z1	NA	0	0	0	0	NA	0		Z1	NA	0	0	0	0	NA		Z1	NA	0	0	0	0	NA	0		Z1	NA
	1	2	-	-	-	-	-	-	-		2	-	-	-	-	-	-		Z2	1		Z2	0	0	0	0	0	NA	0		Z2	0	0	0	0	0	NA		Z2	0	0	0	0	0	NA	0		Z2	0
	1	3	-	-	-	-	-	-	-		3	-	-	-	-	-	-		Z3	1		Z3	0	0	0	0	NA	0	0		Z3	0	0	0	0	NA	0		Z3	0	0	0	0	NA	0	0		Z3	0
	2	4	-	-	-	-	-	-	-		4	-	-	-	-	-	-		Z4	2		Z4	NA	0	0	0	NA	0	0		Z4	NA	3	1	0	NA	0		Z4	NA	1.5	0.5	0	NA	0	0		Z4	NA
	3	5	-	-	-	-	-	-	-		5	-	-	-	-	-	-																															Total	0
	4	6	-	-	-	-	-	-	-		6	-	2022-02-01	-	-	-	-
	4	7	-	-	-	-	-	-	-		7	-	-	0/1	-	-	-
ID	Zone	Section	Beta 2	Beta 1v	Beta 1d	Alpha 2	A1 VMH	A1 DMH	Epend.		E10_3	Beta 2	Beta 1v	Beta 1d	Alpha 2	A1 VMH	A1 DMH		Zones	N of analyzed sections		E10	Beta 2	Beta 1v	Beta 1d	Alpha 2	A1 VMH	A1 DMH	Epend.		E10	Beta 2	Beta 1v	Beta 1d	Alpha 2	A1 VMH	A1 DMH		E10	Beta 2	Beta 1v	Beta 1d	Alpha 2	A1 VMH	A1 DMH	Epend.		E10	Beta 2
E10_3	1	1	-	-	-	-	-	-	-		1	-	-	-	-	-	-		Z1	2		Z1	NA	0	0	0	0	NA	0		Z1	NA	0	0	0	0	NA		Z1	NA	0	0	0	0	NA	0		Z1	NA
	1	2	-	-	-	-	-	-	-		2	-	-	-	-	-	-		Z2	1		Z2	0	0	0	0	0	NA	0		Z2	0	0	0	0	0	NA		Z2	0	0	0	0	0	NA	0		Z2	0
	2	3	-	-	-	-	-	-	-		3	-	-	-	-	-	-		Z3	1		Z3	0	0	0	0	NA	0	0		Z3	0	0	0	0	NA	0		Z3	0	0	0	0	NA	0	0		Z3	0
	3	4	-	-	-	-	-	-	-		4	-	-	-	-	-	-		Z4	2		Z4	NA	0	0	0	NA	0	0		Z4	NA	0	0	0	NA	0		Z4	NA	0	0	0	NA	0	0		Z4	NA
	4	5	-	-	-	-	-	-	-		5	-	-	-	-	-	-																															Total	0
	4	6	-	-	-	-	-	-	-		6	-	-	-	-	-	-
ID	Zone	Section	Beta 2	Beta 1v	Beta 1d	Alpha 2	A1 VMH	A1 DMH	Epend.		E10_4	Beta 2	Beta 1v	Beta 1d	Alpha 2	A1 VMH	A1 DMH		Zones	N of analyzed sections		E10	Beta 2	Beta 1v	Beta 1d	Alpha 2	A1 VMH	A1 DMH	Epend.		E10	Beta 2	Beta 1v	Beta 1d	Alpha 2	A1 VMH	A1 DMH		E10	Beta 2	Beta 1v	Beta 1d	Alpha 2	A1 VMH	A1 DMH	Epend.		E10	Beta 2
E10_4	1	1	-	-	-	-	-	-	-		1	-	-	-	-	-	-		Z1	1		Z1	NA	0	0	0	0	NA	0		Z1	NA	0	0	0	0	NA		Z1	NA	0	0	0	0	NA	0		Z1	NA
	2	2	-	-	-	-	0/1	-	-		2	-	-	-	-	-	-		Z2	2		Z2	0	2	0	0	1	NA	0		Z2	0	0	0	0	0	NA		Z2	0	1	0	0	0.5	NA	0		Z2	0
	2	3	-	1/1	-	-	-	-	-		3	-	-	-	-	-	-		Z3	1		Z3	0	0	0	0	NA	0	0		Z3	0	0	0	0	NA	0		Z3	0	0	0	0	NA	0	0		Z3	0
	3	4	-	-	-	-	-	-	-		4	-	-	-	-	-	-		Z4	2		Z4	NA	0	0	0	NA	0	0		Z4	NA	0	0	0	NA	0		Z4	NA	0	0	0	NA	0	0		Z4	NA
	4	5	-	-	-	-	-	-	-		5	-	-	-	-	-	-																															Total	0
	4	6	-	-	-	-	-	-	-		6	-	-	-	-	-	-
ID	Zone	Section	Beta 2	Beta 1v	Beta 1d	Alpha 2	A1 VMH	A1 DMH	Epend.		E11_1	Beta 2	Beta 1v	Beta 1d	Alpha 2	A1 VMH	A1 DMH		Zones	N of analyzed sections		E11	Beta 2	Beta 1v	Beta 1d	Alpha 2	A1 VMH	A1 DMH	Epend.		E11	Beta 2	Beta 1v	Beta 1d	Alpha 2	A1 VMH	A1 DMH		E11	Beta 2	Beta 1v	Beta 1d	Alpha 2	A1 VMH	A1 DMH	Epend.		E11	Beta 2
E11_1	1	1	-	-	1/0	1/2	-	-	-		1	-	-	2/0	2/0	0/1	-		Z1	2		Z1	NA	0	1	3	0	NA	1		Z1	NA	0	3	2	1	NA		Z1	NA	0	2	2.5	0.5	NA	1		Z1	NA
	1	2	-	-	-	-	-	-	0/1		2	-	-	0/1	-	-	-		Z2	1		Z2	0	0	0	0	0	NA	0		Z2	1	1	0	0	0	NA		Z2	0.5	0.5	0	0	0	NA	0		Z2	0.5
	2	3	-	-	-	-	-	-	-		3	1	1/0	-	-	-	-		Z3	1		Z3	0	0	0	0	NA	0	0		Z3	0	0	1	0	NA	0		Z3	0	0	0.5	0	NA	0	0		Z3	0
	3	4	-	-	-	-	-	-	-		4	-	-	0/1	-	-	-		Z4	2		Z4	NA	0	3	0	NA	0	0		Z4	NA	0	3	0	NA	0		Z4	NA	0	3	0	NA	0	0		Z4	NA
	4	5	-	-	-	-	-	-	-		5	-	-	0/2	-	-	-																															Total	0.5
	4	6	-	-	2/1	-	-	-	-		6	-	-	1	-	-	-
ID	Zone	Section	Beta 2	Beta 1v	Beta 1d	Alpha 2	A1 VMH	A1 DMH	Epend.		E11_2	Beta 2	Beta 1v	Beta 1d	Alpha 2	A1 VMH	A1 DMH		Zones	N of analyzed sections		E11	Beta 2	Beta 1v	Beta 1d	Alpha 2	A1 VMH	A1 DMH	Epend.		E11	Beta 2	Beta 1v	Beta 1d	Alpha 2	A1 VMH	A1 DMH		E11	Beta 2	Beta 1v	Beta 1d	Alpha 2	A1 VMH	A1 DMH	Epend.		E11	Beta 2
E11_2	1	1	-	-	-	-	-	-	-		1	-	-	-	1/0	-	-		Z1	2		Z1	NA	0	0	0	0	NA	0		Z1	NA	0	1	4	0	NA		Z1	NA	0	0.5	2	0	NA	0		Z1	NA
	1	2	-	-	-	-	-	-	-		2	-	-	1/0	3/0	-	-		Z2	1		Z2	1	0	3	0	0	NA	0		Z2	1	3	0	0	0	NA		Z2	1	1.5	1.5	0	0	NA	0		Z2	1
	2	3	1	-	0/3	-	-	-	-		3	1	0/3	-	-	-	-		Z3	1.5		Z3	0	0	1	0	NA	0	0		Z3	0	1	0	0	NA	0		Z3	0	0.5	0.5	0	NA	0	0		Z3	0
	3	4	-	-	-	-	-	-	-		4	-	-	-	-	-	-		Z4	1.5		Z4	NA	0	1	0	NA	0	0		Z4	NA	0	0	0	NA	0		Z4	NA	0	0.5	0	NA	0	0		Z4	NA
	3/4	5	ND	ND	1/1	-	-	-	-		5	ND	0/1	-	-	-	-																															Total	1
	4	6	-	-	-	-	-	-	-		6	-	-	-	-	-	-
ID	Zone	Section	Beta 2	Beta 1v	Beta 1d	Alpha 2	A1 VMH	A1 DMH	Epend.		E11_3	Beta 2	Beta 1v	Beta 1d	Alpha 2	A1 VMH	A1 DMH		Zones	N of analyzed sections		E11	Beta 2	Beta 1v	Beta 1d	Alpha 2	A1 VMH	A1 DMH	Epend.		E11	Beta 2	Beta 1v	Beta 1d	Alpha 2	A1 VMH	A1 DMH		E11	Beta 2	Beta 1v	Beta 1d	Alpha 2	A1 VMH	A1 DMH	Epend.		E11	Beta 2
E11_3	OUT/1	1	-	-	2/3	1/0	-	-	-		1	-	-	2/3	1/0	-	-		Z1	2.5		Z1	NA	1	3	6	0	NA	0		Z1	NA	1	4	5	0	NA		Z1	NA	1	3.5	5.5	0	NA	0		Z1	NA
	1	2	-	-	-	2/3	-	-	-		2	-	-	-	2/2	-	-		Z2	1		Z2	0	2	2	0	0	NA	0		Z2	0	3	3	0	0	NA		Z2	0	2.5	2.5	0	0	NA	0		Z2	0
	1	3	-	1/0	0/1	0/1	-	-	-		3	-	1/0	1/1	1/0	-	-		Z3	1.5		Z3	0	0	0	0	NA	0	0		Z3	ND	1	0	0	NA	0		Z3	0	0.5	0	0	NA	0	0		Z3	0
	2	4	-	2/0	1/1	-	-	-	-		4	-	3/0	2/1	-	-	-		Z4	2.5		Z4	NA	0	0	0	NA	0	0		Z4	NA	0	0	0	NA	0		Z4	NA	0	0	0	NA	0	0		Z4	NA
	3	5	-	-	-	-	-	-	-		5	ND	1/ -	-	-	-	-																															Total	0
	3/4	6	ND	ND	-	-	-	-	-		6	ND	ND	-	-	-	-
	4	7	-	-	-	-	-	-	-		7	-	-	-	-	-	-
	4	8	-	-	-	-	-	-	-		8	-	-	-	-	-	-
ID	Zone	Section	Beta 2	Beta 1v	Beta 1d	Alpha 2	A1 VMH	A1 DMH	Epend.		E12_1	Beta 2	Beta 1v	Beta 1d	Alpha 2	A1 VMH	A1 DMH		Zones	N of analyzed sections		E12	Beta 2	Beta 1v	Beta 1d	Alpha 2	A1 VMH	A1 DMH	Epend.		E12	Beta 2	Beta 1v	Beta 1d	Alpha 2	A1 VMH	A1 DMH		E12	Beta 2	Beta 1v	Beta 1d	Alpha 2	A1 VMH	A1 DMH	Epend.		E12	Beta 2
E12_1	1	1	-	-	0/1	3/1	-	-	3/3		1	-	-	2/0	1/1	-	-		Z1	2		Z1	NA	0	2	13	0	NA	11		Z1	NA	1	9	14	1	NA		Z1	NA	0.5	5.5	13.5	0.5	NA	11		Z1	NA
	1	2	-	-	0/1	4/5	-	-	4/1		2	-	1	4/3	4/8	0/1	-		Z2	2		Z2	0	7	4	0	0	NA	8		Z2	1	7	2	0	0	NA		Z2	0.5	7	3	0	0	NA	8		Z2	0.25
	2	3	-	4/1	3/1	-	-	-	2/1		3	1	3/1	1/1	-	-	-		Z3	1		Z3	1	6	0	0	NA	0	6		Z3	1	7	0	0	NA	0		Z3	1	6.5	0	0	NA	0	6		Z3	1
	2	4	-	0/2	-	-	-	-	1/4		4	-	1/2	-	-	-	-		Z4	1		Z4	NA	0	0	0	NA	0	0		Z4	NA	1	0	0	NA	0		Z4	NA	0.5	0	0	NA	0	0		Z4	NA
	3	5	1	1/5	-	-	-	-	2/4		5	1	1/6	-	-	-	-																															Tot	1.25
	4	6	-	-	-	-	-	-	-		6	-	1	-	-	-	-
ID	Zone	Section	Beta 2	Beta 1v	Beta 1d	Alpha 2	A1 VMH	A1 DMH	Epend.		E12_2	Beta 2	Beta 1v	Beta 1d	Alpha 2	A1 VMH	A1 DMH		Zones	N of analyzed sections		E12	Beta 2	Beta 1v	Beta 1d	Alpha 2	A1 VMH	A1 DMH	Epend.		E12	Beta 2	Beta 1v	Beta 1d	Alpha 2	A1 VMH	A1 DMH		E12	Beta 2	Beta 1v	Beta 1d	Alpha 2	A1 VMH	A1 DMH	Epend.		E12	Beta 2
E12_2	1	1	-	-	1/0	-	-	-	1/1		1	-	2/1	3/0	-	0/1	-		Z1	1.5		Z1	NA	0	1	0	2	NA	5		Z1	NA	5	5	4	3	NA		Z1	NA	2.5	3	2	2.5	NA	5		Z1	NA
	1/2	2	-	-	-	-	2/2	-	1/4		2	3	4/1	3/1	3/5	2/2	-		Z2	1.5		Z2	2	9	8	0	2	NA	8		Z2	7	14	4	4	3	NA		Z2	4.5	11.5	6	2	2.5	NA	8		Z2	3
	2	3	2	4/5	3/5	-	-	-	4/2		3	4	4/7	2/0	-	1/0	-		Z3	1		Z3	2	2	7	0	NA	4	6		Z3	0	11	0	0	NA	0		Z3	1	6.5	3.5	0	NA	2	6		Z3	1
	3	4	2	0/2	4/3	-	-	1/3	3/3		4	-	6/5	-	-	-	-		Z4	2		Z4	NA	0	2	0	NA	0	9		Z4	NA	6	3	1	NA	0		Z4	NA	3	2.5	0.5	NA	0	9		Z4	NA
	4	5	-	-	2/0	-	-	-	5/2		5	-	5	0/3	0/1	-	-																															Tot	4
	4	6	-	-	-	-	-	-	2/0		6	-	1	-	-	-	-
ID	Zone	Section	Beta 2	Beta 1v	Beta 1d	Alpha 2	A1 VMH	A1 DMH	Epend.		E12_3	Beta 2	Beta 1v	Beta 1d	Alpha 2	A1 VMH	A1 DMH		Zones	N of analyzed sections		E12	Beta 2	Beta 1v	Beta 1d	Alpha 2	A1 VMH	A1 DMH	Epend.		E12	Beta 2	Beta 1v	Beta 1d	Alpha 2	A1 VMH	A1 DMH		E12	Beta 2	Beta 1v	Beta 1d	Alpha 2	A1 VMH	A1 DMH	Epend.		E12	Beta 2
E12_3	1	1	-	-	1/1	0/1	0/2	-	0/1		1	-	-	2/3	2/3	0/1	-		Z1	1.5		Z1	NA	1	5	3	2	NA	2		Z1	NA	1	9	10	1	NA		Z1	NA	1	7	6.5	1.5	NA	2		Z1	NA
	1/2	2	-	0/2	3/3	2/1	-	-	1/1		2	2	0/1	3/5	4/5	-	-		Z2	1.5		Z2	0	3	3	1	0	NA	6		Z2	2	3	4	5	0	NA		Z2	1	3	3.5	3	0	NA	6		Z2	0.666667
	2	3	-	1/1	-	-	-	-	2/3		3	-	2/1	-	1/0	-	-		Z3	1		Z3	0	12	12	0	NA	0	7		Z3	0	16	12	0	NA	0		Z3	0	14	12	0	NA	0	7		Z3	0
	3	4	-	5/7	8/4	-	-	-	4/3		4	-	5/11	7/5	-	-	-		Z4	2		Z4	NA	0	5	0	NA	0	11		Z4	NA	4	2	0	NA	0		Z4	NA	2	3.5	0	NA	0	11		Z4	NA
	4	5	-	-	2/3	-	-	-	7/3		5	-	4	0/2	-	-	-																															Tot	0.666667
	4	6	-	-	-	-	-	-	1/0		6	-	-	-	-	-	-
ID	Zone	Section	Beta 2	Beta 1v	Beta 1d	Alpha 2	A1 VMH	A1 DMH	Epend.		E12_4	Beta 2	Beta 1v	Beta 1d	Alpha 2	A1 VMH	A1 DMH		Zones	N of analyzed sections		E12	Beta 2	Beta 1v	Beta 1d	Alpha 2	A1 VMH	A1 DMH	Epend.		E12	Beta 2	Beta 1v	Beta 1d	Alpha 2	A1 VMH	A1 DMH		E12	Beta 2	Beta 1v	Beta 1d	Alpha 2	A1 VMH	A1 DMH	Epend.		E12	Beta 2
E12_4	1	1	-	-	1/2	2/2	0/2	-	2/2		1	-	5	1/3	3/2	0/2	-		Z1	1		Z1	NA	0	3	4	2	NA	4		Z1	NA	5	4	5	2	NA		Z1	NA	2.5	3.5	4.5	2	NA	4		Z1	NA
	2	2	3	3/1	2/7	0/1	-	-	3/4		2	4	4/1	3/7	1/0	-	-		Z2	2		Z2	6	7	9	1	0	NA	11		Z2	6	9	11	1	0	NA		Z2	6	8	10	1	0	NA	11		Z2	3
	2	3	3	1/2	-	-	-	-	1/3		3	2	2/2	0/1	-	-	-		Z3	1		Z3	1	16	1	0	NA	0	9		Z3	1	14	2	0	NA	1		Z3	1	15	1.5	0	NA	0.5	9		Z3	1
	3	4	1	10/6	0/1	-	-	-	3/6		4	1	9/5	0/2	-	-	1/0		Z4	2		Z4	NA	0	0	0	NA	0	0		Z4	NA	0	0	0	NA	0		Z4	NA	0	0	0	NA	0	0		Z4	NA
	4	5	-	-	-	-	-	-	-		5	-	-	-	-	-	-																															Tot	4
	4	6	-	-	-	-	-	-	-		6	-	-	-	-	-	-
ID	Zone	Section	Beta 2	Beta 1v	Beta 1d	Alpha 2	A1 VMH	A1 DMH	Epend.		E12_5	Beta 2	Beta 1v	Beta 1d	Alpha 2	A1 VMH	A1 DMH		Zones	N of analyzed sections		E12	Beta 2	Beta 1v	Beta 1d	Alpha 2	A1 VMH	A1 DMH	Epend.		E12	Beta 2	Beta 1v	Beta 1d	Alpha 2	A1 VMH	A1 DMH		E12	Beta 2	Beta 1v	Beta 1d	Alpha 2	A1 VMH	A1 DMH	Epend.		E12	Beta 2
E12_5	1	1	-	-	4/4	6/4	-	-	0/1		1	-	-	4/4	8/5	0/1	-		Z1	1		Z1	NA	0	8	10	0	NA	1		Z1	NA	0	8	13	1	NA		Z1	NA	0	8	11.5	0.5	NA	1		Z1	NA
	2	2	2	3/2	3/0	4/5	-	-	2/1		2	3	3/3	3/6	7/6	1/0	-		Z2	1		Z2	2	5	3	9	0	NA	3		Z2	3	6	9	13	1	NA		Z2	2.5	5.5	6	11	0.5	NA	3		Z2	2.5
	2	3	ND	ND	ND	ND	ND	ND	ND		3	ND	ND	ND	ND	ND	ND		Z3	0		Z3	ND	ND	ND	ND	NA	ND	ND		Z3	ND	ND	ND	ND	NA	ND		Z3	ND	ND	ND	ND	NA	ND	ND		Z3	ND
	4	4	-	0/1	5/0	-	-	-	3/3		4	-	3	6/1	-	-	-		Z4	2		Z4	NA	1	6	1	NA	0	8		Z4	NA	4	7	2	NA	0		Z4	NA	2.5	6.5	1.5	NA	0	8		Z4	NA
	4	5	-	-	1/0	0/1	-	-	1/1		5	-	1	-	0/2	-	-																															Tot	2.5
ID	Zone	Section	Beta 2	Beta 1v	Beta 1d	Alpha 2	A1 VMH	A1 DMH	Epend.		E12_6	Beta 2	Beta 1v	Beta 1d	Alpha 2	A1 VMH	A1 DMH		Zones	N of analyzed sections		E12	Beta 2	Beta 1v	Beta 1d	Alpha 2	A1 VMH	A1 DMH	Epend.		E12	Beta 2	Beta 1v	Beta 1d	Alpha 2	A1 VMH	A1 DMH		E12	Beta 2	Beta 1v	Beta 1d	Alpha 2	A1 VMH	A1 DMH	Epend.		E12	Beta 2
E12_6	1	1	-	-	-	6/3	3/4	-	1/1		1	-	2	1/1	6/4	2/2	-		Z1	1		Z1	NA	0	0	9	7	NA	2		Z1	NA	2	2	10	4	NA		Z1	NA	1	1	9.5	5.5	NA	2		Z1	NA
	2	2	2	4/2	2/3	2/1	1/1	-	2/1		2	3	4/4	2/4	5/2	1/2	-		Z2	2		Z2	4	19	11	6	4	NA	9		Z2	6	20	12	12	6	NA		Z2	5	19.5	11.5	9	5	NA	9		Z2	2.5
	2	3	2	7/6	5/1	3/0	2/0	-	3/3		3	3	8/4	5/1	4/1	2/1	-		Z3	1		Z3	2	1	10	0	NA	0	2		Z3	1	2	9	3	NA	0		Z3	1.5	1.5	9.5	1.5	NA	0	2		Z3	1.5
	3	4	2	1/0	2/8	-	-	-	1/1		4	1	2/0	1/8	0/3	-	-		Z4	2		Z4	NA	0	8	0	NA	0	1		Z4	NA	2	7	0	NA	0		Z4	NA	1	7.5	0	NA	0	1		Z4	NA
	4	5	-	-	3/4	-	-	-	0/1		5	-	2	2/5	-	-	-																															Tot	4
	4	6	-	-	0/1	-	-	-	-		6	-	-	-	-	-	-
ID	Zone	Section	Beta 2	Beta 1v	Beta 1d	Alpha 2	A1 VMH	A1 DMH	Epend.		E13_1	Beta 2	Beta 1v	Beta 1d	Alpha 2	A1 VMH	A1 DMH		Zones	N of analyzed sections		E13	Beta 2	Beta 1v	Beta 1d	Alpha 2	A1 VMH	A1 DMH	Epend.		E13	Beta 2	Beta 1v	Beta 1d	Alpha 2	A1 VMH	A1 DMH		E13	Beta 2	Beta 1v	Beta 1d	Alpha 2	A1 VMH	A1 DMH	Epend.		E13	Beta 2
E13_1	1	1	-	-	3/0	0/1	3/5	-	1/3		1	-	-	3/0	3/1	3/6	-		Z1	2		Z1	NA	2	4	8	13	NA	7		Z1	NA	3	3	10	16	NA		Z1	NA	2.5	3.5	9	14.5	NA	7		Z1	NA
	1	2	-	1/1	1/0	2/5	2/3	-	1/2		2	-	1/2	-	2/4	2/5	-		Z2	2		Z2	2	7	13	16	8	NA	10		Z2	6	6	31	15	13	NA		Z2	4	6.5	22	15.5	10.5	NA	10		Z2	2
	2	3	2	4/3	4/1	5/8	4/4	-	2/2		3	6	1/3	9/8	3/8	7/6	-		Z3	1		Z3	ND	ND	6	3	NA	1	9		Z3	ND	4	11	1	NA	2		Z3	ND	4	8.5	2	NA	1.5	9		Z3	ND
	2	4	-	-	2/6	2/1	-	-	5/1		4	-	0/2	5/9	2/2	-	-		Z4	2		Z4	NA	0	2	6	NA	0	14		Z4	NA	2	15	4	NA	0		Z4	NA	1	8.5	5	NA	0	14		Z4	NA
	3	5	ND	ND	1/5	3/0	-	1/0	4/5		5	ND	0/4	5/6	1/0	-	1/1																															Tot	2
	4	6	-	-	0/2	4/2	-	-	4/5		6	-	2	6/5	-	-	-
	4	7	-	-	-	-	-	-	3/2		7	-	-	4/0	4/0	-	-
ID	Zone	Section	Beta 2	Beta 1v	Beta 1d	Alpha 2	A1 VMH	A1 DMH	Epend.		E13_2	Beta 2	Beta 1v	Beta 1d	Alpha 2	A1 VMH	A1 DMH		Zones	N of analyzed sections		E13	Beta 2	Beta 1v	Beta 1d	Alpha 2	A1 VMH	A1 DMH	Epend.		E13	Beta 2	Beta 1v	Beta 1d	Alpha 2	A1 VMH	A1 DMH		E13	Beta 2	Beta 1v	Beta 1d	Alpha 2	A1 VMH	A1 DMH	Epend.		E13	Beta 2
E13_2	1	1	-	-	4/2	-	1/3	-	1/1		1	-	-	4/3	0/1	2/2	-		Z1	2		Z1	NA	0	10	8	9	NA	6		Z1	NA	2	14	14	10	NA		Z1	NA	1	12	11	9.5	NA	6		Z1	NA
	1	2	-	-	4/0	3/5	2/3	-	3/1		2	-	1/1	7/0	4/9	2/4	-		Z2	1		Z2	0	4	8	12	4	NA	3		Z2	1	3	14	5	5	NA		Z2	0.5	3.5	11	8.5	4.5	NA	3		Z2	0.5
	2	3	-	3/1	3/5	5/7	2/2	-	1/2		3	1	2/1	7/7	4/1	2/3	-		Z3	1		Z3	1	9	11	10	NA	1	6		Z3	1	8	12	0	NA	2		Z3	1	8.5	11.5	5	NA	1.5	6		Z3	1
	3	4	1	7/2	5/6	3/7	-	1/0	2/4		4	1	6/2	4/8	-	-	2/0		Z4	2		Z4	NA	8	11	6	NA	2	28		Z4	NA	12	8	2	NA	5		Z4	NA	10	9.5	4	NA	3.5	28		Z4	NA
	4	5	-	3/5	4/7	0/3	-	1/1	7/16		5	-	5/7	0/5	-	-	2/1																															Tot	1.5
	4	6	-	-	-	3/0	-	-	3/2		6	-	-	3/0	0/2	-	0/2
ID	Zone	Section	Beta 2	Beta 1v	Beta 1d	Alpha 2	A1 VMH	A1 DMH	Epend.		E13_3	Beta 2	Beta 1v	Beta 1d	Alpha 2	A1 VMH	A1 DMH		Zones	N of analyzed sections		E13	Beta 2	Beta 1v	Beta 1d	Alpha 2	A1 VMH	A1 DMH	Epend.		E13	Beta 2	Beta 1v	Beta 1d	Alpha 2	A1 VMH	A1 DMH		E13	Beta 2	Beta 1v	Beta 1d	Alpha 2	A1 VMH	A1 DMH	Epend.		E13	Beta 2
E13_3	1	1	-	6/6	-	-	4/3	-	3/5		1	-	-	3/4	-	0/2	-		Z1	1		Z1	NA	12	0	0	7	NA	8		Z1	NA	0	7	0	2	NA		Z1	NA	6	3.5	0	4.5	NA	8		Z1	NA
	2	2	-	4/2	-	4/3	-	-	2/3		2	1	1/3	4/1	1/2	1/1	-		Z2	2		Z2	2	12	11	14	0	NA	12		Z2	4	9	12	5	5	NA		Z2	3	10.5	11.5	9.5	2.5	NA	12		Z2	1.5
	2	3	2	2/4	6/5	5/2	-	-	4/3		3	3	3/2	4/3	0/2	2/1	-		Z3	1		Z3	ND	ND	23	0	NA	0	15		Z3	ND	13	3	0	NA	2		Z3	ND	13	13	0	NA	1	15		Z3	ND
	3	4	ND	ND	11/12	-	-	-	7/8		4	ND	7/6	3/0	-	-	1/1		Z4	2		Z4	NA	0	11	0	NA	0	20		Z4	NA	5	11	0	NA	1		Z4	NA	2.5	11	0	NA	0.5	20		Z4	NA
	4	5	-	-	5/6	-	-	-	7/8		5	-	5	4/4	-	-	1/0																															Tot	1.5
	4	6	-	-	-	-	-	-	3/2		6	-	-	3	-	-	-
ID	Zone	Section	Beta 2	Beta 1v	Beta 1d	Alpha 2	A1 VMH	A1 DMH	Epend.		E13_4	Beta 2	Beta 1v	Beta 1d	Alpha 2	A1 VMH	A1 DMH		Zones	N of analyzed sections		E13	Beta 2	Beta 1v	Beta 1d	Alpha 2	A1 VMH	A1 DMH	Epend.		E13	Beta 2	Beta 1v	Beta 1d	Alpha 2	A1 VMH	A1 DMH		E13	Beta 2	Beta 1v	Beta 1d	Alpha 2	A1 VMH	A1 DMH	Epend.		E13	Beta 2
E13_4	1	1	-	-	2/5	-	1/0	-	4/3		1	-	-	6	-	1/1	-		Z1	2		Z1	NA	3	11	0	3	NA	13		Z1	NA	4	12	1	5	NA		Z1	NA	3.5	11.5	0.5	4	NA	13		Z1	NA
	1	2	-	1/2	3/1	-	2/0	-	4/2		2	-	1/3	4/2	0/1	2/1	-		Z2	1		Z2	0	1	5	6	0	NA	8		Z2	2	3	12	10	4	NA		Z2	1	2	8.5	8	2	NA	8		Z2	1
	2	3	-	1/0	2/3	4/2	-	-	3/5		3	2	3/0	9/3	6/4	2/2	-		Z3	1		Z3	0	5	7	0	NA	0	8		Z3	3	6	5	0	NA	0		Z3	1.5	5.5	6	0	NA	0	8		Z3	1.5
	3	4	-	3/2	4/3	-	-	-	4/4		4	3	4/2	3/2	-	-	-		Z4	2		Z4	NA	0	17	0	NA	0	20		Z4	NA	11	13	0	NA	4		Z4	NA	5.5	15	0	NA	2	20		Z4	NA
	4	5	-	-	7/10	-	-	-	4/6		5	-	6/3	3/6	-	-	0/2																															Tot	2.5
	4	6	-	-	-	-	-	-	4/6		6	-	2	2/2	-	-	1/1
ID	Zone	Section	Beta 2	Beta 1v	Beta 1d	Alpha 2	A1 VMH	A1 DMH	Epend.		E13_5	Beta 2	Beta 1v	Beta 1d	Alpha 2	A1 VMH	A1 DMH		Zones	N of analyzed sections		E13	Beta 2	Beta 1v	Beta 1d	Alpha 2	A1 VMH	A1 DMH	Epend.		E13	Beta 2	Beta 1v	Beta 1d	Alpha 2	A1 VMH	A1 DMH		E13	Beta 2	Beta 1v	Beta 1d	Alpha 2	A1 VMH	A1 DMH	Epend.		E13	Beta 2
E13_5	1	1	-	-	-	1/2	5/4	-	5/3		1	-	-	2/4	-	-	-		Z1	2		Z1	NA	6	1	10	20	NA	14		Z1	NA	5	22	2	4	NA		Z1	NA	5.5	11.5	6	12	NA	14		Z1	NA
	1	2	-	2/4	1/-	4/3	4/7	-	3/3		2	-	3/2	7/9	1/1	3/1	-		Z2	1		Z2	0	9	3	15	19	NA	7		Z2	9	4	8	14	1	NA		Z2	4.5	6.5	5.5	14.5	10	NA	7		Z2	4.5
	2	3	-	4/5	2/1	6/9	8/11	-	4/3		3	9	1/3	4/4	6/8	1/0	-		Z3	1		Z3	0	1	2	11	NA	0	12		Z3	6	5	3	0	NA	0		Z3	3	3	2.5	5.5	NA	0	12		Z3	3
	3	4	-	1/-	2/-	5/6	-	-	6/6		4	6	3/2	2/1	-	-	-		Z4	0		Z4	ND	ND	ND	ND	ND	ND	ND		Z4	ND	ND	ND	ND	ND	ND		Z4	ND	ND	ND	ND	ND	ND	ND		Z4	ND
	4	5	ND	ND	ND	ND	ND	ND	ND		5	ND	ND	ND	ND	ND	ND																															Tot	7.5
ID	Zone	Section	Beta 2	Beta 1v	Beta 1d	Alpha 2	A1 VMH	A1 DMH	Epend.		E14_1	Beta 2	Beta 1v	Beta 1d	Alpha 2	A1 VMH	A1 DMH		Zones	N of analyzed sections		E14	Beta 2	Beta 1v	Beta 1d	Alpha 2	A1 VMH	A1 DMH	Epend.		E14	Beta 2	Beta 1v	Beta 1d	Alpha 2	A1 VMH	A1 DMH		E14	Beta 2	Beta 1v	Beta 1d	Alpha 2	A1 VMH	A1 DMH	Epend.		E14	Beta 2
E14_1	1	1	-	-	3/1	-	5/3	-	-		1	-	-	4/0	0/1	1/1	-		Z1	2		Z1	NA	3	6	7	11	NA	4		Z1	NA	2	11	6	3	NA		Z1	NA	2.5	8.5	6.5	7	NA	4		Z1	NA
	1	2	-	3/ -	2/-	2/5	1/2	-	4/0		2	-	1/1	5/2	0/5	0/1	-		Z2	1		Z2	1	6	14	9	7	NA	0		Z2	4	5	20	7	7	NA		Z2	2.5	5.5	17	8	7	NA	0		Z2	2.5
	2	3	1	3/3	8/6	3/6	2/5	-	-		3	4	3/2	10/10	2/5	0/7	-		Z3	1		Z3	0	5	14	10	NA	4	2		Z3	1	6	18	6	NA	3		Z3	0.5	5.5	16	8	NA	3.5	2		Z3	0.5
	3	4	-	0/5	8/6	4/6	-	3/1	2/0		4	1	0/6	10/8	2/4	-	1/2		Z4	2		Z4	NA	1	21	12	NA	9	14		Z4	NA	6	23	13	NA	11		Z4	NA	3.5	22	12.5	NA	10	14		Z4	NA
	4	5	-	0/1	5/4	2/3	-	4/1	1/5		5	-	0/1	3/5	4/1	-	4/2																															Tot	3
	4	7	-	-	7/5	5/2	-	2/2	3/5		7	-	5	6/9	4/4	-	2/3
ID	Zone	Section	Beta 2	Beta 1v	Beta 1d	Alpha 2	A1 VMH	A1 DMH	Epend.		E14_2	Beta 2	Beta 1v	Beta 1d	Alpha 2	A1 VMH	A1 DMH		Zones	N of analyzed sections		E14	Beta 2	Beta 1v	Beta 1d	Alpha 2	A1 VMH	A1 DMH	Epend.		E14	Beta 2	Beta 1v	Beta 1d	Alpha 2	A1 VMH	A1 DMH		E14	Beta 2	Beta 1v	Beta 1d	Alpha 2	A1 VMH	A1 DMH	Epend.		E14	Beta 2
E14_2	1	1	-	-	-/5	-	4/4	-	0/3		1	-	0/3	0/2	-	-	-		Z1	2		Z1	NA	9	8	0	13	NA	4		Z1	NA	4	11	0	1	NA		Z1	NA	6.5	9.5	0	7	NA	4		Z1	NA
	1	2	-	5/4	2/1	-	4/1	-	0/1		2	-	0/1	4/5	-	0/1	-		Z2	1		Z2	0	7	9	1	9	NA	2		Z2	4	3	15	8	8	NA		Z2	2	5	12	4.5	8.5	NA	2		Z2	2
	2	3	-	3/4	4/5	-/1	4/5	-	0/2		3	4	2/1	9/6	5/3	5/3	-		Z3	2		Z3	0	4	16	18	NA	10	11		Z3	4	3	28	15	NA	12		Z3	2	3.5	22	16.5	NA	11	11		Z3	1
	3	4	-	1/3	4/3	3/7	-	5/2	3/3		4	4	2/1	7/10	8/2	-	4/3		Z4	2		Z4	NA	0	6	7	NA	0	17		Z4	NA	3	14	0	NA	3		Z4	NA	1.5	10	3.5	NA	1.5	17		Z4	NA
	3	5	-	-	4/5	5/3	-	3/-	2/3		5	-	-	6/5	1/4	-	4/1																															Tot	3
	4	7	-	-	-	4/3	-	-	4/5		7	-	3	4/4	-	-	2/1
	4	8	-	-	2/4	-	-	-	1/7		8	-	-	6	-	-	-
ID	Zone	Section	Beta 2	Beta 1v	Beta 1d	Alpha 2	A1 VMH	A1 DMH	Epend.		E14_3	Beta 2	Beta 1v	Beta 1d	Alpha 2	A1 VMH	A1 DMH		Zones	N of analyzed sections		E14	Beta 2	Beta 1v	Beta 1d	Alpha 2	A1 VMH	A1 DMH	Epend.		E14	Beta 2	Beta 1v	Beta 1d	Alpha 2	A1 VMH	A1 DMH		E14	Beta 2	Beta 1v	Beta 1d	Alpha 2	A1 VMH	A1 DMH	Epend.		E14	Beta 2
E14_3	1	1	-	-	3 / 7	-	-	-	-		1	-	2	-	4/4	-	-		Z1	1		Z1	NA	0	10	0	0	NA	0		Z1	NA	2	0	8	0	NA		Z1	NA	1	5	4	0	NA	0		Z1	NA
	2	2	4	- / 3	2 / 2	2 / -	-	-	2/1		2	3	0/1	3/6	0/2	-	-		Z2	1.5		Z2	4	6	4	13	4	NA	4		Z2	4	3	16	15	3	NA		Z2	4	4.5	10	14	3.5	NA	4		Z2	2.66667
	2/3	3	-	5/2	-	14 / 9	- / 4	-	2/1		3	3	2/2	6/8	14/12	1/2	0/1		Z3	1.5		Z3	1	4	0	27	NA	0	7		Z3	4	3	15	21	NA	2		Z3	2.5	3.5	7.5	24	NA	1	7		Z3	1.66667
	3	4	1	-	-	6 / 9	-	-	2/3		4	2	0/1	3/5	3/5	-	0/1		Z4	2		Z4	NA	0	7	10	NA	6	14		Z4	NA	2	22	3	NA	8		Z4	NA	1	14.5	6.5	NA	7	14		Z4	NA
	4	5	-	-	3 / 4	2 / 1	-	4 / 2	1/3		5	-	2	4/4	0/1	-	3/1																															Tot	4.33333
	4	7	-	-	-	3 / 4	-	-	5/5		7	-	-	9/5	1/1	-	1/3
ID	Zone	Section	Beta 2	Beta 1v	Beta 1d	Alpha 2	A1 VMH	A1 DMH	Epend.		E14_4	Beta 2	Beta 1v	Beta 1d	Alpha 2	A1 VMH	A1 DMH		Zones	N of analyzed sections		E14	Beta 2	Beta 1v	Beta 1d	Alpha 2	A1 VMH	A1 DMH	Epend.		E14	Beta 2	Beta 1v	Beta 1d	Alpha 2	A1 VMH	A1 DMH		E14	Beta 2	Beta 1v	Beta 1d	Alpha 2	A1 VMH	A1 DMH	Epend.		E14	Beta 2
E14_4	1	1	-	-	1	3 / 6	4 / 3	-	3/3		1	-	4	-	1/0	3/0	-		Z1	2		Z1	NA	0	6	17	21	NA	9		Z1	NA	9	3	6	5	NA		Z1	NA	4.5	4.5	11.5	13	NA	9		Z1	NA
	1	2	-	-	5	5 / 3	7 / 7	-	2/1		2	-	4/1	3/0	5/0	2/0	-		Z2	1		Z2	3	6	20	10	10	NA	5		Z2	4	2	22	16	5	NA		Z2	3.5	4	21	13	7.5	NA	5		Z2	3.5
	2	3	3	- / 6	12 / 8	5 / 5	6 / 4	-	4/1		3	4	0/2	13/9	7/9	2/3	-		Z3	1		Z3	2	3	19	12	NA	8	7		Z3	4	1	9	9	NA	5		Z3	3	2	14	10.5	NA	6.5	7		Z3	3
	3	4	2	3 / -	11 / 8	5 / 7	-	4 / 4	4/3		4	4	1/0	5/4	5/4	-	3/2		Z4	2		Z4	NA	0	14	11	NA	3	24		Z4	NA	5	24	3	NA	3		Z4	NA	2.5	19	7	NA	3	24		Z4	NA
	4	5	-	-	7 / 7	6 / 5	-	-	5/1		5	-	2/0	5/8	0/2	-	1/0																															Tot	6.5
	4	6	-	-	-	-	-	1 / 2	8/10		6	-	3	5/6	1/0	-	0/2
ID	Zone	Section	Beta 2	Beta 1v	Beta 1d	Alpha 2	A1 VMH	A1 DMH	Epend.		E14_5	Beta 2	Beta 1v	Beta 1d	Alpha 2	A1 VMH	A1 DMH		Zones	N of analyzed sections		E14	Beta 2	Beta 1v	Beta 1d	Alpha 2	A1 VMH	A1 DMH	Epend.		E14	Beta 2	Beta 1v	Beta 1d	Alpha 2	A1 VMH	A1 DMH		E14	Beta 2	Beta 1v	Beta 1d	Alpha 2	A1 VMH	A1 DMH	Epend.		E14	Beta 2
E14_5	1	1	-	-	1 / 1	3 / 3	3 / -	-	2/2		1	-	-	1/0	-	-	-		Z1	3		Z1	NA	10	19	13	19	NA	9		Z1	NA	13	14	6	1	NA		Z1	NA	11.5	16.5	9.5	10	NA	9		Z1	NA
	1	2	-	2/6	6 / 5		3 / 2	-	2/2		2	-	3/6	7/1	2/0	-	-		Z2	1.5		Z2	8	1	19	23	24	NA	8		Z2	11	2	27	36	11	NA		Z2	9.5	1.5	23	29.5	17.5	NA	8		Z2	6.33333
	1	3	-	1/1	1 / 5	4 / 3	4 / 7	-	1/0		3	-	1/3	2/3	2/2	0/1	-		Z3	1.5		Z3	1	4	13	23	NA	3	11		Z3	1	5	21	22	NA	1		Z3	1	4.5	17	22.5	NA	2	11		Z3	0.666667
	2	4	8	1/0	4 / 14	6 / 8	13 / 11	-	2/3		4	11	1/0	7/14	15/11	4/3	-		Z4	3		Z4	NA	0	19	13	NA	7	13		Z4	NA	2	36	11	NA	10		Z4	NA	1	27.5	12	NA	8.5	13		Z4	NA
	2/3	5	1	- / 1	3 / -	9 / 10	-	1 / 2	3/4		5	1	1/2	9/4	10/10	4/4	-																															Tot	7
	3	6	-	2 / 1	9 / 2	9/4	-	-	4/3		6	-	3/0	11/3	9/3	-	0/1
	4	7	-	-	- / 2	2 / 2	-	2/0	5/2		7	-	2	1/3	4/4	-	3/1
	4	8	-	-	3 / 2	3 / 6	-	3/0	3/3		8	-	-	9/10	1/1	-	3/0
	4	9	-	-	5/7	-	-	1/1	-		9	-	-	5/8	0/1	-	1/2
ID	Zone	Section	Beta 2	Beta 1v	Beta 1d	Alpha 2	A1 VMH	A1 DMH	Epend.		E14_6	Beta 2	Beta 1v	Beta 1d	Alpha 2	A1 VMH	A1 DMH		Zones	N of analyzed sections		E14	Beta 2	Beta 1v	Beta 1d	Alpha 2	A1 VMH	A1 DMH	Epend.		E14	Beta 2	Beta 1v	Beta 1d	Alpha 2	A1 VMH	A1 DMH		E14	Beta 2	Beta 1v	Beta 1d	Alpha 2	A1 VMH	A1 DMH	Epend.		E14	Beta 2
E14_6	1	1	-	-	2 / 3	3 / 5	-	-	2/0		1	-	-	4/3	-	-	-		Z1	1.5		Z1	NA	1	10	9	11	NA	4		Z1	NA	2	10	2	1	NA		Z1	NA	1.5	10	5.5	6	NA	4		Z1	NA
	1/2	2	2	2 / 1	2 / 8	1 / -	7 / 15	-	2/2		2	3	2/3	2/5	1/3	2/1	-		Z2	1.5		Z2	7	8	12	9	22	NA	4		Z2	9	7	11	6	8	NA		Z2	8	7.5	11.5	7.5	15	NA	4		Z2	5.33333
	2	3	5	3 / 3	3 / 4	4 / 5	5 / 6	-	1/1		3	6	3/1	3/4	2/2	4/4	-		Z3	1		Z3	0	0	0	20	NA	26	4		Z3	ND	ND	ND	ND	ND	ND		Z3	0	0	0	20	NA	26	4		Z3	0
	3	4	-	-	-	13 / 7	-	9/17	2/2		4	ND	ND	ND	ND	ND	ND		Z4	2		Z4	NA	0	24	19	NA	5	19		Z4	NA	0	23	0	NA	10		Z4	NA	0	23.5	9.5	NA	7.5	19		Z4	NA
	4	5	-	-	5 / 9	13 / -	-	1 / 1	4/5		5	-	-	4/8	-	-	3/1																															Tot	5.33333
	4	6	-	-	6 / 4	6 / -	-	1 / 2	4/6		6	-	-	5/6	-	-	3/3
ID	Zone	Section	Beta 2	Beta 1v	Beta 1d	Alpha 2	A1 VMH	A1 DMH	Epend.		E15_1	Beta 2	Beta 1v	Beta 1d	Alpha 2	A1 VMH	A1 DMH		Zones	N of analyzed sections		E15	Beta 2	Beta 1v	Beta 1d	Alpha 2	A1 VMH	A1 DMH	Epend.		E15	Beta 2	Beta 1v	Beta 1d	Alpha 2	A1 VMH	A1 DMH		E15	Beta 2	Beta 1v	Beta 1d	Alpha 2	A1 VMH	A1 DMH	Epend.		E15	Beta 2
E15_1	1	1	-	-	-	-	-	-	0/2		1	-	-	-	-	-	-		Z1	2		Z1	NA	0	0	6	0	NA	3		Z1	NA	0	3	2	0	NA		Z1	NA	0	1.5	4	0	NA	3		Z1	NA
	1	2	-	-	-	- / 6	-	-	1/0		2	-	-	0/3	0/2	-	-		Z2	2		Z2	0	3	6	13	25	NA	8		Z2	0	2	9	21	22	NA		Z2	0	2.5	7.5	17	23.5	NA	8		Z2	0
	2	3	-	-	3 / -	-	2 / 5	-	2/0		3	-	-	7/1	0/1	1/3	-		Z3	1		Z3	0	0	5	8	NA	3	8		Z3	0	0	1	19	NA	10		Z3	0	0	3	13.5	NA	6.5	8		Z3	0
	2	4	-	- / 3	3 / -	4 / 9	7 / 11	-	3/3		4	-	0/2	1/0	11/9	7/11	-		Z4	2		Z4	NA	0	20	2	NA	25	1		Z4	NA	0	7	10	NA	15		Z4	NA	0	13.5	6	NA	20	1		Z4	NA
	3	5	-	-	- / 5	1 / 7	-	2 / 1	7/1		5	-	-	0/1	7/12	-	4/6																															Tot	0
	4	6	-	-	5 / 6	-	-	5 / 4	0/1		6	-	-	0/1	7/3	-	4/3
	4	7	-	-	6 / 3	1 / 1	-	9 / 7	-		7	-	-	0/6	-	-	5/3
ID	Zone	Section	Beta 2	Beta 1v	Beta 1d	Alpha 2	A1 VMH	A1 DMH	Epend.		E15_2	Beta 2	Beta 1v	Beta 1d	Alpha 2	A1 VMH	A1 DMH		Zones	N of analyzed sections		E15	Beta 2	Beta 1v	Beta 1d	Alpha 2	A1 VMH	A1 DMH	Epend.		E15	Beta 2	Beta 1v	Beta 1d	Alpha 2	A1 VMH	A1 DMH		E15	Beta 2	Beta 1v	Beta 1d	Alpha 2	A1 VMH	A1 DMH	Epend.		E15	Beta 2
E15_2	1	1	-	-	2 / -	3 / 6	- / 1	-	-		1	-	1	5/3	0/3	-	-		Z1	1		Z1	NA	0	2	9	1	NA	0		Z1	NA	1	8	3	0	NA		Z1	NA	0.5	5	6	0.5	NA	0		Z1	NA
	2	2	0	-	2 / 2	8 / 6	6 / -	-	0/2		2	0	-	2/3	7/4	5/0	-		Z2	2		Z2	0	4	12	30	28	NA	2		Z2	0	3	11	27	26	NA		Z2	0	3.5	11.5	28.5	27	NA	2		Z2	0
	2	3	0	2 / 2	6 / 2	6 / 10	12/10	-	-		3	0	2/1	5/1	5/11	11/10	-		Z3	0		Z3	ND	ND	ND	ND	ND	ND	ND		Z3	ND	ND	ND	ND	ND	ND		Z3	ND	ND	ND	ND	ND	ND	ND		Z3	ND
	4	4	-	-	2 / 3	11 / 21	-	3 / 6	5/0		4	-	-	-	9/9	-	1/1		Z4	2		Z4	NA	0	5	47	NA	9	7		Z4	NA	0	9	23	NA	6		Z4	NA	0	7	35	NA	7.5	7		Z4	NA
	4	5	-	-	-	7 / 8	-	-	2/0		5	-	-	9	2/3	-	1/3																															Tot	0
ID	Zone	Section	Beta 2	Beta 1v	Beta 1d	Alpha 2	A1 VMH	A1 DMH	Epend.		E15_3	Beta 2	Beta 1v	Beta 1d	Alpha 2	A1 VMH	A1 DMH		Zones	N of analyzed sections		E15	Beta 2	Beta 1v	Beta 1d	Alpha 2	A1 VMH	A1 DMH	Epend.		E15	Beta 2	Beta 1v	Beta 1d	Alpha 2	A1 VMH	A1 DMH		E15	Beta 2	Beta 1v	Beta 1d	Alpha 2	A1 VMH	A1 DMH	Epend.		E15	Beta 2
E15_3	1	1	-	-	8/3	-	-	-	0/3		1	-	1/0	12/3	-	-	-		Z1	1		Z1	NA	0	11	0	0	NA	3		Z1	NA	1	15	0	0	NA		Z1	NA	0.5	13	0	0	NA	3		Z1	NA
	2	2	ND	0/1	-/2	0/2	2/2	-	-		2	ND	1/1	?/2	0/2	2/3	-		Z2	2		Z2	3	5	18	9	14	NA	1		Z2	3	7	18	9	18	NA		Z2	3	6	18	9	16	NA	1		Z2	1.5
	2	3	3	1/3	5/11	2/5	4/6	-	1/0		3	3	2/3	6/10	2/5	5/8	-		Z3	1		Z3	ND	0	11	8	NA	13	3		Z3	ND	0	14	8	NA	13		Z3	ND	0	12.5	8	NA	13	3		Z3	ND
	3	4	ND	-	5/6	2/6	-	7/6	3/0		4	ND	-	7/7	2/6	-	6/7		Z4	1 or 2		Z4	NA	0	8	6	NA	18	4		Z4	NA	0	7	5	NA	22		Z4	NA	0	7.5	5.5	NA	20	4		Z4	NA
	4	5	-	ND	ND	ND/0	-	4/2	-		5	-	ND	ND	ND/0	-	4/3																															Tot	1.5
	4	6	-	-	1/7	2/4	-	6/6	1/3		6	-	-	1/6	2/3	-	7/8
ID	Zone	Section	Beta 2	Beta 1v	Beta 1d	Alpha 2	A1 VMH	A1 DMH	Epend.		E15_4	Beta 2	Beta 1v	Beta 1d	Alpha 2	A1 VMH	A1 DMH		Zones	N of analyzed sections		E15	Beta 2	Beta 1v	Beta 1d	Alpha 2	A1 VMH	A1 DMH	Epend.		E15	Beta 2	Beta 1v	Beta 1d	Alpha 2	A1 VMH	A1 DMH		E15	Beta 2	Beta 1v	Beta 1d	Alpha 2	A1 VMH	A1 DMH	Epend.		E15	Beta 2
E15_4	1	1	-	-	- / 1	2 / -	-	-	3/1		1	-	1	1/1	-	-	-		Z1	1.5		Z1	NA	0	6	6	0	NA	4		Z1	NA	2	5	1	1	NA		Z1	NA	1	5.5	3.5	0.5	NA	4		Z1	NA
	1/2	2	6	-	5 / 5	3 / 6	1 / -	-	-		2	6	1/1	2/5	2/0	0/2	-		Z2	1.5		Z2	8	9	10	8	6	NA	0		Z2	13	3	8	6	7	NA		Z2	10.5	6	9	7	6.5	NA	0		Z2	7
	2	3	2	4 / 5	- / 5	- / 3	5 / -	-	-		3	7	1/1	0/4	0/5	4/2	-		Z3	1.5		Z3	0	0	0	21	NA	39	4		Z3	ND	ND	8	24	NA	22		Z3	0	0	4	22.5	NA	30.5	4		Z3	NA
	3	4	-	-	-	4 / 11	-	18 / 19	-		4	ND	ND	0/7	11/7	-	10/9		Z4	1.5		Z4	NA	0	9	21	NA	2	9		Z4	NA	2	8	12	NA	14		Z4	NA	1	8.5	16.5	NA	8	9		Z4	NA
	3/4	5	-	-	-	3 / 9	-	2 / 2	5/3		5	ND	ND	0/2	3/10	-	2/4																															Tot	7
	4	6	-	-	2 / 7	7 / 8	-	-	4/1		6	-	2	2/5	3/2	-	6/5
ID	Zone	Section	Beta 2	Beta 1v	Beta 1d	Alpha 2	A1 VMH	A1 DMH	Epend.		E15_5	Beta 2	Beta 1v	Beta 1d	Alpha 2	A1 VMH	A1 DMH		Zones	N of analyzed sections		E15	Beta 2	Beta 1v	Beta 1d	Alpha 2	A1 VMH	A1 DMH	Epend.		E15	Beta 2	Beta 1v	Beta 1d	Alpha 2	A1 VMH	A1 DMH		E15	Beta 2	Beta 1v	Beta 1d	Alpha 2	A1 VMH	A1 DMH	Epend.		E15	Beta 2
E15_5	1	1	-	-	3 / -	3 / 2	-	-	-		1	-	4	5/2	-	-	-		Z1	1.5		Z1	NA	0	9	9	3	NA	1		Z1	NA	6	15	1	2	NA		Z1	NA	3	12	5	2.5	NA	1		Z1	NA
	1/2	2	5	-	7 / 6	2 / 6	3 / 3	-	0/2		2	6	4/1	5/12	0/3	3/2	-		Z2	1.5		Z2	11	8	10	18	27	NA	9		Z2	16	6	21	10	29	NA		Z2	13.5	7	15.5	14	28	NA	9		Z2	9
	2	3	6	6 / 2	3 / -	9 / 5	11 / 13	-	4/4		3	10	2/1	9/3	6/2	12/14	-		Z3	1		Z3	1	2	6	13	NA	18	2		Z3	0	3	4	14	NA	19		Z3	0.5	2.5	5	13.5	NA	18.5	2		Z3	0.5
	3	4	1	2 / -	1 / 5	4 / 9	-	8 / 10	2/0		4	0	3/0	0/4	4/10	-	11/8		Z4	2		Z4	NA	0	8	7	NA	6	1		Z4	NA	2	8	11	NA	21		Z4	NA	1	8	9	NA	13.5	1		Z4	NA
	4	5	-	-	1 / -	2 / 2	-	1 / 1	1/0		5	0	0	2/1	2/2	-	7/5																															Tot	9.5
	4	6	-	-	4 / 3	- / 3	-	1 / 3	-		6	-	2	3/2	7/0	-	3/6
ID	Zone	Section	Beta 2	Beta 1v	Beta 1d	Alpha 2	A1 VMH	A1 DMH	Epend.		E16_1	Beta 2	Beta 1v	Beta 1d	Alpha 2	A1 VMH	A1 DMH		Zones	N of analyzed sections		E16	Beta 2	Beta 1v	Beta 1d	Alpha 2	A1 VMH	A1 DMH	Epend.		E16	Beta 2	Beta 1v	Beta 1d	Alpha 2	A1 VMH	A1 DMH		E16	Beta 2	Beta 1v	Beta 1d	Alpha 2	A1 VMH	A1 DMH	Epend.		E16	Beta 2
E16_1	1	1	-	-	-	-	-	-	-		1	-	-	-	-	-	-		Z1	2		Z1	NA	0	8	0	0	NA	0		Z1	NA	5	2	0	0	NA		Z1	NA	2.5	5	0	0	NA	0		Z1	NA
	1	2	-	-	4 / 4	-	-	-	-		2	-	3/2	0/2	-	-	-		Z2	1		Z2	4	4	14	1	1	NA	1		Z2	3	3	17	0	1	NA		Z2	3.5	3.5	15.5	0.5	1	NA	1		Z2	3.5
	2	3	4	4 / -	10 / 4	- / 1	1 / -	-	1/0		3	3	1/2	13/4	-	1/0	-		Z3	2		Z3	0	0	1	8	NA	44	7		Z3	0	2	6	24	NA	30		Z3	0	1	3.5	16	NA	37	7		Z3	0
	3	4	-	-	1 / -	1 / -	-	8 / 4	2/0		4	-	-	1/0	11/6	-	9/10		Z4	1		Z4	NA	0	0	0	NA	0	0		Z4	NA	0	5	2	NA	11		Z4	NA	0	2.5	1	NA	5.5	0		Z4	NA
	3	5	-	-	-	7 / -	-	17 / 15	3/2		5	-	2	1/4	2/5	-	6/5																															Tot	3.5
	4	6	-	-	-	-	-	-	-		6	-	-	4/1	1/1	-	4/7
ID	Zone	Section	Beta 2	Beta 1v	Beta 1d	Alha 2	A1 VMH	A1 DMH	Eend.		E16_2	Beta 2	Beta 1v	Beta 1d	Alpha 2	A1 VMH	A1 DMH		Zones	N of analyzed sections		E16	Beta 2	Beta 1v	Beta 1d	Alpha 2	A1 VMH	A1 DMH	Epend.		E16	Beta 2	Beta 1v	Beta 1d	Alpha 2	A1 VMH	A1 DMH		E16	Beta 2	Beta 1v	Beta 1d	Alpha 2	A1 VMH	A1 DMH	Epend.		E16	Beta 2
E16_2	1	1	-	-	-	-	-	-	-		1	-	-	-	-	-	-		Z1	2		Z1	NA	0	4	16	2	NA	1		Z1	NA	9	17	3	0	NA		Z1	NA	4.5	10.5	9.5	1	NA	1		Z1	NA
	1	2	-	-	1 / 3	11 / 5	1 / 1	-	0/1		2	-	5/4	9/8	3/0	-	-		Z2	1		Z2	1	8	0	3	0	NA	1		Z2	3	4	9	5	1	NA		Z2	2	6	4.5	4	0.5	NA	1		Z2	2
	2	3	1	5 / 3	-	3 / -	-	-	1/0		3	3	3/1	3/6	3/2	1/0	-		Z3	2		Z3	0	1	12	26	NA	22	6		Z3	0	5	11	21	NA	34		Z3	0	3	11.5	23.5	NA	28	6		Z3	0
	3	4	-	- / 1	3 / 2	3 / -	-	11 / 6	3/2		4	-	1/4	3/2	5/1	-	11/4		Z4	2		Z4	NA	0	15	21	NA	21	0		Z4	NA	0	10	11	NA	32		Z4	NA	0	12.5	16	NA	26.5	0		Z4	NA
	3	5	-	-	4 / 3	10 / 13	-	1 / 4	1/0		5	-	-	4/2	15/10	-	11/8																															Tot	2
	4	6	-	-	2 / -	4/5	-	5/5	-		6	-	-	3/3	3/6	-	9/6
	4	7	-	-	7 / 6	8/4	-	5/6	-		7	-	-	4/0	1/1	-	8/9
ID	Zone	Section	Beta 2	Beta 1v	Beta 1d	Alha 2	A1 VMH	A1 DMH	Eend.		E16_3	Beta 2	Beta 1v	Beta 1d	Alpha 2	A1 VMH	A1 DMH		Zones	N of analyzed sections		E16	Beta 2	Beta 1v	Beta 1d	Alpha 2	A1 VMH	A1 DMH	Epend.		E16	Beta 2	Beta 1v	Beta 1d	Alpha 2	A1 VMH	A1 DMH		E16	Beta 2	Beta 1v	Beta 1d	Alpha 2	A1 VMH	A1 DMH	Epend.		E16	Beta 2
E16_3	1	1	-	-	- / 2	-	-	-	-		1	-	4	0/3	0/1	-	-		Z1	1.5		Z1	NA	2	4	0	0	NA	0		Z1	NA	7	4	1	0	NA		Z1	NA	4.5	4	0.5	0	NA	0		Z1	NA
	1/2	2	2	3 / 2	2 / 3	-	-	-	-		2	8	4/3	2/1	0/1	-	-		Z2	1.5		Z2	3	3	12	1	9	NA	0		Z2	8	4	9	7	2	NA		Z2	5.5	3.5	10.5	4	5.5	NA	0		Z2	3.66667
	2	3	1	-	7 / 2	- / 1	4 / 5	-	-		3	-	-	7/0	3/3	0/2	-		Z3	1		Z3	0	0	3	20	NA	0	3		Z3	0	0	2	6	NA	16		Z3	0	0	2.5	13	NA	8	3		Z3	0
	3	4	-	-	3 / -	10 / 10	-	-	2/1		4	-	-	2/0	2/4	-	10/6		Z4	2		Z4	NA	0	5	32	NA	0	1		Z4	NA	0	7	23	NA	41		Z4	NA	0	6	27.5	NA	20.5	1		Z4	NA
	4	5	-	-	-	7 / 5	-	-	0/1		5	-	-	2/2	12/6	-	8/7																															Tot	3.66667
	4	6	-	-	3 / 2	8 / 12	-	-	-		6	-	-	3/0	2/3	-	8/18
ID	Zone	Section	Beta 2	Beta 1v	Beta 1d	Alpha 2	A1 VMH	A1 DMH	Epend.		E17_1	Beta 2	Beta 1v	Beta 1d	Alpha 2	A1 VMH	A1 DMH		Zones	N of analyzed sections		E17	Beta 2	Beta 1v	Beta 1d	Alpha 2	A1 VMH	A1 DMH	Epend.		E17	Beta 2	Beta 1v	Beta 1d	Alpha 2	A1 VMH	A1 DMH		E17	Beta 2	Beta 1v	Beta 1d	Alpha 2	A1 VMH	A1 DMH	Epend.		E17	Beta 2
E17_1	1	1	-	-	- / 2	-	-	-	-		1	-	-	-	-	-	-		Z1	1.5		Z1	NA	2	4	0	0	NA	0		Z1	NA	8	1	0	0	NA		Z1	NA	5	2.5	0	0	NA	0		Z1	NA
	1/2	2	2	3 / 2	2 / 3	-	-	-	-		2	-	8/8	1/1	-	-	-		Z2	2.5		Z2	3	3	15	21	9	NA	0		Z2	0	8	8	7	14	NA		Z2	1.5	5.5	11.5	14	11.5	NA	0		Z2	0.6
	2	3	1	-	7 / 2	- / 1	4 / 5	-	-		3	-	-	3/4	2/2	4/2	-		Z3	1		Z3	0	0	0	40	NA	14	0		Z3	0	0	1	47	NA	18		Z3	0	0	0.5	43.5	NA	16	0		Z3	0
	2	4	-	-	3 / -	10 / 10	-	-	-		4	-	-	-	1/2	8/0	-		Z4	1		Z4	NA	0	5	25	NA	19	0		Z4	NA	0	3	33	NA	32		Z4	NA	0	4	29	NA	25.5	0		Z4	NA
	3	5	-	-	-	19/21	-	7/7	-		5	-	-	0/1	24/23	-	11/7																															Tot	0.6
	4	6	-	-	3 / 2	8 / 17	-	12/7	-		6	-	-	0/3	11/22	-	21/11
ID	Zone	Section	Beta 2	Beta 1v	Beta 1d	Alpha 2	A1 VMH	A1 DMH	Epend.		E17_2	Beta 2	Beta 1v	Beta 1d	Alpha 2	A1 VMH	A1 DMH		Zones	N of analyzed sections		E17	Beta 2	Beta 1v	Beta 1d	Alpha 2	A1 VMH	A1 DMH	Epend.		E17	Beta 2	Beta 1v	Beta 1d	Alpha 2	A1 VMH	A1 DMH		E17	Beta 2	Beta 1v	Beta 1d	Alpha 2	A1 VMH	A1 DMH	Epend.		E17	Beta 2
E17_2	OUT/1	1	-	-	-	-	1 / -	-	-		1	-	-	-	-	-	-		Z1	1.5		Z1	NA	0	5	1	1	NA	0		Z1	NA	11	9	1	1	NA		Z1	NA	5.5	7	1	1	NA	0		Z1	NA
	1	2	-	-	5 / -	1 / -	-	-	-		2	-	11	6/3	1/0	1/0	-		Z2	2		Z2	1	8	14	5	8	NA	0		Z2	1	2	14	15	11	NA		Z2	1	5	14	10	9.5	NA	0		Z2	0.5
	2	3	1	5 / 3	3 / 7	-	-	-	-		3	1	1/1	6/4	3/7	-	-		Z3	1		Z3	0	0	0	11	NA	17	0		Z3	0	0	1	22	NA	20		Z3	0	0	0.5	16.5	NA	18.5	0		Z3	0
	2	4	-	-	1 / 3	- / 5	5 / 3	-	-		4	-	-	2/2	0/5	7/4	-		Z4	1		Z4	NA	0	5	24	NA	0	0		Z4	NA	0	3	17	NA	25		Z4	NA	0	4	20.5	NA	12.5	0		Z4	NA
	3	5	-	-	-	4 / 7	-	9 / 8	-		5	-	-	0/1	13/9	-	11/9																															Tot	0.5
	4	6	-	-	2 / 3	10 / 14	-	-	-		6	-	-	0/3	10/7	-	11/14
ID	Zone	Section	Beta 2	Beta 1v	Beta 1d	Alpha 2	A1 VMH	A1 DMH	Epend.		E17_3	Beta 2	Beta 1v	Beta 1d	Alpha 2	A1 VMH	A1 DMH		Zones	N of analyzed sections		E17	Beta 2	Beta 1v	Beta 1d	Alpha 2	A1 VMH	A1 DMH	Epend.		E17	Beta 2	Beta 1v	Beta 1d	Alpha 2	A1 VMH	A1 DMH		E17	Beta 2	Beta 1v	Beta 1d	Alpha 2	A1 VMH	A1 DMH	Epend.		E17	Beta 2
E17_3	1	1	-	-	1 / -	-	-	-	-		1	-	-	-	-	-	-		Z1	2		Z1	NA	11	1	0	0	NA	0		Z1	NA	6	9	0	0	NA		Z1	NA	8.5	5	0	0	NA	0		Z1	NA
	1	2	-	7 / 4	-	-	-	-	-		2	-	6	5/4	-	-	-		Z2	1		Z2	3	3	0	1	1	NA	0		Z2	2	2	1	4	2	NA		Z2	2.5	2.5	0.5	2.5	1.5	NA	0		Z2	2.5
	2	3	3	1 / 2	-	1 / -	- / 1	-	-		3	2	0/2	0/1	3/1	1/1	-		Z3	1		Z3	0	2	0	2	NA	3	0		Z3	0	0	2	2	NA	7		Z3	0	1	1	2	NA	5	0		Z3	0
	3	4	-	- / 2	-	2 / -	-	- / 3	-		4	-	-	1/1	2/0	-	6/1		Z4	3		Z4	NA	0	9	29	NA	108	0		Z4	NA	0	13	32	NA	118		Z4	NA	0	11	30.5	NA	113	0		Z4	NA
	4	5	-	-	5 / 2	6 / 1	-	19 / 21	-		5	-	-	5/4	5/1	-	26/21																															Tot	2.5
	4	6	-	-	1/1	12/10	-	18/6	-		6	-	-	3/1	16/10	-	22/8
	4	7	-	-	-	-	-	23/21	-		7	-	-	-	-	-	22/19
ID	Zone	Section	Beta 2	Beta 1v	Beta 1d	Alpha 2	A1 VMH	A1 DMH	Epend.		E17_4	Beta 2	Beta 1v	Beta 1d	Alpha 2	A1 VMH	A1 DMH		Zones	N of analyzed sections		E17	Beta 2	Beta 1v	Beta 1d	Alpha 2	A1 VMH	A1 DMH	Epend.		E17	Beta 2	Beta 1v	Beta 1d	Alpha 2	A1 VMH	A1 DMH		E17	Beta 2	Beta 1v	Beta 1d	Alpha 2	A1 VMH	A1 DMH	Epend.		E17	Beta 2
E17_4	1	1	-	-	-	1 / -	-	-	-		1	-	-	-	-	-	-		Z1	1		Z1	NA	0	0	1	0	NA	0		Z1	NA	0	0	0	0	NA		Z1	NA	0	0	0.5	0	NA	0		Z1	NA
	2	2	-	1 / 5	2 / -	4 / -	-	-	-		2	4	1/0	10/3	-	-	-		Z2	2		Z2	0	11	2	4	6	NA	0		Z2	6	6	14	6	20	NA		Z2	3	8.5	8	5	13	NA	0		Z2	1.5
	2	3	-	- / 5	-	-	1 / 5	-	-		3	2	0/5	0/1	2/4	13/7	-		Z3	1		Z3	0	0	0	8	NA	16	0		Z3	0	0	1	6	NA	23		Z3	0	0	0.5	7	NA	19.5	0		Z3	0
	3	4	-	-	-	4 / 4	-	12 / 4	-		4	-	-	1/0	2/4	-	15/8		Z4	3		Z4	NA	0	18	86	NA	53	0		Z4	NA	2	4	40	NA	65		Z4	NA	1	11	63	NA	59	0		Z4	NA
	4	5	-	-	3 / 3	19 / 21	-	9/7	-		5	-	2	4/0	4/6	-	14/7																															Tot	1.5
	4	6	-	-	2 / 5	9 / 20	-	10/16	-		6	-	-	-	7/9	-	8/22
	4	7	-	-	2 / 3	9 / 8	-	5/6	-		7	-	-	-	5/9	-	8/6
ID	Zone	Section	Beta 2	Beta 1v	Beta 1d	Alpha 2	A1 VMH	A1 DMH	Epend.		E17_5	Beta 2	Beta 1v	Beta 1d	Alpha 2	A1 VMH	A1 DMH		Zones	N of analyzed sections		E17	Beta 2	Beta 1v	Beta 1d	Alpha 2	A1 VMH	A1 DMH	Epend.		E17	Beta 2	Beta 1v	Beta 1d	Alpha 2	A1 VMH	A1 DMH		E17	Beta 2	Beta 1v	Beta 1d	Alpha 2	A1 VMH	A1 DMH	Epend.		E17	Beta 2
E17_5	1	1	-	-	-	- / 1	-	-	-		1	-	-	-	-	0/1	-		Z1	2		Z1	NA	0	5	5	1	NA	0		Z1	NA	7	5	0	2	NA		Z1	NA	3.5	5	2.5	1.5	NA	0		Z1	NA
	1	2	-	-	2 / 3	2 / 2	1 / -	-	-		2	-	7	2/3	-	1/0	-		Z2	2		Z2	0	0	0	0	1	NA	0		Z2	0	0	1	2	7	NA		Z2	0	0	0.5	1	4	NA	0		Z2	0
	2	3	-	-	-	-	-	-	-		3	-	-	-	-	2/0	-		Z3	1		Z3	0	0	15	17	NA	20	0		Z3	0	0	0	14	NA	19		Z3	0	0	7.5	15.5	NA	19.5	0		Z3	0
	2	4	-	-	-	-	1 / -	-	-		4	-	-	0/1	2/0	3/2	-		Z4	2		Z4	NA	0	0	34	NA	69	0		Z4	NA	0	13	29	NA	78		Z4	NA	0	6.5	31.5	NA	73.5	0		Z4	NA
	3	5	-	-	8 / 7	11 / 6	-	4 / 16	-		5	-	-	-	10/4	-	5/14																															Tot	0
	4	6	-	-	-	10 / 10	-	21 / 17	-		6	-	-	6/6	8/8	-	25/20
	4	7	-	-	-	7 / 7	-	16 / 15	-		7	-	-	0/1	6/7	-	18/15
ID	Zone	Section	Beta 2	Beta 1v	Beta 1d	Alpha 2	A1 VMH	A1 DMH	Epend.		E18_1	Beta 2	Beta 1v	Beta 1d	Alpha 2	A1 VMH	A1 DMH		Zones	N of analyzed sections		E18	Beta 2	Beta 1v	Beta 1d	Alpha 2	A1 VMH	A1 DMH	Epend.		E18	Beta 2	Beta 1v	Beta 1d	Alpha 2	A1 VMH	A1 DMH		E18	Beta 2	Beta 1v	Beta 1d	Alpha 2	A1 VMH	A1 DMH	Epend.		E18	Beta 2
E18_1	1	1	-	-	-	3 / 1	-	-	-		1	-	-	-	-	2/1	-		Z1	1.5		Z1	NA	0	0	4	0	NA	0		Z1	NA	0	0	0	4	NA		Z1	NA	0	0	2	2	NA	0		Z1	NA
	1/2	2	3	-	-	-	1 /	-	-		2	3	-	-	-	2/0	-		Z2	1.5		Z2	3	0	0	2	7	NA	0		Z2	3	0	3	0	8	NA		Z2	3	0	1.5	1	7.5	NA	0		Z2	2
	2	3	-	-	-	2 / -	- / 6	-	-		3	-	-	3/0	-	3/4	-		Z3	1		Z3	0	0	1	3	NA	1	0		Z3	0	0	2	2	NA	8		Z3	0	0	1.5	2.5	NA	4.5	0		Z3	0
	3	4	-	-	1 / 0	0/3	-	0/1	-		4	-	-	1/1	2/0	-	4/4		Z4	2		Z4	NA	0	34	51	NA	64	0		Z4	NA	0	1	43	NA	73		Z4	NA	0	17.5	47	NA	68.5	0		Z4	NA
	4	5	-	-	8 / 9	19 / 14	-	10/12	-		5	-	-	0/1	23/14	-	12/14																															Tot	2
	4	6	-	-	9 /8	7 /11	-	19/23	-		6	-	-	-	3/3	-	23/24
ID	Zone	Section	Beta 2	Beta 1v	Beta 1d	Alpha 2	A1 VMH	A1 DMH	Epend.		E18_2	Beta 2	Beta 1v	Beta 1d	Alpha 2	A1 VMH	A1 DMH		Zones	N of analyzed sections		E18	Beta 2	Beta 1v	Beta 1d	Alpha 2	A1 VMH	A1 DMH	Epend.		E18	Beta 2	Beta 1v	Beta 1d	Alpha 2	A1 VMH	A1 DMH		E18	Beta 2	Beta 1v	Beta 1d	Alpha 2	A1 VMH	A1 DMH	Epend.		E18	Beta 2
E18_2	1	1	-	-	5 / 4	-	-	-	-		1	-	3	7/3	-	-	-		Z1	1		Z1	NA	0	9	0	0	NA	0		Z1	NA	3	10	0	0	NA		Z1	NA	1.5	9.5	0	0	NA	0		Z1	NA
	2	2	-	-	-	6 / 4	/ 1	-	-		2	-	0/1	5/4	0/2	2/0	-		Z2	2		Z2	0	0	2	11	5	NA	0		Z2	0	1	12	3	5	NA		Z2	0	0.5	7	7	5	NA	0		Z2	0
	2	3	-	-	/ 2	/ 1	1 / 3	-	-		3	-	-	0/3	0/1	1/2	-		Z3	1		Z3	0	0	0	5	NA	4	0		Z3	0	0	0	5	NA	7		Z3	0	0	0	5	NA	5.5	0		Z3	0
	3	4	-	-	-	2 / 3	-	2 / 2	-		4	-	-	-	3/2	-	4/3		Z4	2		Z4	NA	0	16	25	NA	49	0		Z4	NA	0	0	31	NA	80		Z4	NA	0	8	28	NA	64.5	0		Z4	NA
	4	5	-	-	9 / 7	6 / 3	-	-	-		5	-	-	-	7/3	-	7/14																															Tot	0
	4	6	-	-	-	10 / 6	-	25 / 24	-		6	-	-	-	12/9	-	29/30
ID	Zone	Section	Beta 2	Beta 1v	Beta 1d	Alpha 2	A1 VMH	A1 DMH	Epend.		E18_3	Beta 2	Beta 1v	Beta 1d	Alpha 2	A1 VMH	A1 DMH		Zones	N of analyzed sections		E18	Beta 2	Beta 1v	Beta 1d	Alpha 2	A1 VMH	A1 DMH	Epend.		E18	Beta 2	Beta 1v	Beta 1d	Alpha 2	A1 VMH	A1 DMH		E18	Beta 2	Beta 1v	Beta 1d	Alpha 2	A1 VMH	A1 DMH	Epend.		E18	Beta 2
E18_3	1	1	-	-	/ 2	-	-	-	-		1	-	2	-	-	-	-		Z1	2		Z1	NA	0	2	2	0	NA	0		Z1	NA	2	0	2	0	NA		Z1	NA	1	1	2	0	NA	0		Z1	NA
	1	2	-	-	-	/ 2	-	-	-		2	-	-	-	0/2	-	-		Z2	2		Z2	0	0	0	1	9	NA	0		Z2	1	0	0	1	8	NA		Z2	0.5	0	0	1	8.5	NA	0		Z2	0.25
	2	3	-	-	-	-	3 /	-	-		3	1	-	-	-	1/0	-		Z3	0		Z3	ND	ND	ND	ND	ND	ND	ND		Z3	ND	ND	ND	ND	ND	ND		Z3	ND	ND	ND	ND	ND	ND	ND		Z3	ND
	2	4	-	-	-	/ 1	3 / 3	-	-		4	-	-	-	0/1	3/4	-		Z4	3		Z4	NA	0	11	46	NA	56	0		Z4	NA	1	13	62	NA	63		Z4	NA	0.5	12	54	NA	59.5	0		Z4	NA
	4	5	-	-	6 / 2	5 / 2	-	4/2	-		5	-	-	-	7/2	-	6/3																															Tot	0.25
	4	6	-	-	3 /	7 / 8	-	12/12	-		6	-	0/1	8/2	11/8	-	13/13
	4	7	-	-	-	13 / 11	-	12/14	-		7	-	-	3/0	18/16	-	12/16
ID	Zone	Section	Beta 2	Beta 1v	Beta 1d	Alpha 2	A1 VMH	A1 DMH	Epend.		E18_4	Beta 2	Beta 1v	Beta 1d	Alpha 2	A1 VMH	A1 DMH		Zones	N of analyzed sections		E18	Beta 2	Beta 1v	Beta 1d	Alpha 2	A1 VMH	A1 DMH	Epend.		E18	Beta 2	Beta 1v	Beta 1d	Alpha 2	A1 VMH	A1 DMH		E18	Beta 2	Beta 1v	Beta 1d	Alpha 2	A1 VMH	A1 DMH	Epend.		E18	Beta 2
E18_4	1	1	-	-	-	2 /-	-	-	-		1	-	-	-	0/2	-	-		Z1	2		Z1	NA	0	0	2	0	NA	0		Z1	NA	0	0	2	0	NA		Z1	NA	0	0	2	0	NA	0		Z1	NA
	1	2	-	-	-	-	-	-	-		2	-	-	-	-	-	-		Z2	1		Z2	0	0	0	2	4	NA	0		Z2	0	0	2	4	3	NA		Z2	0	0	1	3	3.5	NA	0		Z2	0
	2	3	-	-	-	2 / -	4 / -	-	-		3	-	-	1/1	4/0	3/0	-		Z3	1		Z3	0	0	0	4	NA	11	0		Z3	0	0	0	3	NA	6		Z3	0	0	0	3.5	NA	8.5	0		Z3	0
	3	4	-	-	-	- / 4	-	3 /8	-		4	-	-	-	0/3	-	2/4		Z4	2		Z4	NA	0	2	33	NA	42	0		Z4	NA	0	6	40	NA	42		Z4	NA	0	4	36.5	NA	42	0		Z4	NA
	4	5	-	-	- / 2	6 / 8	-	4/5	-		5	-	-	-	6/11	-	4/7																															Tot	0
	4	6	-	-	-	9/10	-	15/18	-		6	-	-	0/6	10/13	-	14/17
ID	Zone	Section	Beta 2	Beta 1v	Beta 1d	Alpha 2	A1 VMH	A1 DMH	Epend.		P0_1	Beta 2	Beta 1v	Beta 1d	Alpha 2	A1 VMH	A1 DMH		Zones	N of analyzed sections		P0	Beta 2	Beta 1v	Beta 1d	Alpha 2	A1 VMH	A1 DMH	Epend.		P0	Beta 2	Beta 1v	Beta 1d	Alpha 2	A1 VMH	A1 DMH		P0	Beta 2	Beta 1v	Beta 1d	Alpha 2	A1 VMH	A1 DMH	Epend.		P0	Beta 2
P0_1	1	1	-	-	-	-	-	-	-		1	-	-	-	-	0/2	-		Z1	1		Z1	NA	0	0	0	0	NA	0		Z1	NA	0	0	0	2	NA		Z1	NA	0	0	0	1	NA	0		Z1	NA
	2	2	-	-	-	-	-	-	-		2	-	3/0	-	-	3/0	-		Z2	2		Z2	7	0	0	0	0	NA	0		Z2	0	3	0	2	11	NA		Z2	3.5	1.5	0	1	5.5	NA	0		Z2	1.75
	2	3	7	-	-	-	-	-	-		3	-	-	-	2/0	5/3	-		Z3	1		Z3	ND	ND	0	4	NA	2	0		Z3	0	0	0	6	NA	7		Z3	0	0	0	5	NA	4.5	0		Z3	0
	3	4	ND	ND	-	0/4	-	1/1	-		4	-	-	-	2/4	-	3/4		Z4	2		Z4	NA	0	0	20	NA	23	0		Z4	NA	0	6	17	NA	32		Z4	NA	0	3	18.5	NA	27.5	0		Z4	NA
	4	5	ND	ND	ND	3/0	-	7/11	-		5	-	-	-	4/0	-	7/11																															Tot	1.75
	4	6	-	-	-	8/9	-	0/5	-		6	-	-	3/3	6/7	-	6/8
ID	Zone	Section	Beta 2	Beta 1v	Beta 1d	Alpha 2	A1 VMH	A1 DMH	Epend.		P0_2	Beta 2	Beta 1v	Beta 1d	Alpha 2	A1 VMH	A1 DMH		Zones	N of analyzed sections		P0	Beta 2	Beta 1v	Beta 1d	Alpha 2	A1 VMH	A1 DMH	Epend.		P0	Beta 2	Beta 1v	Beta 1d	Alpha 2	A1 VMH	A1 DMH		P0	Beta 2	Beta 1v	Beta 1d	Alpha 2	A1 VMH	A1 DMH	Epend.		P0	Beta 2
P0_2	1	1	-	-	-	0 / 2	-	-	-		1	-	-	-	0/2	-	-		Z1	1		Z1	NA	0	0	2	0	NA	0		Z1	NA	0	0	2	0	NA		Z1	NA	0	0	2	0	NA	0		Z1	NA
	1	2	ND	ND	ND	ND	ND	ND	ND		3	ND	ND	ND	ND	ND	ND		Z2	3		Z2	0	0	2	6	14	NA	0		Z2	0	0	4	4	9	NA		Z2	0	0	3	5	11.5	NA	0		Z2	0
	2	3	-	-	2 / 0	1 / 0	1 /0	-	-		4	-	-	-	2/0	-	-		Z3	2		Z3	0	0	0	13	NA	19	0		Z3	0	0	0	17	NA	20		Z3	0	0	0	15	NA	19.5	0		Z3	0
	2	4	-	-	-	2 / 2	1 /3	-	-		5	-	-	2/2	-	2/2	-		Z4	3		Z4	NA	0	14	26	NA	18	0		Z4	NA	0	2	56	NA	39		Z4	NA	0	8	41	NA	28.5	0		Z4	NA
	2	5	-	-	-	1 / 0	4 /5	-	-		6	-	-	-	2/0	2/3	-																															Tot	0
	3	6	-	-	-	3 /0	-	5 / 4	-		7	-	-	-	5/2	-	6/5
	3	7	-	-	-	6 / 4	-	5 / 5	-		8	-	-	-	6/4	-	5/4
	4	8	-	-	3 /3	2 /3	-	4 / 1	-		9	-	-	-	2/3	-	5/3
	4	9	-	-	5 /3	5 /4	-	2 / 3	-		10	-	-	-	18/13	-	3/6
	4	10	-	-	-	8 /4	-	2 /6	-		11	-	-	2/0	10/10	-	8/14
ID	Zone	Section	Beta 2	Beta 1v	Beta 1d	Alpha 2	A1 VMH	A1 DMH	Epend.		P0_3	Beta 2	Beta 1v	Beta 1d	Alpha 2	A1 VMH	A1 DMH		Zones	N of analyzed sections		P0	Beta 2	Beta 1v	Beta 1d	Alpha 2	A1 VMH	A1 DMH	Epend.		P0	Beta 2	Beta 1v	Beta 1d	Alpha 2	A1 VMH	A1 DMH		P0	Beta 2	Beta 1v	Beta 1d	Alpha 2	A1 VMH	A1 DMH	Epend.		P0	Beta 2
P0_3	1	1	-	-	1/0	-	-	-	-		1	-	-	-	-	-	-		Z1	2		Z1	NA	0	1	3	0	NA	0		Z1	NA	0	0	0	0	NA		Z1	NA	0	0.5	1.5	0	NA	0		Z1	NA
	1	2	-	-	-	1/2	-	-	-		2	-	-	-	-	-	-		Z2	2		Z2	0	2	0	1	8	NA	0		Z2	0	0	0	0	2	NA		Z2	0	1	0	0.5	5	NA	0		Z2	0
	2	3	-	-	-	-	-	-	-		3	-	-	-	-	0/1	-		Z3	2		Z3	0	0	0	6	NA	3	0		Z3	0	0	0	3	NA	1		Z3	0	0	0	4.5	NA	2	0		Z3	0
	2	4	-	2/0	-	1/0	5/3	-	-		4	-	-	-	-	1/0	-		Z4	3		Z4	NA	0	0	49	NA	23	0		Z4	NA	0	0	21	NA	23		Z4	NA	0	0	35	NA	23	0		Z4	NA
	3	5	-	-	-	-	-	2/1	-		5	-	-	-	1/0	-	-																															Tot	0
	3	6	-	-	-	4/2	-	-	-		6	-	-	-	2/0	-	0/1
	4	7	-	-	-	5/5	-	2/3	-		7	-	-	-	-	-	1/3
	4	8	-	-	-	9/8	-	4/2	-		8	-	-	-	0/6	-	1/2
	4	9	-	-	-	10/12	-	6/6	-		9	-	-	-	10/5	-	7/9
ID	Zone	Section	Beta 2	Beta 1v	Beta 1d	Alpha 2	A1 VMH	A1 DMH	Epend.		P0_4	Beta 2	Beta 1v	Beta 1d	Alpha 2	A1 VMH	A1 DMH		Zones	N of analyzed sections		P0	Beta 2	Beta 1v	Beta 1d	Alpha 2	A1 VMH	A1 DMH	Epend.		P0	Beta 2	Beta 1v	Beta 1d	Alpha 2	A1 VMH	A1 DMH		P0	Beta 2	Beta 1v	Beta 1d	Alpha 2	A1 VMH	A1 DMH	Epend.		P0	Beta 2
P0_4	1	1	-	-	0/2	-	-	-	-		1	-	-	-	-	-	-		Z1	1		Z1	NA	0	2	0	0	NA	0		Z1	NA	0	0	0	0	NA		Z1	NA	0	1	0	0	NA	0		Z1	NA
	2	2	-	-	-	1/1	-	-	-		2	-	-	2/0	-	-	-		Z2	3		Z2	0	0	0	3	4	NA	0		Z2	0	0	2	0	0	NA		Z2	0	0	1	1.5	2	NA	0		Z2	0
	2	3	-	-	-	-	-	-	-		3	-	-	-	-	-	-		Z3	2		Z3	0	0	0	11	NA	7	0		Z3	0	0	2	10	NA	10		Z3	0	0	1	10.5	NA	8.5	0		Z3	0
	2	4	-	-	-	1/0	2/2	-	-		4	-	-	-	-	-	-		Z4	3		Z4	NA	0	0	59	NA	40	0		Z4	NA	0	0	45	NA	59		Z4	NA	0	0	52	NA	49.5	0		Z4	NA
	3	5	-	-	-	1/2	-	-	-		5	-	-	1/1	2/1	-	0/4																															Tot	0
	3	6	-	-	-	3/5	-	3/4	-		6	-	-	-	7/0	-	6/0
	4	7	-	-	-	7/10	-	4/6	-		7	-	-	-	13/5	-	3/2
	4	8	-	-	-	10/12	-	6/9	-		8	-	-	-	2/10	-	5/8
	4	9	-	-	-	9/11	-	8/7	-		9	-	-	-	11/4	-	15/26
ID	Zone	Section	Beta 2	Beta 1v	Beta 1d	Alpha 2	A1 VMH	A1 DMH	Epend.		P1_1	Beta 2	Beta 1v	Beta 1d	Alpha 2	A1 VMH	A1 DMH		Zones	N of analyzed sections		P1	Beta 2	Beta 1v	Beta 1d	Alpha 2	A1 VMH	A1 DMH	Epend.		P1	Beta 2	Beta 1v	Beta 1d	Alpha 2	A1 VMH	A1 DMH		P1	Beta 2	Beta 1v	Beta 1d	Alpha 2	A1 VMH	A1 DMH	Epend.		P1	Beta 2
P1_1	1	1	-	-	-	-	-	-	-		1	-	-	-	-	-	-		Z1	2		Z1	NA	0	0	0	0	NA	0		Z1	NA	0	0	0	0	NA		Z1	NA	0	0	0	0	NA	0		Z1	NA
	1	2	-	-	-	-	-	-	-		2	-	-	-	-	-	-		Z2	3.5		Z2	0	0	0	0	1	NA	0		Z2	0	0	0	0	4	NA		Z2	0	0	0	0	2.5	NA	0		Z2	0
	2	3	-	-	-	-	-	-	-		3	-	-	-	-	-	-		Z3	2.5		Z3	0	0	1	7	NA	26	0		Z3	0	0	1	8	NA	29		Z3	0	0	1	7.5	NA	27.5	0		Z3	0
	2	4	-	-	-	-	1/0	-	-		4	-	-	-	-	-	-		Z4	4		Z4	NA	0	11	43	NA	49	0		Z4	NA	0	1	52	NA	52		Z4	NA	0	6	47.5	NA	50.5	0		Z4	NA
	2	5	-	-	-	-	-	-	-		5	-	-	-	-	2/0	-																															Tot	0
	2/3	6	-	-	-	-	-	3/1	-		6	-	-	1/0	-	2/0	4/1
	3	7	-	-	1/0	1/0	-	8/4	-		7	-	-	-	2/0	-	8/3
	3	8	-	-	-	2/4	-	5/5	-		8	-	-	-	0/6	-	6/7
	4	9	-	-	1/0	3/5	-	8/9	-		9	-	-	1/0	4/6	-	7/8
	4	10	-	-	1/1	8/5	-	-	-		10	-	-	-	12/7	-	0/1
	4	11	-	-	2/1	5/12	-	7/3	-		11	-	-	-	8/15	-	10/4
	4	12	-	-	1/4	3/2	-	7/15	-		12	-	-	-	-	-	5/17
ID	Zone	Section	Beta 2	Beta 1v	Beta 1d	Alpha 2	A1 VMH	A1 DMH	Epend.		P1_2	Beta 2	Beta 1v	Beta 1d	Alpha 2	A1 VMH	A1 DMH		Zones	N of analyzed sections		P1	Beta 2	Beta 1v	Beta 1d	Alpha 2	A1 VMH	A1 DMH	Epend.		P1	Beta 2	Beta 1v	Beta 1d	Alpha 2	A1 VMH	A1 DMH		P1	Beta 2	Beta 1v	Beta 1d	Alpha 2	A1 VMH	A1 DMH	Epend.		P1	Beta 2
P1_2	1	1	-	-	-	-	-	-	-		1	-	-	-	-	-	-		Z1	2		Z1	NA	0	0	0	0	NA	0		Z1	NA	0	0	0	1	NA		Z1	NA	0	0	0	0.5	NA	0		Z1	NA
	1	2	-	-	-	-	-	-	-		2	-	-	-	-	0/1	-		Z2	2		Z2	0	0	0	0	1	NA	0		Z2	0	0	0	1	1	NA		Z2	0	0	0	0.5	1	NA	0		Z2	0
	2	3	-	-	-	-	1/0	-	-		3	-	-	-	-	-	-		Z3	3		Z3	0	0	3	8	NA	0	0		Z3	0	0	0	16	NA	16		Z3	0	0	1.5	12	NA	8	0		Z3	0
	2	4	-	-	-	-	-	-	-		4	-	-	-	0/1	0/1	-		Z4	3		Z4	NA	0	13	41	NA	54	0		Z4	NA	0	3	48	NA	66		Z4	NA	0	8	44.5	NA	60	0		Z4	NA
	3	5	-	-	1/2	0/1	-	-	-		5	-	-	-	0/1	-	1/4																															Tot	0
	3	6	-	-	-	3/4	-	-	-		6	-	-	-	6/2	-	3/6
	3	7	-	-	-	-	-	-	-		7	-	-	-	4/3	-	0/2
	4	8	-	-	4/2	5/3	-	9/10	-		8	-	-	0/2	2/4	-	3/2
	4	9	-	-	2/5	6/6	-	8/6	-		9	-	-	0/1	13/7	-	9/4
	4	10	-	-	-	9/12	-	9/12	-		10	-	-	-	11/11	-	24/24
ID	Zone	Section	Beta 2	Beta 1v	Beta 1d	Alpha 2	A1 VMH	A1 DMH	Epend.		P1_3	Beta 2	Beta 1v	Beta 1d	Alpha 2	A1 VMH	A1 DMH		Zones	N of analyzed sections		P1	Beta 2	Beta 1v	Beta 1d	Alpha 2	A1 VMH	A1 DMH	Epend.		P1	Beta 2	Beta 1v	Beta 1d	Alpha 2	A1 VMH	A1 DMH		P1	Beta 2	Beta 1v	Beta 1d	Alpha 2	A1 VMH	A1 DMH	Epend.		P1	Beta 2
P1_3	1	1	-	-	0/1	-	-	-	-		1	-	-	-	-	2/1	-		Z1	2		Z1	NA	0	1	2	0	NA	0		Z1	NA	0	0	1	5	NA		Z1	NA	0	0.5	1.5	2.5	NA	0		Z1	NA
	1	2	-	-	-	1/1	-	-	-		2	-	-	-	0/1	0/2	-		Z2	2		Z2	0	0	0	0	0	NA	0		Z2	1	0	0	2	7	NA		Z2	0.5	0	0	1	3.5	NA	0		Z2	0.25
	2	3	-	-	-	-	-	-	-		3	1	-	-	0	1/0	-		Z3	2		Z3	0	0	3	5	NA	0	0		Z3	0	0	0	2	NA	16		Z3	0	0	1.5	3.5	NA	8	0		Z3	0
	2	4	-	-	-	-	-	-	-		4	-	-	-	0/2	3/3	-		Z4	3		Z4	NA	0	15	33	NA	36	0		Z4	NA	0	0	19	NA	54		Z4	NA	0	7.5	26	NA	45	0		Z4	NA
	3	5	-	-	1/2	-	-	-	-		5	-	-	-	0/2	-	4/6																															Tot	0.25
	3	6	-	-	-	2/3	-	-	-		6	-	-	-	-	-	6/0
	4	7	-	-	2/5	4/2	-	4/5	-		7	-	-	-	0/3	-	2/3
	4	8	-	-	4/4	7/5	-	7/5	-		8	-	-	-	3/3	-	12/15
	4	9	-	-	-	8/7	-	6/9	-		9	-	-	-	4/6	-	12/10
ID	Zone	Section	Beta 2	Beta 1v	Beta 1d	Alpha 2	A1 VMH	A1 DMH	Epend.		P1_4	Beta 2	Beta 1v	Beta 1d	Alpha 2	A1 VMH	A1 DMH		Zones	N of analyzed sections		P1	Beta 2	Beta 1v	Beta 1d	Alpha 2	A1 VMH	A1 DMH	Epend.		P1	Beta 2	Beta 1v	Beta 1d	Alpha 2	A1 VMH	A1 DMH		P1	Beta 2	Beta 1v	Beta 1d	Alpha 2	A1 VMH	A1 DMH	Epend.		P1	Beta 2
P1_4	1	1	-	-	-	-	-	-	-		1	-	-	-	-	-	-		Z1	2		Z1	NA	0	2	2	0	NA	0		Z1	NA	0	0	0	0	NA		Z1	NA	0	1	1	0	NA	0		Z1	NA
	1	2	-	-	1/1	1/1	-	-	-		2	-	-	-	-	-	-		Z2	2		Z2	0	0	3	5	0	NA	0		Z2	0	0	2	2	0	NA		Z2	0	0	2.5	3.5	0	NA	0		Z2	0
	2	3	-	-	-	2/3	-	-	-		3	-	-	2/0	-	-	-		Z3	2		Z3	0	0	6	4	12	0	0		Z3	0	0	5	5	NA	14		Z3	0	0	5.5	4.5	12	7	0		Z3	0
	2	4	-	-	1/2	-	-	-	-		4	-	-	-	2/0	-	-		Z4	3		Z4	NA	0	13	28	NA	36	0		Z4	NA	0	6	40	NA	34		Z4	NA	0	9.5	34	NA	35	0		Z4	NA
	3	5	-	-	2/4	3/1	3/4	-	-		5	-	-	2/0	2/0	-	6/3																															Tot	0
	3	6	-	-	-	-	2/3	-	-		6	-	-	2/1	3/0	-	3/2
	4	7	-	-	3/4	2/2	-	3/6	-		7	-	-	0	5/3	-	3/0
	4	8	-	-	2/4	6/4	-	8/6	-		8	-	-	4/2	8/5	-	6/2
	4	9	-	-	-	6/8	-	5/8	-		9	-	-	-	6/13	-	9/14
ID	Zone	Section	Beta 2	Beta 1v	Beta 1d	Alpha 2	A1 VMH	A1 DMH	Epend.		P2_1	Beta 2	Beta 1v	Beta 1d	Alpha 2	A1 VMH	A1 DMH		Zones	N of analyzed sections		P2	Beta 2	Beta 1v	Beta 1d	Alpha 2	A1 VMH	A1 DMH	Epend.		P2	Beta 2	Beta 1v	Beta 1d	Alpha 2	A1 VMH	A1 DMH		P2	Beta 2	Beta 1v	Beta 1d	Alpha 2	A1 VMH	A1 DMH	Epend.		P2	Beta 2
P2_1	1	1	-	-	1 /1	-	-	-	-		1	-	-	-	0/2	-	-		Z1	2.5		Z1	NA	0	2	0	2	NA	0		Z1	NA	0	0	2	5	NA		Z1	NA	0	1	1	3.5	NA	0		Z1	NA
	1	2	-	-	-	-	1 / 0	-	-		2	-	-	-	-	1/1	-		Z2	1.5		Z2	0	0	0	1	10	NA	0		Z2	0	0	0	1	18	NA		Z2	0	0	0	1	14	NA	0		Z2	0
	1/2	3	-	-	-	-	2 / 0	1 /2	-		3	-	-	-	-	4/3	-		Z3	2		Z3	0	0	1	9	NA	7	0		Z3	0	0	0	4	NA	19		Z3	0	0	0.5	6.5	NA	13	0		Z3	0
	2	4	-	-	-	0 /1	5 /4	-	-		4	-	-	-	0/1	9/5	-		Z4	2		Z4	NA	0	1	11	NA	2	0		Z4	NA	0	0	6	NA	17		Z4	NA	0	0.5	8.5	NA	9.5	0		Z4	NA
	3	5	-	-	0 /1	2 /2	-	3 /3	-		5	-	-	-	0/3	-	5/7																															Tot	0
	3	6	-	-	-	1 / 4	-	1 /0	-		6	-	-	-	1/0	-	1/6
	4	7	-	-	1 / 0	4 /0	-	2 /0	-		7	-	-	-	2/0	-	5/3
	4	8	-	-	-	2 /5	-	-	-		8	-	-	-	3/1	-	2/7
ID	Zone	Section	Beta 2	Beta 1v	Beta 1d	Alpha 2	A1 VMH	A1 DMH	Epend.		P2_2	Beta 2	Beta 1v	Beta 1d	Alpha 2	A1 VMH	A1 DMH		Zones	N of analyzed sections		P2	Beta 2	Beta 1v	Beta 1d	Alpha 2	A1 VMH	A1 DMH	Epend.		P2	Beta 2	Beta 1v	Beta 1d	Alpha 2	A1 VMH	A1 DMH		P2	Beta 2	Beta 1v	Beta 1d	Alpha 2	A1 VMH	A1 DMH	Epend.		P2	Beta 2
P2_2	1	1	-	-	1/2	-	-	-	-		1	-	-	-	-	-	-		Z1	2		Z1	NA	0	3	2	0	NA	0		Z1	NA	0	0	0	3	NA		Z1	NA	0	1.5	1	1.5	NA	0		Z1	NA
	1	2	-	-	-	1/1	-	-	-		2	-	-	-	-	1/2	-		Z2	2		Z2	0	0	0	0	7	NA	0		Z2	0	0	2	4	4	NA		Z2	0	0	1	2	5.5	NA	0		Z2	0
	2	3	-	-	-	-	-	-	-		3	-	-	-	0/2	0	-		Z3	2		Z3	0	0	2	10	NA	4	0		Z3	0	0	1	11	NA	5		Z3	0	0	1.5	10.5	NA	4.5	0		Z3	0
	2	4	-	-	-	-	3/4	-	-		4	-	-	0/2	0/2	0/4	-		Z4	3		Z4	NA	0	5	20	NA	33	0		Z4	NA	0	0	47	NA	12		Z4	NA	0	2.5	33.5	NA	22.5	0		Z4	NA
	3	5	-	-	0/1	1/3	-	1/1	-		5	-	-	0/1	5/2	-	-																															Tot	0
	3	6	-	-	1/0	2/4	-	1/1	-		6	-	-	-	2/2	-	3/2
	4	7	-	-	2/3	4/3	-	4/4	-		7	-	-	-	0	-	2/0
	4	8	-	-	-	2/5	-	6/8	-		8	-	-	-	10/5	-	-
	4	10	-	-	-	2/4	-	5/6	-		10	-	-	-	10/22	-	4/6
ID	Zone	Section	Beta 2	Beta 1v	Beta 1d	Alpha 2	Alpha 1 VMH	Alpha 1 DMH	Epend.		P3_1	Beta 2	Beta 1v	Beta 1d	Alpha 2	Alpha 1 VMH	A1 DMH		Zones	N of analyzed sections		P3	Beta 2	Beta 1v	Beta 1d	Alpha 2	A1 VMH	A1 DMH	Epend.		P3	Beta 2	Beta 1v	Beta 1d	Alpha 2	A1 VMH	A1 DMH		P3	Beta 2	Beta 1v	Beta 1d	Alpha 2	A1 VMH	A1 DMH	Epend.		P3	Beta 2
P3_1	1	1	-	-	1/1	-	-	-	-		1	-	-	-	-	-	-		Z1	2		Z1	NA	0	2	4	0	NA	0		Z1	NA	0	0	3	2	NA		Z1	NA	0	1	3.5	1	NA	0		Z1	NA
	1	2	-	-	-	2/2	-	-	-		2	-	-	-	3/0	2/0	-		Z2	1		Z2	0	0	0	1	0	NA	0		Z2	0	0	0	2	10	NA		Z2	0	0	0	1.5	5	NA	0		Z2	0
	2	3	-	-	-	1/0	-	-	-		3	-	-	-	2/0	7/3	-		Z3	2.5		Z3	0	0	3	2	NA	8	0		Z3	0	0	0	9	NA	11		Z3	0	0	1.5	5.5	NA	9.5	0		Z3	0
	3	4	-	-	1/1	-	-	-	-		4	-	-	-	4/2	-	2/3		Z4	2.5		Z4	NA	0	0	12	NA	27	0		Z4	NA	0	0	11	NA	23		Z4	NA	0	0	11.5	NA	25	0		Z4	NA
	3	5	-	-	-	-	-	2022-03-02	-		5	-	-	-	0/3	-	2/2																															Tot	0
	3/4	6	-	-	1/0	2/1	-	3/4	-		6	-	-	-	-	-	2/2
	4	7	-	-	-	2/2	-	6/5	-		7	-	-	-	3/3	-	3/5
	4	8	-	-	-	3/4	-	6/6	-		8	-	-	-	0/5	-	9/4
ID	Zone	Section	Beta 2	Beta 1v	Beta 1d	Alpha 2	A1 VMH	A1 DMH	Epend.		P3_2	Beta 2	Beta 1v	Beta 1d	Alpha 2	A1 VMH	A1 DMH		Zones	N of analyzed sections		P3	Beta 2	Beta 1v	Beta 1d	Alpha 2	A1 VMH	A1 DMH	Epend.		P3	Beta 2	Beta 1v	Beta 1d	Alpha 2	A1 VMH	A1 DMH		P3	Beta 2	Beta 1v	Beta 1d	Alpha 2	A1 VMH	A1 DMH	Epend.		P3	Beta 2
P3_2	1	1	-	-	-	-	1/1	-	-		1	-	-	-	-	-	-		Z1	2		Z1	NA	0	0	0	2	NA	0		Z1	NA	0	0	0	3	NA		Z1	NA	0	0	0	2.5	NA	0		Z1	NA
	1	2	-	-	-	-	-	-	-		2	-	-	-	-	1/2	-		Z2	1.5		Z2	0	0	0	5	6	NA	0		Z2	0	0	0	5	8	NA		Z2	0	0	0	5	7	NA	0		Z2	0
	2	3	-	-	-	0/2	0/5	-	-		3	-	-	-	0/1	2/6	-		Z3	2.5		Z3	0	0	0	5	NA	18	0		Z3	0	0	1	8	NA	22		Z3	0	0	0.5	6.5	NA	20	0		Z3	0
	2/3	4	-	-	-	2/4	1/0	3/6	-		4	-	-	1/0	3/5	-	5/8		Z4	3		Z4	NA	0	0	12	NA	14	0		Z4	NA	0	0	13	NA	20		Z4	NA	0	0	12.5	NA	17	0		Z4	NA
	3	5	-	-	-	1/1	-	3/0	-		5	-	-	-	1/2	-	4/1																															Tot	0
	3	6	-	-	-	-	-	4/2	-		6	-	-	-	1/0	-	4/0
	4	7	-	-	-	1/4	-	2/0	-		7	-	-	-	1/3	-	3/0
	4	8	-	-	-	1/1	-	4/3	-		8	-	-	-	2/0	-	6/3
	4	9	-	-	-	3/2	-	3/2	-		9	-	-	-	5/2	-	4/4
ID	Zone	Section	Beta 2	Beta 1v	Beta 1d	Alpha 2	A1 VMH	A1 DMH	Epend.		P3_3	Beta 2	Beta 1v	Beta 1d	Alpha 2	A1 VMH	A1 DMH		Zones	N of analyzed sections		P3	Beta 2	Beta 1v	Beta 1d	Alpha 2	A1 VMH	A1 DMH	Epend.		P3	Beta 2	Beta 1v	Beta 1d	Alpha 2	A1 VMH	A1 DMH		P3	Beta 2	Beta 1v	Beta 1d	Alpha 2	A1 VMH	A1 DMH	Epend.		P3	Beta 2
P3_3	1	1	-	-	-	1/0	-	-	-		1	-	-	-	-	-	-		Z1	2		Z1	NA	0	0	3	0	NA	0		Z1	NA	0	0	0	0	NA		Z1	NA	0	0	1.5	0	NA	0		Z1	NA
	1	2	-	-	-	1/1	-	-	-		2	-	-	-	-	-	-		Z2	2		Z2	0	0	0	0	7	NA	0		Z2	0	0	0	4	3	NA		Z2	0	0	0	2	5	NA	0		Z2	0
	2	3	-	-	-	-	1/2	-	-		3	-	-	-	-	2/0	-		Z3	2		Z3	0	0	0	0	NA	3	0		Z3	0	0	0	1	NA	3		Z3	0	0	0	0.5	NA	3	0		Z3	0
	2	4	-	-	-	-	2/2	-	-		4	-	-	-	2/2	1/0	-		Z4	3		Z4	NA	0	0	1	NA	16	0		Z4	NA	0	0	2	NA	3		Z4	NA	0	0	1.5	NA	9.5	0		Z4	NA
	3	5	-	-	-	-	-	1/2	-		5	-	-	-	-	-	2/0																															Tot	0
	3	6	-	-	-	-	-	-	-		6	-	-	-	-/1	-	-/1
	4	7	-	-	-	1/0	-	2/3	-		7	-	-	-	-	-	-
	4	8	-	-	-	-	-	4/2	-		8	-	-	-	-	-	-
	4	9	-	-	-	-	-	3/2	-		9	-	-	-	0/2	-	1/2
ID	Zone	Section	Beta 2	Beta 1v	Beta 1d	Alpha 2	A1 VMH	A1 DMH	Epend.		P4_1	Beta 2	Beta 1v	Beta 1d	Alpha 2	A1 VMH	A1 DMH		Zones	N of analyzed sections		P4	Beta 2	Beta 1v	Beta 1d	Alpha 2	A1 VMH	A1 DMH	Epend.		P4	Beta 2	Beta 1v	Beta 1d	Alpha 2	A1 VMH	A1 DMH		P4	Beta 2	Beta 1v	Beta 1d	Alpha 2	A1 VMH	A1 DMH	Epend.		P4	Beta 2
P4_1	1	1	-	-	-	1/1	-	-	-		1	-	-	-	-	-	-		Z1	2		Z1	NA	0	0	5	0	NA	0		Z1	NA	0	0	0	0	NA		Z1	NA	0	0	2.5	0	NA	0		Z1	NA
	1	2	-	-	-	2/1	-	-	-		2	-	-	-	-	-	-		Z2	1		Z2	0	0	0	0	0	NA	0		Z2	0	0	0	0	0	NA		Z2	0	0	0	0	0	NA	0		Z2	0
	2	3	-	-	-	-	-	1/1	-		3	-	-	-	-	-	-		Z3	1		Z3	0	0	0	0	NA	3	0		Z3	0	0	0	0	NA	2		Z3	0	0	0	0	NA	2.5	0		Z3	0
	3	4	-	-	-	-	-	0/1	-		4	-	-	-	-	-	0/2		Z4	0		Z4	ND	ND	ND	ND	ND	ND	ND		Z4	ND	ND	ND	ND	ND	ND		Z4	ND	ND	ND	ND	ND	ND	ND		Z4	ND
																																																Tot	0
ID	Zone	Section	Beta 2	Beta 1v	Beta 1d	Alpha 2	A1 VMH	A1 DMH	Epend.		P4_2	Beta 2	Beta 1v	Beta 1d	Alpha 2	A1 VMH	A1 DMH		Zones	N of analyzed sections		P4	Beta 2	Beta 1v	Beta 1d	Alpha 2	A1 VMH	A1 DMH	Epend.		P4	Beta 2	Beta 1v	Beta 1d	Alpha 2	A1 VMH	A1 DMH		P4	Beta 2	Beta 1v	Beta 1d	Alpha 2	A1 VMH	A1 DMH	Epend.		P4	Beta 2
P4_2	out/1	1	-	-	-	-	-	-	-		1	-	-	-	-	-	-		Z1	1.5		Z1	NA	0	0	1	0	NA	0		Z1	NA	0	0	0	1	NA		Z1	NA	0	0	0.5	0.5	NA	0		Z1	NA
	1	2	-	-	-	1/0	-	-	-		2	-	-	-	-	0/1	-		Z2	3		Z2	0	0	0	2	1	NA	0		Z2	0	0	1	5	0	NA		Z2	0	0	0.5	3.5	0.5	NA	0		Z2	0
	2	3	-	-	-	-	-	-	-		3	-	-	-	-	-	-		Z3	2		Z3	0	0	0	2	NA	1	0		Z3	1	0	0	2	NA	5		Z3	0.5	0	0	2	NA	3	0		Z3	0.25
	2	4	-	-	-	-	0/1	-	-		4	-	-	1/0	0/2	-	-		Z4	2		Z4	NA	0	0	2	NA	7	0		Z4	NA	0	0	0	NA	0		Z4	NA	0	0	1	NA	3.5	0		Z4	NA
	2	5	-	-	-	1/1	-	-	-		5	-	-	-	1/2	-	-																															Tot	0.25
	3	6	-	-	-	-	-	-	-		6	-	-	-	0/2	-	0/3
	3	7	-	-	-	1/1	-	1/0	-		7	1	-	-	-	-	0/2
	4	8	-	-	-	0/2	-	2/1	-		8	-	-	-	-	-	-
	4	9	-	-	-	-	-	2/2	-		9	-	-	-	-	-	-
ID	Zone	Section	Beta 2	Beta 1v	Beta 1d	Alpha 2	A1 VMH	A1 DMH	Epend.		P4_3	Beta 2	Beta 1v	Beta 1d	Alpha 2	A1 VMH	A1 DMH		Zones	N of analyzed sections		P4	Beta 2	Beta 1v	Beta 1d	Alpha 2	A1 VMH	A1 DMH	Epend.		P4	Beta 2	Beta 1v	Beta 1d	Alpha 2	A1 VMH	A1 DMH		P4	Beta 2	Beta 1v	Beta 1d	Alpha 2	A1 VMH	A1 DMH	Epend.		P4	Beta 2
P4_3	1	1	-	-	-	0/1	-	-	-		1	-	-	-	-	-	-		Z1	2.5		Z1	NA	0	0	3	2	NA	0		Z1	NA	0	0	0	3	NA		Z1	NA	0	0	1.5	2.5	NA	0		Z1	NA
	1	2	-	-	-	1/1	1/1	-	-		2	-	-	-	-	-	-		Z2	1.5		Z2	0	0	0	1	0	NA	0		Z2	0	0	0	1	3	NA		Z2	0	0	0	1	1.5	NA	0		Z2	0
	1/2	3	-	-	-	0/1	-	-	-		3	-	-	-	1/0	6/0	-		Z3	3		Z3	0	0	0	3	NA	2	0		Z3	0	0	0	1	NA	4		Z3	0	0	0	2	NA	3	0		Z3	0
	2	4	-	-	-	-	-	-	-		4	-	-	-	-	-	-		Z4	2		Z4	NA	0	0	2	NA	9	0		Z4	NA	0	0	2	NA	6		Z4	NA	0	0	2	NA	7.5	0		Z4	NA
	3	5	-	-	-	2/1	-	-	-		5	-	-	-	-	-	0/2																															Tot	0
	3	6	-	-	-	-	-	0/1	-		6	-	-	-	-	-	-
	3	7	-	-	-	-	-	1/0	-		7	-	-	-	0/1	-	0/2
	4	8	-	-	-	1/1	-	2/3	-		8	-	-	-	2/0	-	0/2
	4	9	-	-	-	-	-	2/2	-		9	-	-	-	-	-	2/2
ID	Zone	Section	Beta 2	Beta 1v	Beta 1d	Alpha 2	A1 VMH	A1 DMH	Epend.		P4_4	Beta 2	Beta 1v	Beta 1d	Alpha 2	A1 VMH	A1 DMH		Zones	N of analyzed sections		P4	Beta 2	Beta 1v	Beta 1d	Alpha 2	A1 VMH	A1 DMH	Epend.		P4	Beta 2	Beta 1v	Beta 1d	Alpha 2	A1 VMH	A1 DMH		P4	Beta 2	Beta 1v	Beta 1d	Alpha 2	A1 VMH	A1 DMH	Epend.		P4	Beta 2
P4_4	1	1	-	-	-	1/0	1/1	-	-		1	-	-	-	-	-	-		Z1	2		Z1	NA	0	0	2	3	NA	0		Z1	NA	0	0	0	0	NA		Z1	NA	0	0	1	1.5	NA	0		Z1	NA
	1	2	-	-	-	-	0/1	-	-		2	-	-	-	-	-	-		Z2	1.5		Z2	0	0	0	2	0	NA	0		Z2	0	0	0	1	3	NA		Z2	0	0	0	1.5	1.5	NA	0		Z2	0
	2	3	-	-	-	0/1	-	-	-		3	-	-	-	-	1/0	-		Z3	2.5		Z3	0	0	0	2	3	0	0		Z3	0	0	0	1	NA	2		Z3	0	0	0	1.5	3	1	0		Z3	0
	2/3	4	-	-	-	1/2	-	-	-		4	-	-	-	1/0	0/2	-		Z4	3		Z4	NA	0	0	1	NA	6	0		Z4	NA	0	0	1	NA	0		Z4	NA	0	0	1	NA	3	0		Z4	NA
	3	5	-	-	-	-	-	-	-		5	-	-	-	0/1	-	-																															Tot	0
	3	6	-	-	-	-	1/2	-	-		6	-	-	-	-	-	0/2
	4	7	-	-	-	0/1	-	1/1	-		7	-	-	-	-	-	-
	4	8	-	-	-	-	-	1/2	-		8	-	-	-	0/1	-	-
	4	9	-	-	-	-	-	0/1	-		9	-	-	-	-	-	-
ID	Zone	Section	Beta 2	Beta 1v	Beta 1d	Alpha 2	A1 VMH	A1 DMH	Epend.		P5_1	Beta 2	Beta 1v	Beta 1d	Alpha 2	A1 VMH	A1 DMH		Zones	N of analyzed sections		P5	Beta 2	Beta 1v	Beta 1d	Alpha 2	A1 VMH	A1 DMH	Epend.		P5	Beta 2	Beta 1v	Beta 1d	Alpha 2	A1 VMH	A1 DMH		P5	Beta 2	Beta 1v	Beta 1d	Alpha 2	A1 VMH	A1 DMH	Epend.		P5	Beta 2
P5_1	1	1	-	-	-	-	-	-	-		1	-	-	-	-	-	-		Z1	2		Z1	NA	0	0	0	0	NA	0		Z1	NA	0	0	0	3	NA		Z1	NA	0	0	0	1.5	NA	0		Z1	NA
	1	2	-	-	-	-	-	-	-		2	-	-	-	-	2/1	-		Z2	3		Z2	0	0	0	2	3	NA	0		Z2	0	0	0	0	3	NA		Z2	0	0	0	1	3	NA	0		Z2	0
	2	3	-	-	-	-	0 /1	-	-		3	-	-	-	-	0/1	-		Z3	1.5		Z3	0	0	1	2	NA	2	0		Z3	0	0	0	0	NA	4		Z3	0	0	0.5	1	NA	3	0		Z3	0
	2	4	-	-	-	-	1 /0	-	-		4	-	-	-	-	1/0	-		Z4	3.5		Z4	NA	0	0	2	NA	10	0		Z4	NA	0	0	4	NA	9		Z4	NA	0	0	3	NA	9.5	0		Z4	NA
	2	5	-	-	-	2 / 0	1 /0	-	-		5	-	-	-	-	1/0	-																															Tot	0
	3	6	-	-	-	0 /2	-	-	-		6	-	-	-	-	-	0/2
	3/4	7	-	-	1 /0	-	-	2 /2	-		7	-	-	-	-	-	2/2
	4	8	-	-	-	-	-	3 /0	-		8	-	-	-	2/0	-	2/0
	4	9	-	-	-	-	-	1/2	-		9	-	-	-	-	-	1/2
	4	10	-	-	-	0 /2	-	0/2	-		10	-	-	-	0/2	-	0/2
ID	Zone	Section	Beta 2	Beta 1v	Beta 1d	Alpha 2	A1 VMH	A1 DMH	Epend.		P5_2	Beta 2	Beta 1v	Beta 1d	Alpha 2	A1 VMH	A1 DMH		Zones	N of analyzed sections		P5	Beta 2	Beta 1v	Beta 1d	Alpha 2	A1 VMH	A1 DMH	Epend.		P5	Beta 2	Beta 1v	Beta 1d	Alpha 2	A1 VMH	A1 DMH		P5	Beta 2	Beta 1v	Beta 1d	Alpha 2	A1 VMH	A1 DMH	Epend.		P5	Beta 2
P5_2	1	1	-	-	-	-	-	-	-		1	-	-	-	-	-	-		Z1	1.5		Z1	NA	0	0	0	0	NA	0		Z1	NA	0	0	0	0	NA		Z1	NA	0	0	0	0	NA	0		Z1	NA
	1/2	2	-	-	-	-	-	-	-		2	-	-	-	-	-	-		Z2	2.5		Z2	0	0	0	0	4	NA	0		Z2	0	0	0	0	0	NA		Z2	0	0	0	0	2	NA	0		Z2	0
	2	3	-	-	-	-	0/1	-	-		3	-	-	-	-	-	-		Z3	1		Z3	0	0	0	0	NA	3	0		Z3	0	0	0	0	NA	0		Z3	0	0	0	0	NA	1.5	0		Z3	0
	2	4	-	-	-	-	1/2	-	-		4	-	-	-	-	-	-		Z4	3		Z4	NA	0	0	2	NA	5	0		Z4	NA	0	0	3	NA	0		Z4	NA	0	0	2.5	NA	2.5	0		Z4	NA
	3	5	-	-	-	-	-	0/3	-		5	-	-	-	-	-	-																															Tot	0
	4	6	-	-	-	-	-	2/1	-		6	-	-	-	-	-	-
	4	7	-	-	-	2/0	-	-	-		7	-	-	-	0/1	-	-
	4	8	-	-	-	-	-	1/1	-		8	-	-	-	2/0	-	-
ID	Zone	Section	Beta 2	Beta 1v	Beta 1d	Alpha 2	A1 VMH	A1 DMH	Epend.		P5_3	Beta 2	Beta 1v	Beta 1d	Alpha 2	A1 VMH	A1 DMH		Zones	N of analyzed sections		P5	Beta 2	Beta 1v	Beta 1d	Alpha 2	A1 VMH	A1 DMH	Epend.		P5	Beta 2	Beta 1v	Beta 1d	Alpha 2	A1 VMH	A1 DMH		P5	Beta 2	Beta 1v	Beta 1d	Alpha 2	A1 VMH	A1 DMH	Epend.		P5	Beta 2
P5_3	1	1	-	-	-	-	-	-	-		1	-	-	-	-	-	-		Z1	1.5		Z1	NA	0	0	0	1	NA	0		Z1	NA	0	0	0	0	NA		Z1	NA	0	0	0	0.5	NA	0		Z1	NA
	1/2	2	-	-	-	-	1/1	-	-		2	-	-	-	-	-	-		Z2	1.5		Z2	0	0	0	0	1	NA	0		Z2	0	0	0	0	3	NA		Z2	0	0	0	0	2	NA	0		Z2	0
	2	3	-	-	-	-	-	-	-		3	-	-	-	-	0/3	-		Z3	3		Z3	0	0	0	0	NA	5	0		Z3	0	0	0	0	NA	2		Z3	0	0	0	0	NA	3.5	0		Z3	0
	3	4	-	-	-	-	-	1/2	-		4	-	-	-	-	-	2/0		Z4	4		Z4	NA	0	0	3	NA	2	0		Z4	NA	0	0	1	NA	2		Z4	NA	0	0	2	NA	2	0		Z4	NA
	3	5	-	-	-	-	-	0/1	-		5	-	-	-	-	-	-																															Tot	0
	3	6	-	-	-	-	-	0/1	-		6	-	-	-	-	-	-
	4	7	-	-	-	-	-	-	-		7	-	-	-	-	-	2/0
	4	8	-	-	-	-	-	1/1	-		8	-	-	-	1/0	-	-
	4	9	-	-	-	0/1	-	-	-		9	-	-	-	-	-	-
	4	10	-	-	-	0/2	-	-	-		10	-	-	-	-	-	-
ID	Zone	Section	Beta 2	Beta 1v	Beta 1d	Alpha 2	A1 VMH	A1 DMH	Epend.		P6_1	Beta 2	Beta 1v	Beta 1d	Alpha 2	A1 VMH	A1 DMH		Zones	N of analyzed sections		P6	Beta 2	Beta 1v	Beta 1d	Alpha 2	A1 VMH	A1 DMH	Epend.		P6	Beta 2	Beta 1v	Beta 1d	Alpha 2	A1 VMH	A1 DMH		P6	Beta 2	Beta 1v	Beta 1d	Alpha 2	A1 VMH	A1 DMH	Epend.		P6	Beta 2
P6_1	1	1	-	-	-	-	-	-	-		1	-	-	-	1/0	-	-		Z1	2		Z1	NA	0	0	0	4	NA	0		Z1	NA	0	0	1	2	NA		Z1	NA	0	0	0.5	3	NA	0		Z1	NA
	1	2	-	-	-	-	2 / 2	-	-		2	-	-	-	-	0/2	-		Z2	2		Z2	0	0	0	1	4	NA	0		Z2	0	0	0	0	9	NA		Z2	0	0	0	0.5	6.5	NA	0		Z2	0
	2	3	-	-	-	-	0/ 3	-	-		3	-	-	-	-	2/2	-		Z3	2		Z3	0	0	1	0	NA	4	0		Z3	0	0	0	3	NA	4		Z3	0	0	0.5	1.5	NA	4	0		Z3	0
	2	4	-	-	-	0 / 1	0 / 1	-	-		4	-	-	-	-	0/5	-		Z4	3		Z4	NA	0	2	0	NA	1	0		Z4	NA	0	3	0	NA	0		Z4	NA	0	2.5	0	NA	0.5	0		Z4	NA
	3	5	-	-	-	-	-	2 /2	-		5	-	-	-	-	-	2/2																															Tot	0
	3	6	-	-	1/0	-	-	-	-		6	-	-	-	3/0	-	-
	4	7	-	-	-	-	-	-	-		7	-	-	-	-	-	-
	4	8	-	-	-	-	-	-	-		8	-	-	-	-	-	-
	4	9	-	-	2 / 0	-	-	1/0	-		9	-	-	3/0	-	-	-
ID	Zone	Section	Beta 2	Beta 1v	Beta 1d	Alpha 2	A1 VMH	A1 DMH	Epend.		P6_2	Beta 2	Beta 1v	Beta 1d	Alpha 2	A1 VMH	A1 DMH		Zones	N of analyzed sections		P6	Beta 2	Beta 1v	Beta 1d	Alpha 2	A1 VMH	A1 DMH	Epend.		P6	Beta 2	Beta 1v	Beta 1d	Alpha 2	A1 VMH	A1 DMH		P6	Beta 2	Beta 1v	Beta 1d	Alpha 2	A1 VMH	A1 DMH	Epend.		P6	Beta 2
P6_2	1	1	-	-	-	-	-	-	-		1	-	-	-	-	-	-		Z1	2		Z1	NA	0	0	2	0	NA	0		Z1	NA	0	0	0	0	NA		Z1	NA	0	0	1	0	NA	0		Z1	NA
	1	2	-	-	-	0/2	-	-	-		2	-	-	-	-	-	-		Z2	1		Z2	0	0	0	0	4	NA	0		Z2	0	0	0	0	0	NA		Z2	0	0	0	0	2	NA	0		Z2	0
	2	3	-	-	-	-	2/2	-	-		3	-	-	-	-	-	-		Z3	3		Z3	0	0	0	0	NA	3	0		Z3	0	0	0	0	NA	0		Z3	0	0	0	0	NA	1.5	0		Z3	0
	3	4	-	-	-	-	-	-	-		4	-	-	-	-	-	-		Z4	3		Z4	NA	0	0	3	NA	0	0		Z4	NA	0	0	0	NA	0		Z4	NA	0	0	1.5	NA	0	0		Z4	NA
	3	5	-	-	-	-	-	2/1	-		5	-	-	-	-	-	-																															Tot	0
	3	6	-	-	-	-	-	-	-		6	-	-	-	-	-	-
	4	7	-	-	-	1/0	-	-	-		7	-	-	-	-	-	-
	4	8	-	-	-	1/1	-	-	-		8	-	-	-	-	-	-
	4	9	-	-	-	-	-	-	-		9	-	-	-	-	-	-
ID	Zone	Section	Beta 2	Beta 1v	Beta 1d	Alpha 2	A1 VMH	A1 DMH	Epend.		P6_3	Beta 2	Beta 1v	Beta 1d	Alpha 2	A1 VMH	A1 DMH		Zones	N of analyzed sections		P6	Beta 2	Beta 1v	Beta 1d	Alpha 2	A1 VMH	A1 DMH	Epend.		P6	Beta 2	Beta 1v	Beta 1d	Alpha 2	A1 VMH	A1 DMH		P6	Beta 2	Beta 1v	Beta 1d	Alpha 2	A1 VMH	A1 DMH	Epend.		P6	Beta 2
P6_3	1	1	-	-	-	-	0/1	-	-		1	-	-	-	-	-	-		Z1	2		Z1	NA	0	0	0	1	NA	0		Z1	NA	0	0	0	1	NA		Z1	NA	0	0	0	1	NA	0		Z1	NA
	1	2	-	-	-	-	-	-	-		2	-	-	-	-	1/0	-		Z2	2.5		Z2	0	0	0	0	2	NA	0		Z2	0	0	0	2	4	NA		Z2	0	0	0	1	3	NA	0		Z2	0
	2	3	-	-	-	-	1/1	-	-		3	-	-	-	1/1	1/1	-		Z3	2.5		Z3	0	0	0	0	NA	4	0		Z3	0	1	0	0	NA	1		Z3	0	0.5	0	0	NA	2.5	0		Z3	0
	2	4	-	-	-	-	-	-	-		4	-	-	-	-	0/2	-		Z4	2		Z4	NA	0	0	1	NA	0	0		Z4	NA	0	0	0	NA	3		Z4	NA	0	0	0.5	NA	1.5	0		Z4	NA
	2/3	5	-	-	-	-	-	1/2	-		5	-	-	-	-	-	-																															Tot	0
	3	6	-	-	-	-	-	-	-		6	-	0/1	-	-	-	1/0
	3	7	-	-	-	-	-	1/0	-		7	-	-	-	-	-	-
	4	8	-	-	-	-	-	-	-		8	-	-	-	-	-	2/0
	4	9	-	-	-	0/1	-	-	-		9	-	-	-	-	-	1/0
ID	Zone	Section	Beta 2	Beta 1v	Beta 1d	Alpha 2	A1 VMH	A1 DMH	Epend.		P7_1	Beta 2	Beta 1v	Beta 1d	Alpha 2	A1 VMH	A1 DMH		Zones	N of analyzed sections		P7	Beta 2	Beta 1v	Beta 1d	Alpha 2	A1 VMH	A1 DMH	Epend.		P7	Beta 2	Beta 1v	Beta 1d	Alpha 2	A1 VMH	A1 DMH		P7	Beta 2	Beta 1v	Beta 1d	Alpha 2	A1 VMH	A1 DMH	Epend.		P7	Beta 2
P7_1	1	3	-	-	-	-	2 / 1	-	-		3	-	-	-	-	-	-		Z1	2		Z1	NA	0	0	0	4	NA	0		Z1	NA	0	0	2	3	NA		Z1	NA	0	0	1	3.5	NA	0		Z1	NA
	1	4	-	-	-	-	1 /	-	-		4	-	-	-	0/2	1/2	-		Z2	2		Z2	0	0	0	0	13	NA	0		Z2	0	0	0	0	14	NA		Z2	0	0	0	0	13.5	NA	0		Z2	0
	2	5	-	-	-	-	3 / 5	-	-		5	-	-	-	-	5/6	-		Z3	2		Z3	0	0	0	1	NA	3	0		Z3	0	0	0	1	NA	2		Z3	0	0	0	1	NA	2.5	0		Z3	0
	2	6	-	-	-	-	4 / 1	-	-		6	-	-	-	-	2/1	-		Z4	3		Z4	NA	0	0	0	NA	2	0		Z4	NA	0	0	0	NA	2		Z4	NA	0	0	0	NA	2	0		Z4	NA
	3	7	-	-	-	0 / 1	-	2 / 1	-		7	-	-	-	-	-	1/1																															Tot	0
	3	8	-	-	-	-	-	-	-		8	-	-	-	1/0	-	-
	4	9	-	-	-	-	-	2 /	-		9	-	-	-	-	-	2/0
	4	10	-	-	-	-	-	-	-		10	-	-	-	-	-	-
	4	11	-	-	-	-	-	-	-		11	-	-	-	-	-	-
ID	Zone	Section	Beta 2	Beta 1v	Beta 1d	Alpha 2	A1 VMH	A1 DMH	Epend.		P7_2	Beta 2	Beta 1v	Beta 1d	Alpha 2	A1 VMH	A1 DMH		Zones	N of analyzed sections		P7	Beta 2	Beta 1v	Beta 1d	Alpha 2	A1 VMH	A1 DMH	Epend.		P7	Beta 2	Beta 1v	Beta 1d	Alpha 2	A1 VMH	A1 DMH		P7	Beta 2	Beta 1v	Beta 1d	Alpha 2	A1 VMH	A1 DMH	Epend.		P7	Beta 2
P7_2	1	1	-	-	-	1/0	-	-	-		1	-	-	-	-	-	-		Z1	2		Z1	NA	0	0	1	0	NA	0		Z1	NA	0	0	0	0	NA		Z1	NA	0	0	0.5	0	NA	0		Z1	NA
	1	2	-	-	-	-	-	-	-		2	-	-	-	-	-	-		Z2	2		Z2	0	0	0	4	2	NA	0		Z2	0	0	0	0	4	NA		Z2	0	0	0	2	3	NA	0		Z2	0
	2	3	-	-	-	2/2	-	-	-		3	-	-	-	-	-	-		Z3	2		Z3	0	0	0	1	NA	0	0		Z3	1	0	0	1	NA	0		Z3	0.5	0	0	1	NA	0	0		Z3	0.25
	2	4	-	-	-	-	0/2	-	-		4	-	-	-	-	0/4	-		Z4	3		Z4	NA	0	0	0	NA	3	0		Z4	NA	0	0	0	NA	1		Z4	NA	0	0	0	NA	2	0		Z4	NA
	3	5	-	-	-	-	-	-	-		5	-	-	-	0/1	-	-																															Tot	0.25
	3	6	-	-	-	1/0	-	-	-		6	-	-	-	-	-	-
	4	7	-	-	-	-	-	-	-		7	-	-	-	-	-	1/0
	4	8	-	-	-	-	-	1/2	-		8	-	-	-	-	-	-
	4	9	-	-	-	-	-	-	-		9	-	-	-	-	-	-
ID	Zone	Section	Beta 2	Beta 1v	Beta 1d	Alpha 2	A1 VMH	A1 DMH	Epend.		P7_3	Beta 2	Beta 1v	Beta 1d	Alpha 2	A1 VMH	A1 DMH		Zones	N of analyzed sections		P7	Beta 2	Beta 1v	Beta 1d	Alpha 2	A1 VMH	A1 DMH	Epend.		P7	Beta 2	Beta 1v	Beta 1d	Alpha 2	A1 VMH	A1 DMH		P7	Beta 2	Beta 1v	Beta 1d	Alpha 2	A1 VMH	A1 DMH	Epend.		P7	Beta 2
P7_3	1	1	-	-	-	-	-	-	-		1	-	-	-	-	-	-		Z1	2		Z1	NA	0	0	0	0	NA	0		Z1	NA	0	0	0	0	NA		Z1	NA	0	0	0	0	NA	0		Z1	NA
	1	2	-	-	-	-	-	-	-		2	-	-	-	-	-	-		Z2	2		Z2	0	0	0	0	0	NA	0		Z2	0	0	0	0	0	NA		Z2	0	0	0	0	0	NA	0		Z2	0
	2	3	-	-	-	-	-	-	-		3	-	-	-	-	-	-		Z3	2		Z3	0	0	0	0	NA	0	0		Z3	0	0	0	0	NA	0		Z3	0	0	0	0	NA	0	0		Z3	0
	2	4	-	-	-	-	-	-	-		4	-	-	-	-	-	-		Z4	3		Z4	NA	0	0	0	NA	0	0		Z4	NA	0	0	0	NA	0		Z4	NA	0	0	0	NA	0	0		Z4	NA
	3	5	-	-	-	-	-	-	-		5	-	-	-	-	-	-																															Tot	0
	3	6	-	-	-	-	-	-	-		6	-	-	-	-	-	-
	4	7	-	-	-	-	-	-	-		7	-	-	-	-	-	-
	4	8	-	-	-	-	-	-	-		8	-	-	-	-	-	-
	4	9	-	-	-	-	-	-	-		9	-	-	-	-	-	-
ID	Zone	Section	Beta 2	Beta 1v	Beta 1d	Alpha 2	A1 VMH	A1 DMH	Epend.		P8_1	Beta 2	Beta 1v	Beta 1d	Alpha 2	A1 VMH	A1 DMH		Zones	N of analyzed sections		P8	Beta 2	Beta 1v	Beta 1d	Alpha 2	A1 VMH	A1 DMH	Epend.		P8	Beta 2	Beta 1v	Beta 1d	Alpha 2	A1 VMH	A1 DMH		P8	Beta 2	Beta 1v	Beta 1d	Alpha 2	A1 VMH	A1 DMH	Epend.		P8	Beta 2
P8_1	1	1	-	-	-	-	-	-	-		1	-	-	-	-	-	-		Z1	1		Z1	NA	0	0	0	0	NA	0		Z1	NA	0	0	0	0	NA		Z1	NA	0	0	0	0	NA	0		Z1	NA
	2	2	-	-	-	-	0/ 4	-	-		2	-	-	-	-	0/2	-		Z2	3		Z2	0	0	0	2	7	NA	0		Z2	0	0	0	2	8	NA		Z2	0	0	0	2	7.5	NA	0		Z2	0
	2	3	-	-	-	0 / 2	0 / 2	-	-		3	-	-	-	0/2	0/3	-		Z3	1		Z3	0	0	0	1	NA	4	0		Z3	0	0	0	0	NA	2		Z3	0	0	0	0.5	NA	3	0		Z3	0
	2	4	-	-	-	-	1 / 0	-	-		4	-	-	-	-	1/2	-		Z4	4		Z4	NA	0	1	2	NA	8	0		Z4	NA	0	1	0	NA	9		Z4	NA	0	1	1	NA	8.5	0		Z4	NA
	3	5	-	-	-	1 /0	-	0/ 4	-		5	-	-	-	-	-	0/2																															Tot	0
	4	6	-	-	-	-	-	0 / 2	-		6	-	-	-	-	-	0/2
	4	7	-	-	-	-	-	1 / 2	-		7	-	-	-	-	-	1/2
	4	8	-	-	-	-	-	2 / 0	-		8	-	-	-	-	-	2/0
	4	9	-	-	0 / 1	2 / 0	-	1 /0	-		9	-	-	0/1	-	-	2/0
ID	Zone	Section	Beta 2	Beta 1v	Beta 1d	Alpha 2	A1 VMH	A1 DMH	Epend.		P8_2	Beta 2	Beta 1v	Beta 1d	Alpha 2	A1 VMH	A1 DMH		Zones	N of analyzed sections		P8	Beta 2	Beta 1v	Beta 1d	Alpha 2	A1 VMH	A1 DMH	Epend.		P8	Beta 2	Beta 1v	Beta 1d	Alpha 2	A1 VMH	A1 DMH		P8	Beta 2	Beta 1v	Beta 1d	Alpha 2	A1 VMH	A1 DMH	Epend.		P8	Beta 2
P8_2	1	1	-	-	-	-	-	-	-		1	-	-	-	-	-	-		Z1	1.5		Z1	NA	0	0	1	0	NA	0		Z1	NA	0	0	0	0	NA		Z1	NA	0	0	0.5	0	NA	0		Z1	NA
	1/2	2	-	-	-	2/0	-	-	-		2	-	-	-	-	-	-		Z2	2.5		Z2	0	0	0	1	0	NA	0		Z2	0	0	0	0	0	NA		Z2	0	0	0	0.5	0	NA	0		Z2	0
	2	3	-	-	-	-	-	-	-		3	-	-	-	-	-	-		Z3	2		Z3	0	0	0	1	3	0	0		Z3	1	0	0	0	NA	0		Z3	0.5	0	0	0.5	3	0	0		Z3	0.25
	2	4	-	-	-	-	-	-	-		4	-	-	-	-	-	-		Z4	3		Z4	NA	0	0	1	NA	5	0		Z4	NA	0	0	0	NA	0		Z4	NA	0	0	0.5	NA	2.5	0		Z4	NA
	3	5	-	-	-	-	1/2	-	-		5	-	-	-	-	-	-																															Tot	0.25
	3	6	-	-	-	1/0	-	-	-		6	-	-	-	-	-	-
	4	7	-	-	-	-	-	-	-		7	-	-	-	-	-	-
	4	8	-	-	-	-	-	2/1	-		8	-	-	-	-	-	-
	4	9	-	-	-	0/1	-	1/1	-		9	-	-	-	-	-	-
ID	Zone	Section	Beta 2	Beta 1v	Beta 1d	Alpha 2	A1 VMH	A1 DMH	Epend.		P8_3	Beta 2	Beta 1v	Beta 1d	Alpha 2	A1 VMH	A1 DMH		Zones	N of analyzed sections		P8	Beta 2	Beta 1v	Beta 1d	Alpha 2	A1 VMH	A1 DMH	Epend.		P8	Beta 2	Beta 1v	Beta 1d	Alpha 2	A1 VMH	A1 DMH		P8	Beta 2	Beta 1v	Beta 1d	Alpha 2	A1 VMH	A1 DMH	Epend.		P8	Beta 2
P8_3	1	1	-	-	-	-	-	-	-		1	-	-	-	-	-	-		Z1	2		Z1	NA	0	0	0	0	NA	0		Z1	NA	0	0	0	0	NA		Z1	NA	0	0	0	0	NA	0		Z1	NA
	1	2	-	-	-	-	-	-	-		2	-	-	-	-	-	-		Z2	1.5		Z2	0	0	0	0	0	NA	0		Z2	0	0	0	0	0	NA		Z2	0	0	0	0	0	NA	0		Z2	0
	2	3	-	-	-	-	-	-	-		3	-	-	-	-	-	-		Z3	2.5		Z3	0	0	0	0	NA	0	0		Z3	0	0	0	0	NA	0		Z3	0	0	0	0	NA	0	0		Z3	0
	2/3	4	-	-	-	-	-	-	-		4	-	-	-	-	-	-		Z4	2		Z4	NA	0	0	0	NA	0	0		Z4	NA	0	0	0	NA	0		Z4	NA	0	0	0	NA	0	0		Z4	NA
	3	5	-	-	-	-	-	-	-		5	-	-	-	-	-	-																															Tot	0
	3	6	-	-	-	-	-	-	-		6	-	-	-	-	-	-
	4	7	-	-	-	-	-	-	-		7	-	-	-	-	-	-
	4	8	-	-	-	-	-	-	-		8	-	-	-	-	-	-
[truncated: 34 more columns]
