# Supplementary material for: Ontogeny of ependymoglial cells lining the third ventricle in mice
Source: Front Endocrinol (Lausanne). 2023 Jan 5;13:1073759. doi: 10.3389/fendo.2022.1073759 (PMC9849764; doi:10.3389/fendo.2022.1073759)
Supplement: Supplementary file 4 [file Table_4.xlsx]

## Sheet: Features per cell type per age
Table S4. Features and gene ontology terms expressed in tanycyte-like clusters across developmental time points
Feature	Timepoint	p_val	avg_log2FC	pct.1	pct.2	p_val_adj	cluster
Col23a1	P45	0	0.762263	0.653	0.02	0	Tanycytes
Gpr50	P45	0	0.6519	0.553	0.018	0	Tanycytes
Rax	P45	2.88898e-259	0.404036	0.312	0.012	4.94796e-255	Tanycytes
Id4	P45	3.87417e-226	0.61128	0.548	0.044	6.63529e-222	Tanycytes
S100a6	P45	1.36175e-224	0.97875	0.874	0.113	2.33226e-220	Tanycytes
Slit2	P45	1.05058e-214	0.605255	0.658	0.063	1.79932e-210	Tanycytes
Dynlrb2	P45	1.2612e-192	0.545007	0.467	0.037	2.16005e-188	Tanycytes
Frzb	P45	5.91573e-183	0.317591	0.251	0.011	1.01319e-178	Tanycytes
Riiad1	P45	4.3509e-180	0.562419	0.513	0.048	7.45179e-176	Tanycytes
Cfap126	P45	7.12857e-179	0.506068	0.417	0.032	1.22091e-174	Tanycytes
Thrsp	P45	7.96756e-178	0.507901	0.503	0.045	1.3646e-173	Tanycytes
Mia	P45	7.7191e-172	0.463933	0.402	0.031	1.32205e-167	Tanycytes
Rmst	P45	2.99998e-164	0.489381	0.477	0.045	5.13807e-160	Tanycytes
Fam183b	P45	1.59469e-161	0.495128	0.437	0.039	2.73122e-157	Tanycytes
2410004P03Rik	P45	4.92602e-160	0.442854	0.337	0.023	8.43679e-156	Tanycytes
Sox9	P45	8.60012e-160	0.58685	0.648	0.081	1.47294e-155	Tanycytes
Slc16a2	P45	2.19577e-147	0.558817	0.563	0.068	3.76069e-143	Tanycytes
Six3	P45	6.84423e-146	0.394696	0.347	0.027	1.17221e-141	Tanycytes
Mlc1	P45	3.0714e-142	0.655893	0.749	0.115	5.26039e-138	Tanycytes
6330403K07Rik	P45	3.70385e-115	0.961065	0.824	0.175	6.34359e-111	Tanycytes
1700016K19Rik	P45	1.39453e-114	0.419653	0.357	0.036	2.38841e-110	Tanycytes
Ildr2	P45	2.5774e-113	0.482349	0.472	0.061	4.41432e-109	Tanycytes
Fam189a2	P45	1.34721e-108	0.363286	0.322	0.031	2.30737e-104	Tanycytes
Prelp	P45	1.04556e-107	0.368518	0.357	0.038	1.79073e-103	Tanycytes
Apoc1	P45	1.92198e-101	0.315816	0.337	0.035	3.29177e-97	Tanycytes
Prdx6	P45	6.6427e-97	0.725846	0.834	0.199	1.1377e-92	Tanycytes
Fxyd1	P45	5.77117e-96	0.536455	0.683	0.13	9.88428e-92	Tanycytes
Igfbp5	P45	9.23921e-94	0.438757	0.477	0.071	1.5824e-89	Tanycytes
Lmo4	P45	3.84356e-92	0.556891	0.628	0.122	6.58287e-88	Tanycytes
Ccdc74a	P45	7.27644e-92	0.300812	0.276	0.027	1.24624e-87	Tanycytes
Antxr1	P45	4.03207e-91	0.31959	0.256	0.024	6.90572e-87	Tanycytes
Ssbp3	P45	4.08558e-88	0.396006	0.452	0.069	6.99737e-84	Tanycytes
Rsph1	P45	1.0244e-86	0.353964	0.286	0.031	1.75449e-82	Tanycytes
Hspa2	P45	5.32779e-84	0.396587	0.372	0.051	9.1249e-80	Tanycytes
Meig1	P45	1.30946e-82	0.341612	0.286	0.032	2.2427e-78	Tanycytes
Anxa5	P45	5.53405e-82	0.464673	0.573	0.113	9.47816e-78	Tanycytes
Fbxo2	P45	4.61158e-79	0.416861	0.412	0.065	7.89826e-75	Tanycytes
Nnat	P45	8.30475e-78	1.01618	0.955	0.386	1.42235e-73	Tanycytes
Lix1	P45	1.80424e-75	0.311405	0.261	0.029	3.09012e-71	Tanycytes
Hepacam	P45	1.82129e-75	0.435608	0.578	0.119	3.11933e-71	Tanycytes
Sorbs2	P45	1.9553e-73	0.427411	0.513	0.1	3.34884e-69	Tanycytes
Pygb	P45	2.1369e-73	0.347761	0.432	0.073	3.65987e-69	Tanycytes
Nfib	P45	4.81815e-72	0.503125	0.698	0.172	8.25205e-68	Tanycytes
Tmem107	P45	9.40177e-72	0.357151	0.347	0.051	1.61024e-67	Tanycytes
Sox2	P45	2.39398e-70	0.431183	0.513	0.103	4.10016e-66	Tanycytes
1110017D15Rik	P45	3.38285e-69	0.347819	0.286	0.037	5.79381e-65	Tanycytes
Basp1	P45	1.27602e-67	0.403903	0.628	0.145	2.18545e-63	Tanycytes
Ckap5	P45	2.53592e-66	0.353566	0.362	0.059	4.34328e-62	Tanycytes
Mdk	P45	1.80929e-65	0.334181	0.397	0.069	3.09878e-61	Tanycytes
Fhl1	P45	2.64368e-65	0.342623	0.342	0.054	4.52783e-61	Tanycytes
Pbx1	P45	8.38538e-64	0.42135	0.573	0.132	1.43616e-59	Tanycytes
Rarres2	P45	1.14411e-63	0.463366	0.503	0.106	1.95952e-59	Tanycytes
Srebf1	P45	1.725e-63	0.290239	0.342	0.054	2.9544e-59	Tanycytes
Ccnd2	P45	2.40753e-63	0.373567	0.407	0.075	4.12337e-59	Tanycytes
Slc1a3	P45	9.28291e-63	0.505417	0.819	0.225	1.58988e-58	Tanycytes
Sik3	P45	1.99321e-62	0.328635	0.347	0.057	3.41377e-58	Tanycytes
Msi2	P45	3.63334e-62	0.419821	0.628	0.154	6.22281e-58	Tanycytes
Spon1	P45	4.35552e-62	0.332348	0.442	0.085	7.4597e-58	Tanycytes
Slc38a1	P45	1.62809e-60	0.344629	0.623	0.147	2.78843e-56	Tanycytes
Map2	P45	7.12226e-60	0.37133	0.673	0.171	1.21983e-55	Tanycytes
Tmem47	P45	2.10352e-59	0.436893	0.739	0.196	3.60269e-55	Tanycytes
Rfx3	P45	2.8048e-59	0.266909	0.261	0.036	4.80378e-55	Tanycytes
Dhrs1	P45	1.13893e-58	0.342886	0.352	0.062	1.95065e-54	Tanycytes
Sfxn5	P45	1.1538e-58	0.340067	0.583	0.135	1.97611e-54	Tanycytes
Ank2	P45	9.77709e-58	0.470246	0.729	0.207	1.67452e-53	Tanycytes
Foxj1	P45	7.60676e-57	0.307235	0.251	0.035	1.30281e-52	Tanycytes
Gja1	P45	7.0336e-55	0.361272	0.704	0.183	1.20465e-50	Tanycytes
Nfix	P45	3.61574e-53	0.405118	0.503	0.125	6.19268e-49	Tanycytes
Gm14964	P45	1.21062e-50	0.326144	0.347	0.066	2.07343e-46	Tanycytes
Aamdc	P45	1.95494e-50	0.397407	0.482	0.119	3.34823e-46	Tanycytes
Ntrk2	P45	2.30793e-50	0.680988	0.864	0.306	3.95279e-46	Tanycytes
Gstm1	P45	3.99828e-50	0.397548	0.663	0.189	6.84785e-46	Tanycytes
Klhdc8b	P45	5.34594e-49	0.28788	0.276	0.046	9.15599e-45	Tanycytes
Cnn3	P45	1.48535e-48	0.402358	0.477	0.121	2.54397e-44	Tanycytes
Cetn2	P45	1.57111e-48	0.346759	0.412	0.093	2.69085e-44	Tanycytes
Bcl2	P45	3.29429e-48	0.280061	0.302	0.054	5.64213e-44	Tanycytes
Fam107a	P45	7.23195e-48	0.260494	0.347	0.068	1.23862e-43	Tanycytes
S100a10	P45	3.47515e-47	0.281801	0.256	0.042	5.9519e-43	Tanycytes
Dalrd3	P45	1.29721e-46	0.331734	0.377	0.081	2.22173e-42	Tanycytes
S100a1	P45	2.30716e-46	0.452587	0.754	0.247	3.95147e-42	Tanycytes
Zbtb20	P45	8.64899e-46	0.621595	0.874	0.362	1.48131e-41	Tanycytes
Dtna	P45	4.01838e-45	0.29968	0.327	0.065	6.88227e-41	Tanycytes
Ogt	P45	2.36035e-44	0.440859	0.774	0.267	4.04257e-40	Tanycytes
Nkain4	P45	4.12845e-44	0.282318	0.427	0.1	7.07079e-40	Tanycytes
Snhg9	P45	8.13503e-44	0.349875	0.412	0.099	1.39329e-39	Tanycytes
4933434E20Rik	P45	2.02308e-43	0.383342	0.523	0.147	3.46492e-39	Tanycytes
Hes1	P45	2.36878e-43	0.352119	0.508	0.137	4.057e-39	Tanycytes
Arglu1	P45	2.50908e-43	0.420228	0.719	0.243	4.2973e-39	Tanycytes
Sall2	P45	3.86289e-43	0.252488	0.317	0.063	6.61598e-39	Tanycytes
Tubb4b	P45	5.47734e-42	0.3366	0.462	0.122	9.38103e-38	Tanycytes
Luc7l3	P45	7.90132e-42	0.387128	0.623	0.198	1.35326e-37	Tanycytes
Ttyh1	P45	9.02839e-42	0.319877	0.734	0.23	1.54629e-37	Tanycytes
Metrn	P45	1.23026e-41	0.312947	0.407	0.099	2.10707e-37	Tanycytes
Trim35	P45	2.76575e-41	0.277041	0.312	0.065	4.73689e-37	Tanycytes
Morn2	P45	4.07108e-41	0.259996	0.271	0.051	6.97254e-37	Tanycytes
Tppp3	P45	8.36379e-41	0.355065	0.508	0.145	1.43247e-36	Tanycytes
Anp32e	P45	8.73417e-41	0.302212	0.367	0.086	1.4959e-36	Tanycytes
Map1b	P45	1.40951e-40	0.284864	0.518	0.145	2.41407e-36	Tanycytes
Ptov1	P45	1.40978e-40	0.337096	0.538	0.16	2.41453e-36	Tanycytes
Ngfrap1	P45	1.56906e-40	0.372225	0.588	0.184	2.68734e-36	Tanycytes
Synm	P45	2.26225e-40	0.274365	0.312	0.066	3.87455e-36	Tanycytes
Chpt1	P45	3.34713e-39	0.296433	0.472	0.131	5.73263e-35	Tanycytes
Tceal3	P45	6.94815e-39	0.277226	0.337	0.077	1.19001e-34	Tanycytes
Ccdc34	P45	1.00641e-38	0.310359	0.317	0.071	1.72369e-34	Tanycytes
Pnisr	P45	2.74785e-38	0.389429	0.739	0.265	4.70625e-34	Tanycytes
Aldoc	P45	4.46422e-38	0.377978	0.734	0.241	7.64587e-34	Tanycytes
Meg3	P45	8.09764e-38	0.437513	0.774	0.276	1.38688e-33	Tanycytes
Cd9	P45	1.04451e-37	0.363959	0.548	0.172	1.78893e-33	Tanycytes
1810043H04Rik	P45	2.06925e-37	0.340762	0.427	0.118	3.544e-33	Tanycytes
Hnrnpa2b1	P45	3.79593e-37	0.417467	0.809	0.31	6.5013e-33	Tanycytes
Cspp1	P45	4.76559e-37	0.283797	0.317	0.072	8.16202e-33	Tanycytes
Nudc	P45	9.04807e-37	0.337698	0.528	0.165	1.54966e-32	Tanycytes
Fus	P45	1.41409e-36	0.371789	0.683	0.243	2.42191e-32	Tanycytes
Vim	P45	2.6777e-36	0.326765	0.382	0.1	4.5861e-32	Tanycytes
Thra	P45	1.76095e-35	0.317739	0.688	0.243	3.01598e-31	Tanycytes
Rpn2	P45	3.35074e-35	0.296214	0.683	0.229	5.73881e-31	Tanycytes
Hist1h2bc	P45	4.33073e-35	0.321665	0.548	0.175	7.41724e-31	Tanycytes
Elof1	P45	6.3926e-35	0.311712	0.442	0.128	1.09486e-30	Tanycytes
Pbxip1	P45	7.65461e-35	0.272497	0.452	0.127	1.31101e-30	Tanycytes
Nedd4	P45	1.69564e-34	0.284632	0.497	0.153	2.90412e-30	Tanycytes
Romo1	P45	3.25162e-34	0.3473	0.668	0.241	5.56905e-30	Tanycytes
Pfn2	P45	5.6907e-34	0.291767	0.593	0.197	9.74646e-30	Tanycytes
Chchd10	P45	7.32363e-34	0.314003	0.724	0.246	1.25432e-29	Tanycytes
Srsf10	P45	2.41281e-33	0.36479	0.372	0.102	4.13242e-29	Tanycytes
Gm5617	P45	3.45054e-33	0.289143	0.256	0.055	5.90974e-29	Tanycytes
Ddx17	P45	4.77986e-33	0.293256	0.482	0.149	8.18646e-29	Tanycytes
H2afv	P45	1.74675e-32	0.31904	0.618	0.222	2.99166e-28	Tanycytes
Psip1	P45	2.42238e-32	0.284322	0.407	0.119	4.14882e-28	Tanycytes
Tceal8	P45	3.91033e-32	0.25955	0.327	0.083	6.69722e-28	Tanycytes
Gm10076	P45	3.34643e-31	0.308723	0.628	0.229	5.73143e-27	Tanycytes
Hnrnpu	P45	5.66586e-31	0.30031	0.482	0.157	9.70391e-27	Tanycytes
Mt2	P45	5.79658e-31	0.503572	0.905	0.38	9.9278e-27	Tanycytes
Pea15a	P45	9.95326e-31	0.290344	0.704	0.265	1.70469e-26	Tanycytes
Srsf1	P45	1.61267e-30	0.296687	0.462	0.148	2.76203e-26	Tanycytes
BC005537	P45	1.1905e-29	0.277776	0.482	0.16	2.03897e-25	Tanycytes
Srsf5	P45	1.53454e-29	0.365827	0.714	0.288	2.6282e-25	Tanycytes
Ubl5	P45	1.53546e-29	0.37859	0.814	0.349	2.62979e-25	Tanycytes
Tomm7	P45	2.87658e-28	0.362107	0.779	0.333	4.92671e-24	Tanycytes
Zfr	P45	2.94114e-28	0.252103	0.402	0.124	5.03729e-24	Tanycytes
Btg1	P45	4.0016e-28	0.270491	0.482	0.162	6.85354e-24	Tanycytes
Hnrnph1	P45	5.7629e-28	0.277107	0.472	0.159	9.87012e-24	Tanycytes
Hnrnpk	P45	9.9447e-28	0.295354	0.714	0.289	1.70323e-23	Tanycytes
Hsp90aa1	P45	6.5605e-27	0.316414	0.754	0.306	1.12362e-22	Tanycytes
Mthfd2l	P45	8.94364e-27	0.27242	0.266	0.067	1.53178e-22	Tanycytes
Hmgn1	P45	1.22296e-26	0.288209	0.578	0.218	2.09456e-22	Tanycytes
Snrpg	P45	1.86335e-26	0.305462	0.558	0.212	3.19136e-22	Tanycytes
Ssbp4	P45	4.91155e-26	0.264262	0.397	0.128	8.41202e-22	Tanycytes
Mat2a	P45	7.63159e-26	0.255943	0.598	0.23	1.30706e-21	Tanycytes
Tuba1a	P45	1.54398e-25	0.370202	0.784	0.339	2.64437e-21	Tanycytes
Hcfc1r1	P45	2.53371e-25	0.27934	0.497	0.182	4.33949e-21	Tanycytes
Znhit1	P45	4.85702e-25	0.27069	0.352	0.11	8.31863e-21	Tanycytes
Hint1	P45	5.7031e-24	0.344251	0.819	0.372	9.7677e-20	Tanycytes
Cd63	P45	6.64864e-24	0.259819	0.764	0.316	1.13871e-19	Tanycytes
Hmgb1	P45	1.02737e-23	0.329964	0.809	0.359	1.75958e-19	Tanycytes
Ramp1	P45	1.40229e-23	0.256516	0.548	0.208	2.4017e-19	Tanycytes
Gpm6b	P45	2.22044e-23	0.331081	0.819	0.346	3.80295e-19	Tanycytes
Gng5	P45	2.52008e-23	0.355306	0.844	0.385	4.31614e-19	Tanycytes
Calm3	P45	3.65776e-23	0.255806	0.769	0.334	6.26464e-19	Tanycytes
Dbi	P45	7.86806e-23	0.498475	0.96	0.522	1.34756e-18	Tanycytes
Ptges3	P45	8.96033e-23	0.272876	0.533	0.212	1.53464e-18	Tanycytes
Rpl22l1	P45	9.22772e-23	0.374483	0.859	0.42	1.58043e-18	Tanycytes
Park7	P45	1.64659e-22	0.265439	0.573	0.238	2.82011e-18	Tanycytes
Smdt1	P45	2.30787e-22	0.301181	0.789	0.358	3.95268e-18	Tanycytes
Zfp36l1	P45	3.81353e-22	0.260223	0.497	0.193	6.53144e-18	Tanycytes
Polr2i	P45	3.93063e-22	0.278651	0.377	0.131	6.73199e-18	Tanycytes
Ndufb10	P45	4.92343e-22	0.25151	0.618	0.262	8.43235e-18	Tanycytes
Ywhae	P45	6.29004e-22	0.293556	0.799	0.361	1.07729e-17	Tanycytes
Jund	P45	9.65333e-22	0.277659	0.487	0.194	1.65333e-17	Tanycytes
Pebp1	P45	1.62566e-21	0.26095	0.658	0.287	2.78428e-17	Tanycytes
Gnai2	P45	3.19221e-21	0.271551	0.749	0.331	5.46729e-17	Tanycytes
Son	P45	3.30465e-21	0.317464	0.809	0.376	5.65987e-17	Tanycytes
Kcnq1ot1	P45	1.01274e-20	0.2554	0.352	0.121	1.73453e-16	Tanycytes
Ptms	P45	2.21885e-20	0.252627	0.678	0.297	3.80023e-16	Tanycytes
Ddx5	P45	2.4006e-20	0.364072	0.839	0.427	4.11151e-16	Tanycytes
Rbm39	P45	2.70866e-20	0.292889	0.749	0.348	4.63913e-16	Tanycytes
Mef2c	P45	9.40707e-20	0.262795	0.402	0.149	1.61115e-15	Tanycytes
Mt3	P45	9.48359e-20	0.478633	0.97	0.538	1.62425e-15	Tanycytes
Hnrnpf	P45	1.45687e-19	0.268212	0.492	0.206	2.49518e-15	Tanycytes
Apoe	P45	3.04824e-19	0.435201	0.945	0.527	5.22072e-15	Tanycytes
Ndufa2	P45	3.92666e-19	0.294858	0.859	0.417	6.72519e-15	Tanycytes
Dynll1	P45	4.8283e-18	0.302812	0.844	0.404	8.26942e-14	Tanycytes
Tra2a	P45	8.25739e-18	0.25835	0.417	0.17	1.41424e-13	Tanycytes
H3f3a	P45	1.21387e-16	0.277888	0.794	0.385	2.07899e-12	Tanycytes
Gpx4	P45	3.03963e-14	0.250447	0.844	0.431	5.20597e-10	Tanycytes
Mt1	P45	1.71703e-12	0.352973	0.98	0.659	2.94076e-08	Tanycytes
Serf2	P45	8.88592e-11	0.255384	0.869	0.489	1.52189e-06	Tanycytes
Malat1	P45	7.06013e-10	0.348748	0.97	0.758	1.20919e-05	Tanycytes
S100a6	P14	0	1.57637	0.902	0.099	0	Tanycytes
Id4	P14	0	1.12434	0.729	0.069	0	Tanycytes
Fam183b	P14	0	1.10853	0.696	0.056	0	Tanycytes
Cfap126	P14	0	1.06941	0.668	0.03	0	Tanycytes
Mia	P14	0	1.03315	0.616	0.034	0	Tanycytes
Mlc1	P14	0	1.03162	0.75	0.086	0	Tanycytes
Riiad1	P14	0	0.947969	0.582	0.041	0	Tanycytes
Dynlrb2	P14	0	0.891361	0.552	0.028	0	Tanycytes
Rsph1	P14	0	0.888736	0.57	0.043	0	Tanycytes
Crym	P14	0	0.846545	0.454	0.01	0	Tanycytes
Col23a1	P14	0	0.797343	0.443	0.019	0	Tanycytes
Gm17455	P14	0	0.778457	0.482	0.022	0	Tanycytes
2410004P03Rik	P14	0	0.710804	0.423	0.021	0	Tanycytes
Pifo	P14	0	0.671708	0.397	0.018	0	Tanycytes
Rax	P14	0	0.61578	0.332	0.008	0	Tanycytes
Gpr50	P14	0	0.537842	0.317	0.007	0	Tanycytes
Thrsp	P14	3.75523e-288	0.898854	0.541	0.047	6.27236e-284	Tanycytes
Prdx6	P14	6.83012e-287	1.34005	0.928	0.194	1.14084e-282	Tanycytes
Slit2	P14	2.37752e-265	0.941296	0.673	0.087	3.97117e-261	Tanycytes
Fxyd1	P14	8.69888e-265	0.903762	0.611	0.067	1.45297e-260	Tanycytes
Meig1	P14	9.91059e-257	0.700758	0.441	0.032	1.65537e-252	Tanycytes
Nme5	P14	5.00819e-252	0.665895	0.423	0.031	8.36519e-248	Tanycytes
1700016K19Rik	P14	1.53461e-245	0.618622	0.394	0.026	2.56326e-241	Tanycytes
Pdzph1	P14	7.02175e-243	0.551365	0.289	0.011	1.17284e-238	Tanycytes
Fam166b	P14	2.97608e-213	0.533799	0.33	0.02	4.97094e-209	Tanycytes
Hspa2	P14	1.01829e-209	0.702005	0.508	0.059	1.70086e-205	Tanycytes
Sox9	P14	9.69442e-209	0.819443	0.595	0.083	1.61926e-204	Tanycytes
Capsl	P14	7.12647e-197	0.500802	0.302	0.018	1.19033e-192	Tanycytes
Tmem107	P14	2.05536e-196	0.69616	0.461	0.052	3.43307e-192	Tanycytes
Nnat	P14	1.04062e-195	1.27798	0.979	0.457	1.73815e-191	Tanycytes
Mns1	P14	2.04657e-193	0.526274	0.33	0.024	3.41839e-189	Tanycytes
6330403K07Rik	P14	6.92411e-192	1.33265	0.948	0.357	1.15653e-187	Tanycytes
Cfap43	P14	9.99137e-186	0.476467	0.289	0.018	1.66886e-181	Tanycytes
Mlf1	P14	9.10294e-185	0.555653	0.353	0.03	1.52046e-180	Tanycytes
Enkur	P14	9.35098e-184	0.54789	0.32	0.024	1.56189e-179	Tanycytes
1700007K13Rik	P14	1.52033e-180	0.579936	0.361	0.032	2.53941e-176	Tanycytes
Mt2	P14	2.61484e-178	0.989792	0.856	0.212	4.36757e-174	Tanycytes
1700088E04Rik	P14	2.26593e-174	0.555757	0.348	0.032	3.78479e-170	Tanycytes
Rarres2	P14	4.5499e-172	0.766737	0.521	0.076	7.59971e-168	Tanycytes
Islr	P14	3.96736e-171	0.407492	0.253	0.014	6.62668e-167	Tanycytes
Tekt1	P14	2.23316e-170	0.502186	0.307	0.024	3.73004e-166	Tanycytes
Ntrk2	P14	3.65418e-169	1.04643	0.91	0.29	6.10358e-165	Tanycytes
Lrrc51	P14	1.57672e-168	0.519139	0.348	0.032	2.6336e-164	Tanycytes
Tmem47	P14	1.81945e-168	0.881701	0.74	0.165	3.03902e-164	Tanycytes
Tppp3	P14	3.44578e-168	0.853917	0.642	0.131	5.75549e-164	Tanycytes
Ccdc74a	P14	1.97501e-163	0.601778	0.394	0.046	3.29885e-159	Tanycytes
Nkain4	P14	2.95514e-156	0.757449	0.634	0.123	4.93597e-152	Tanycytes
Mgst1	P14	4.06604e-153	0.588276	0.405	0.05	6.7915e-149	Tanycytes
Cyr61	P14	1.49528e-152	0.7693	0.492	0.081	2.49756e-148	Tanycytes
Gstm1	P14	2.00275e-150	0.718109	0.549	0.1	3.34519e-146	Tanycytes
1110017D15Rik	P14	8.31936e-148	0.653433	0.374	0.045	1.38958e-143	Tanycytes
Foxj1	P14	4.12755e-146	0.457995	0.284	0.024	6.89425e-142	Tanycytes
Aamdc	P14	5.03817e-146	0.802167	0.616	0.138	8.41525e-142	Tanycytes
4933434E20Rik	P14	4.35884e-143	0.816529	0.683	0.172	7.28057e-139	Tanycytes
Gja1	P14	6.67708e-142	0.766228	0.716	0.157	1.11527e-137	Tanycytes
Fbxo2	P14	6.83725e-142	0.602754	0.407	0.057	1.14203e-137	Tanycytes
B9d1	P14	6.58316e-141	0.575044	0.399	0.055	1.09959e-136	Tanycytes
Anxa5	P14	1.87462e-140	0.742698	0.564	0.116	3.13118e-136	Tanycytes
Gm14964	P14	2.02472e-138	0.570437	0.369	0.046	3.3819e-134	Tanycytes
Mt3	P14	5.03597e-137	0.982576	0.954	0.436	8.41158e-133	Tanycytes
Apoc1	P14	4.23663e-136	0.60423	0.441	0.066	7.07644e-132	Tanycytes
Vim	P14	6.45163e-136	0.720536	0.539	0.106	1.07762e-131	Tanycytes
Ildr2	P14	3.4422e-131	0.605386	0.485	0.088	5.74951e-127	Tanycytes
Slc16a2	P14	1.59791e-126	0.582895	0.387	0.058	2.66899e-122	Tanycytes
Dbi	P14	4.3684e-126	0.961996	0.956	0.448	7.29654e-122	Tanycytes
Ezr	P14	1.26954e-117	0.484098	0.335	0.045	2.12051e-113	Tanycytes
Bphl	P14	9.31553e-116	0.562617	0.418	0.074	1.55597e-111	Tanycytes
Crip1	P14	4.59522e-111	0.573595	0.466	0.091	7.67539e-107	Tanycytes
Gm19412	P14	1.40267e-110	0.406895	0.258	0.028	2.34288e-106	Tanycytes
Lix1	P14	3.03097e-110	0.409363	0.276	0.032	5.06263e-106	Tanycytes
Mt1	P14	1.04703e-109	0.877371	0.941	0.406	1.74885e-105	Tanycytes
Antxr1	P14	1.24234e-109	0.39518	0.273	0.032	2.07507e-105	Tanycytes
1110004E09Rik	P14	2.30601e-107	0.522799	0.399	0.073	3.85173e-103	Tanycytes
Slc38a1	P14	7.61428e-104	0.640088	0.572	0.148	1.27181e-99	Tanycytes
Pla2g16	P14	5.09723e-101	0.489696	0.345	0.057	8.5139e-97	Tanycytes
Hes1	P14	2.69947e-100	0.784703	0.59	0.171	4.50893e-96	Tanycytes
Sfxn5	P14	4.55762e-100	0.638863	0.503	0.115	7.61259e-96	Tanycytes
Hist1h2bc	P14	6.54566e-99	0.650818	0.567	0.147	1.09332e-94	Tanycytes
Ccdc39	P14	1.80265e-98	0.399364	0.263	0.033	3.01097e-94	Tanycytes
Pacrg	P14	5.25211e-97	0.430415	0.255	0.032	8.77259e-93	Tanycytes
Slc1a3	P14	7.76475e-95	0.567782	0.693	0.194	1.29695e-90	Tanycytes
Ccpg1os	P14	4.16113e-94	0.412351	0.25	0.031	6.95033e-90	Tanycytes
Gsta4	P14	1.07466e-91	0.500409	0.363	0.068	1.795e-87	Tanycytes
S100a1	P14	4.52425e-91	0.675466	0.678	0.227	7.55685e-87	Tanycytes
Ckap5	P14	3.76103e-89	0.5018	0.433	0.097	6.28204e-85	Tanycytes
Cd63	P14	3.19302e-88	0.704019	0.809	0.326	5.33331e-84	Tanycytes
Ttyh1	P14	8.06417e-87	0.600824	0.696	0.223	1.34696e-82	Tanycytes
Mdk	P14	5.19162e-85	0.562637	0.505	0.132	8.67156e-81	Tanycytes
Anxa2	P14	1.19523e-84	0.492736	0.361	0.073	1.99639e-80	Tanycytes
S100a10	P14	1.92796e-84	0.365444	0.271	0.041	3.22028e-80	Tanycytes
Tmem216	P14	2.12293e-84	0.398586	0.268	0.041	3.54594e-80	Tanycytes
Crip2	P14	1.57791e-82	0.598858	0.644	0.213	2.63558e-78	Tanycytes
Msi2	P14	2.43945e-81	0.556744	0.477	0.127	4.07462e-77	Tanycytes
Zbtb20	P14	2.91091e-81	0.660206	0.802	0.368	4.86209e-77	Tanycytes
H2afv	P14	2.34703e-80	0.655166	0.719	0.291	3.92024e-76	Tanycytes
Tomm7	P14	3.07213e-79	0.64462	0.83	0.424	5.13138e-75	Tanycytes
Gng5	P14	3.49643e-78	0.66475	0.835	0.392	5.84009e-74	Tanycytes
Apoe	P14	6.23535e-77	0.747915	0.99	0.515	1.04149e-72	Tanycytes
Efna5	P14	7.34341e-77	0.431954	0.304	0.057	1.22657e-72	Tanycytes
Fos	P14	6.97324e-76	0.775651	0.727	0.311	1.16474e-71	Tanycytes
Gpm6b	P14	8.78615e-75	0.6478	0.791	0.342	1.46755e-70	Tanycytes
Klhdc8b	P14	1.87688e-72	0.440535	0.322	0.067	3.13495e-68	Tanycytes
Rmst	P14	3.90029e-72	0.445986	0.41	0.101	6.51466e-68	Tanycytes
Elof1	P14	7.73727e-72	0.569276	0.531	0.175	1.29236e-67	Tanycytes
Sik3	P14	3.62661e-71	0.411554	0.33	0.071	6.05752e-67	Tanycytes
Dalrd3	P14	1.63596e-68	0.40588	0.34	0.076	2.73255e-64	Tanycytes
Prdx4	P14	1.46988e-67	0.471242	0.418	0.115	2.45513e-63	Tanycytes
Prkcdbp	P14	5.56434e-67	0.45654	0.371	0.091	9.29411e-63	Tanycytes
Cetn2	P14	1.38269e-65	0.524744	0.438	0.131	2.30951e-61	Tanycytes
Slc25a18	P14	1.38393e-65	0.368088	0.299	0.06	2.31157e-61	Tanycytes
Pygb	P14	1.45338e-65	0.386348	0.33	0.073	2.42759e-61	Tanycytes
Efcab1	P14	1.70684e-65	0.354941	0.25	0.045	2.85093e-61	Tanycytes
2610301B20Rik	P14	1.31534e-63	0.446888	0.348	0.087	2.19701e-59	Tanycytes
Rpn2	P14	1.64816e-62	0.566738	0.595	0.228	2.75293e-58	Tanycytes
Cnn3	P14	1.90596e-62	0.540081	0.536	0.192	3.18352e-58	Tanycytes
Morn2	P14	2.1235e-61	0.394392	0.271	0.056	3.54688e-57	Tanycytes
Hepacam	P14	9.38401e-61	0.397768	0.363	0.092	1.56741e-56	Tanycytes
Fhl1	P14	1.6187e-60	0.393971	0.361	0.094	2.70372e-56	Tanycytes
Ldha	P14	1.73889e-60	0.539292	0.588	0.232	2.90447e-56	Tanycytes
Nudc	P14	1.88328e-60	0.532776	0.585	0.236	3.14565e-56	Tanycytes
Cpe	P14	2.9795e-60	0.591281	0.928	0.541	4.97666e-56	Tanycytes
Cd9	P14	2.24249e-59	0.569893	0.662	0.263	3.74563e-55	Tanycytes
Metrn	P14	4.07752e-59	0.398011	0.335	0.082	6.81068e-55	Tanycytes
Itm2c	P14	1.99912e-58	0.538361	0.866	0.473	3.33913e-54	Tanycytes
Gpx4	P14	7.62851e-58	0.530058	0.835	0.473	1.27419e-53	Tanycytes
Tpi1	P14	1.1038e-57	0.524809	0.613	0.264	1.84367e-53	Tanycytes
Cby1	P14	1.39883e-57	0.461032	0.399	0.12	2.33647e-53	Tanycytes
Ccdc34	P14	3.82913e-57	0.442157	0.381	0.11	6.3958e-53	Tanycytes
Pdlim4	P14	1.23054e-56	0.345314	0.302	0.068	2.05536e-52	Tanycytes
Srebf1	P14	1.98889e-56	0.298572	0.255	0.051	3.32204e-52	Tanycytes
1110032A03Rik	P14	2.2341e-56	0.381663	0.284	0.065	3.73161e-52	Tanycytes
Tiparp	P14	4.23987e-56	0.354488	0.263	0.056	7.08186e-52	Tanycytes
Rfx3	P14	1.3887e-55	0.321656	0.255	0.053	2.31954e-51	Tanycytes
Cst3	P14	6.44076e-55	0.565803	0.995	0.806	1.0758e-50	Tanycytes
Six3	P14	2.32357e-53	0.368083	0.268	0.062	3.88107e-49	Tanycytes
Fth1	P14	5.00525e-53	0.423662	0.982	0.813	8.36027e-49	Tanycytes
Nfib	P14	1.35457e-52	0.46843	0.497	0.184	2.26253e-48	Tanycytes
Sox2	P14	3.12592e-52	0.437381	0.443	0.148	5.22122e-48	Tanycytes
Pbxip1	P14	8.02032e-52	0.380021	0.381	0.11	1.33963e-47	Tanycytes
Ramp1	P14	8.99418e-52	0.566311	0.631	0.275	1.5023e-47	Tanycytes
Gprc5b	P14	6.82161e-51	0.323897	0.291	0.071	1.13941e-46	Tanycytes
Tmem29	P14	1.01976e-49	0.437969	0.394	0.129	1.7033e-45	Tanycytes
Prdx1	P14	1.63764e-49	0.498533	0.807	0.456	2.73535e-45	Tanycytes
Ndrg2	P14	7.95507e-49	0.406741	0.629	0.252	1.32874e-44	Tanycytes
Tubb4b	P14	1.3196e-48	0.498472	0.526	0.217	2.20412e-44	Tanycytes
Ost4	P14	1.64636e-48	0.480922	0.624	0.293	2.74992e-44	Tanycytes
Dpcd	P14	2.33495e-47	0.39481	0.399	0.134	3.90007e-43	Tanycytes
Grcc10	P14	3.08823e-47	0.472903	0.534	0.231	5.15828e-43	Tanycytes
Igfbp5	P14	4.59111e-47	0.347555	0.332	0.095	7.66852e-43	Tanycytes
Scd2	P14	4.71304e-47	0.4752	0.791	0.417	7.87219e-43	Tanycytes
Cystm1	P14	5.93463e-47	0.443783	0.454	0.17	9.91261e-43	Tanycytes
Ier2	P14	8.83095e-47	0.514059	0.497	0.193	1.47503e-42	Tanycytes
Ift43	P14	1.11084e-46	0.308972	0.263	0.065	1.85544e-42	Tanycytes
Ptn	P14	1.72116e-46	0.555307	0.881	0.476	2.87486e-42	Tanycytes
Egr1	P14	2.28175e-46	0.44549	0.438	0.153	3.81121e-42	Tanycytes
Ifitm3	P14	4.94267e-46	0.370468	0.371	0.113	8.25574e-42	Tanycytes
Glo1	P14	2.95854e-45	0.468679	0.639	0.321	4.94165e-41	Tanycytes
Hmgn1	P14	1.35594e-44	0.472671	0.706	0.379	2.26482e-40	Tanycytes
Polr2i	P14	1.51194e-44	0.440194	0.497	0.207	2.5254e-40	Tanycytes
Tgfb2	P14	1.46312e-43	0.37532	0.255	0.065	2.44384e-39	Tanycytes
Clic1	P14	1.48267e-43	0.375392	0.436	0.152	2.4765e-39	Tanycytes
Pbx1	P14	4.88205e-43	0.415777	0.487	0.193	8.15448e-39	Tanycytes
Mid1ip1	P14	1.34321e-42	0.399922	0.425	0.156	2.24356e-38	Tanycytes
Mthfd2l	P14	2.19404e-42	0.37323	0.312	0.095	3.6647e-38	Tanycytes
Rpl22l1	P14	2.30646e-42	0.425347	0.887	0.579	3.85247e-38	Tanycytes
Gclm	P14	1.2504e-41	0.372261	0.345	0.114	2.08855e-37	Tanycytes
Bloc1s1	P14	1.57805e-41	0.373733	0.34	0.111	2.63582e-37	Tanycytes
Ccnd2	P14	1.70405e-41	0.386967	0.358	0.122	2.84628e-37	Tanycytes
Mxi1	P14	5.88751e-41	0.325595	0.258	0.069	9.83391e-37	Tanycytes
Tuba1a	P14	1.32891e-40	0.453952	0.897	0.557	2.21967e-36	Tanycytes
Gm10076	P14	4.40526e-40	0.429989	0.817	0.498	7.3581e-36	Tanycytes
Pfdn5	P14	5.34918e-40	0.426455	0.807	0.501	8.93473e-36	Tanycytes
Sall2	P14	6.95937e-40	0.332874	0.32	0.1	1.16242e-35	Tanycytes
Crtc3	P14	1.50087e-39	0.306624	0.26	0.071	2.50691e-35	Tanycytes
Pea15a	P14	2.53077e-39	0.416251	0.608	0.303	4.22714e-35	Tanycytes
Junb	P14	2.54264e-39	0.432336	0.536	0.229	4.24698e-35	Tanycytes
Ech1	P14	5.19662e-39	0.383144	0.363	0.128	8.67991e-35	Tanycytes
Rcn1	P14	1.52383e-38	0.394849	0.381	0.144	2.54525e-34	Tanycytes
Hsd17b10	P14	1.77555e-38	0.390529	0.356	0.126	2.9657e-34	Tanycytes
Bcl2	P14	2.72745e-38	0.311953	0.268	0.076	4.55565e-34	Tanycytes
Plpp3	P14	3.22809e-38	0.360082	0.539	0.222	5.39188e-34	Tanycytes
Pole4	P14	3.5201e-38	0.369493	0.338	0.115	5.87963e-34	Tanycytes
Ndufc2	P14	9.76632e-38	0.403715	0.735	0.426	1.63127e-33	Tanycytes
Ubl5	P14	2.11437e-37	0.426779	0.75	0.451	3.53163e-33	Tanycytes
Smim11	P14	7.62452e-36	0.390906	0.412	0.169	1.27352e-31	Tanycytes
Anapc13	P14	2.01951e-35	0.402809	0.575	0.293	3.37319e-31	Tanycytes
Rpl41	P14	3.09081e-35	0.282382	0.992	0.865	5.16258e-31	Tanycytes
Acyp2	P14	1.0921e-34	0.332811	0.325	0.115	1.82414e-30	Tanycytes
Chchd10	P14	1.3695e-34	0.35361	0.621	0.285	2.28747e-30	Tanycytes
Dnajb2	P14	1.46894e-34	0.291235	0.263	0.08	2.45358e-30	Tanycytes
Ift22	P14	2.01606e-34	0.318882	0.307	0.105	3.36743e-30	Tanycytes
Hint1	P14	5.37011e-34	0.380962	0.832	0.541	8.9697e-30	Tanycytes
Cldn10	P14	1.29543e-33	0.277549	0.317	0.102	2.16375e-29	Tanycytes
Dpy30	P14	1.37161e-33	0.373335	0.438	0.195	2.291e-29	Tanycytes
Btg2	P14	1.64724e-33	0.382588	0.438	0.178	2.75138e-29	Tanycytes
Tmem106c	P14	5.64796e-33	0.267804	0.255	0.078	9.4338e-29	Tanycytes
Dhrs1	P14	2.22903e-32	0.328597	0.294	0.101	3.72315e-28	Tanycytes
Hmgb1	P14	3.15517e-32	0.389027	0.758	0.466	5.27008e-28	Tanycytes
Ptma	P14	5.54177e-32	0.377568	0.91	0.636	9.25642e-28	Tanycytes
Erh	P14	1.01217e-31	0.380755	0.704	0.42	1.69062e-27	Tanycytes
Hipk1	P14	1.54555e-31	0.306403	0.32	0.116	2.58154e-27	Tanycytes
Aldoc	P14	5.39772e-31	0.363112	0.497	0.223	9.01582e-27	Tanycytes
1810037I17Rik	P14	8.35772e-31	0.372574	0.683	0.39	1.39599e-26	Tanycytes
Tceal8	P14	9.23995e-31	0.390884	0.464	0.224	1.54335e-26	Tanycytes
Hmgn2	P14	1.03607e-30	0.382775	0.508	0.253	1.73055e-26	Tanycytes
Ddx5	P14	1.53103e-30	0.365234	0.874	0.621	2.55727e-26	Tanycytes
Tsc22d4	P14	2.21392e-30	0.356642	0.575	0.284	3.6979e-26	Tanycytes
Gm5617	P14	2.22854e-30	0.285497	0.271	0.091	3.72233e-26	Tanycytes
Pitpnc1	P14	2.592e-30	0.269419	0.356	0.135	4.32942e-26	Tanycytes
Mmd2	P14	2.94049e-30	0.255934	0.456	0.192	4.9115e-26	Tanycytes
Nfix	P14	3.2457e-30	0.309352	0.291	0.103	5.42129e-26	Tanycytes
Cyba	P14	3.99179e-30	0.282791	0.379	0.145	6.66748e-26	Tanycytes
Dbp	P14	5.66085e-30	0.327195	0.309	0.115	9.45532e-26	Tanycytes
Aldoa	P14	7.55876e-30	0.349966	0.714	0.421	1.26254e-25	Tanycytes
Phgdh	P14	9.73087e-30	0.289308	0.276	0.094	1.62535e-25	Tanycytes
Ctnna1	P14	1.41279e-29	0.27308	0.26	0.087	2.35978e-25	Tanycytes
Pebp1	P14	1.71999e-29	0.361419	0.778	0.491	2.87291e-25	Tanycytes
Rcn2	P14	1.882e-29	0.299817	0.631	0.335	3.14351e-25	Tanycytes
S100a16	P14	1.99281e-29	0.34888	0.472	0.218	3.32859e-25	Tanycytes
Fam213a	P14	3.98922e-29	0.298536	0.356	0.14	6.66319e-25	Tanycytes
Nfia	P14	5.04148e-29	0.363349	0.477	0.226	8.42078e-25	Tanycytes
Ifi27	P14	5.58821e-29	0.31822	0.312	0.117	9.33398e-25	Tanycytes
Nim1k	P14	8.3631e-29	0.26792	0.276	0.095	1.39689e-24	Tanycytes
Sec61b	P14	9.51019e-29	0.360439	0.554	0.301	1.58849e-24	Tanycytes
Hist1h2al	P14	1.27947e-28	0.294017	0.265	0.09	2.1371e-24	Tanycytes
Plxnb2	P14	1.65511e-28	0.272645	0.271	0.092	2.76453e-24	Tanycytes
Pigp	P14	2.02263e-28	0.332496	0.351	0.146	3.3784e-24	Tanycytes
Jund	P14	2.0647e-28	0.369873	0.588	0.32	3.44866e-24	Tanycytes
Ift27	P14	3.6057e-28	0.276756	0.289	0.106	6.02259e-24	Tanycytes
Serf2	P14	5.85668e-28	0.346817	0.861	0.601	9.78241e-24	Tanycytes
Tagln2	P14	6.23387e-28	0.299347	0.317	0.122	1.04124e-23	Tanycytes
Arhgap5	P14	7.24595e-28	0.319535	0.438	0.197	1.21029e-23	Tanycytes
Dgcr6	P14	7.49141e-28	0.311575	0.376	0.164	1.25129e-23	Tanycytes
Dnajc15	P14	8.66305e-28	0.321415	0.32	0.126	1.44699e-23	Tanycytes
Evi5	P14	2.25232e-27	0.319791	0.358	0.153	3.76204e-23	Tanycytes
Ptov1	P14	4.13242e-27	0.371993	0.564	0.325	6.90239e-23	Tanycytes
Hmgn3	P14	9.33018e-27	0.374529	0.567	0.326	1.55842e-22	Tanycytes
0610011F06Rik	P14	1.19458e-26	0.301782	0.327	0.134	1.9953e-22	Tanycytes
Phpt1	P14	1.25227e-26	0.3044	0.335	0.14	2.09166e-22	Tanycytes
Zfp36l1	P14	1.6905e-26	0.359063	0.526	0.264	2.82364e-22	Tanycytes
Polr3h	P14	4.36022e-26	0.327269	0.314	0.129	7.28288e-22	Tanycytes
Txn1	P14	4.36033e-26	0.366315	0.567	0.334	7.28306e-22	Tanycytes
Psph	P14	4.76977e-26	0.293294	0.258	0.094	7.96694e-22	Tanycytes
Hsbp1	P14	5.35256e-26	0.321908	0.698	0.432	8.94038e-22	Tanycytes
Sptssa	P14	8.883e-26	0.339063	0.544	0.3	1.48373e-21	Tanycytes
Sepw1	P14	1.3979e-25	0.311674	0.791	0.523	2.33491e-21	Tanycytes
Sh3bgrl3	P14	1.48383e-25	0.325142	0.564	0.323	2.47844e-21	Tanycytes
Pfn2	P14	1.49786e-25	0.315988	0.644	0.367	2.50188e-21	Tanycytes
Pdia4	P14	1.97206e-25	0.268873	0.338	0.139	3.29393e-21	Tanycytes
Oat	P14	2.96922e-25	0.266009	0.265	0.097	4.95949e-21	Tanycytes
Cspp1	P14	3.066e-25	0.308256	0.286	0.11	5.12114e-21	Tanycytes
Trim35	P14	3.32089e-25	0.287983	0.289	0.114	5.54688e-21	Tanycytes
Chmp4b	P14	7.20836e-25	0.311746	0.379	0.176	1.20401e-20	Tanycytes
Nedd8	P14	7.96504e-25	0.342247	0.688	0.442	1.3304e-20	Tanycytes
Gabarap	P14	1.44095e-24	0.352323	0.631	0.396	2.40681e-20	Tanycytes
Itm2b	P14	1.94051e-24	0.305371	0.938	0.747	3.24124e-20	Tanycytes
Paip2	P14	3.07333e-24	0.327109	0.59	0.354	5.13338e-20	Tanycytes
Calm1	P14	6.72497e-24	0.28854	0.887	0.646	1.12327e-19	Tanycytes
Snrpg	P14	9.58244e-24	0.340179	0.575	0.347	1.60055e-19	Tanycytes
Park7	P14	2.73136e-23	0.324523	0.621	0.391	4.56219e-19	Tanycytes
Chchd2	P14	4.687e-23	0.28373	0.892	0.628	7.82869e-19	Tanycytes
Bola1	P14	5.98725e-23	0.280009	0.273	0.109	1.00005e-18	Tanycytes
Chchd6	P14	6.57612e-23	0.252599	0.304	0.129	1.09841e-18	Tanycytes
Hnrnpf	P14	8.79471e-23	0.326266	0.562	0.317	1.46898e-18	Tanycytes
Med31	P14	1.39804e-22	0.256877	0.26	0.103	2.33514e-18	Tanycytes
Shfm1	P14	1.43421e-22	0.315102	0.758	0.514	2.39557e-18	Tanycytes
Jun	P14	1.59888e-22	0.366443	0.559	0.318	2.67061e-18	Tanycytes
Romo1	P14	2.19472e-22	0.312913	0.588	0.369	3.66584e-18	Tanycytes
Hcfc1r1	P14	3.17436e-22	0.269307	0.451	0.238	5.30213e-18	Tanycytes
Arl3	P14	3.29114e-22	0.298513	0.381	0.185	5.4972e-18	Tanycytes
Cirbp	P14	4.01835e-22	0.293669	0.521	0.295	6.71185e-18	Tanycytes
Rps27	P14	4.58726e-22	0.268989	0.959	0.788	7.66209e-18	Tanycytes
Rps2	P14	6.76324e-22	0.285662	0.84	0.59	1.12966e-17	Tanycytes
Socs3	P14	1.25314e-21	0.272246	0.265	0.104	2.09311e-17	Tanycytes
S100a13	P14	1.36101e-21	0.334097	0.466	0.246	2.27329e-17	Tanycytes
Cdk2ap2	P14	2.63653e-21	0.275322	0.299	0.131	4.4038e-17	Tanycytes
Ssbp4	P14	2.69713e-21	0.255768	0.394	0.194	4.50501e-17	Tanycytes
Stk11	P14	3.72696e-21	0.276485	0.25	0.099	6.22514e-17	Tanycytes
Ift20	P14	3.99804e-21	0.270539	0.451	0.241	6.67792e-17	Tanycytes
Tsen34	P14	1.11797e-20	0.301755	0.387	0.199	1.86735e-16	Tanycytes
Tceb2	P14	1.38587e-20	0.270741	0.817	0.569	2.31481e-16	Tanycytes
Fosb	P14	2.6635e-20	0.254377	0.299	0.128	4.44884e-16	Tanycytes
Rpl7	P14	2.90067e-20	0.275453	0.84	0.573	4.84499e-16	Tanycytes
Tceal3	P14	3.64312e-20	0.25725	0.327	0.155	6.0851e-16	Tanycytes
Sep15	P14	4.86995e-20	0.275675	0.709	0.469	8.13427e-16	Tanycytes
Fis1	P14	5.49181e-20	0.277991	0.497	0.293	9.17297e-16	Tanycytes
Edf1	P14	6.01564e-20	0.299111	0.644	0.426	1.00479e-15	Tanycytes
Eif1	P14	8.12684e-20	0.256059	0.915	0.715	1.35743e-15	Tanycytes
Gadd45g	P14	9.84787e-20	0.302313	0.271	0.117	1.64489e-15	Tanycytes
Rplp0	P14	1.12674e-19	0.28054	0.845	0.574	1.88199e-15	Tanycytes
Eef1d	P14	1.40349e-19	0.264091	0.438	0.237	2.34426e-15	Tanycytes
Ndufa2	P14	1.49053e-19	0.261448	0.784	0.54	2.48964e-15	Tanycytes
Cuta	P14	1.50577e-19	0.292537	0.428	0.231	2.51509e-15	Tanycytes
Rpl14	P14	2.06611e-19	0.254233	0.907	0.698	3.45103e-15	Tanycytes
Sptbn1	P14	2.10552e-19	0.280425	0.521	0.305	3.51686e-15	Tanycytes
Rps21	P14	2.9496e-19	0.256698	0.851	0.614	4.92672e-15	Tanycytes
1810043H04Rik	P14	3.15258e-19	0.271686	0.327	0.156	5.26575e-15	Tanycytes
Ap1s2	P14	5.75196e-19	0.258045	0.32	0.153	9.6075e-15	Tanycytes
H3f3a	P14	6.84144e-19	0.264062	0.802	0.551	1.14273e-14	Tanycytes
Rps9	P14	1.38483e-18	0.263548	0.897	0.644	2.31308e-14	Tanycytes
Swi5	P14	1.64224e-18	0.264889	0.554	0.353	2.74303e-14	Tanycytes
Tspan6	P14	2.26762e-18	0.258488	0.376	0.196	3.78761e-14	Tanycytes
Hsp90aa1	P14	2.55966e-18	0.262216	0.696	0.468	4.2754e-14	Tanycytes
2410015M20Rik	P14	4.67184e-18	0.280408	0.515	0.322	7.80338e-14	Tanycytes
Malat1	P14	5.22995e-18	0.25455	0.977	0.813	8.73559e-14	Tanycytes
Mrfap1	P14	8.57812e-18	0.27508	0.686	0.462	1.4328e-13	Tanycytes
Srsf5	P14	1.29453e-17	0.268805	0.575	0.365	2.16225e-13	Tanycytes
Sf3b2	P14	1.29456e-17	0.261145	0.415	0.231	2.16231e-13	Tanycytes
Snrpd2	P14	5.20466e-17	0.263262	0.57	0.375	8.69334e-13	Tanycytes
2610001J05Rik	P14	5.47378e-17	0.282178	0.405	0.224	9.14286e-13	Tanycytes
Hnrnpa2b1	P14	5.97771e-17	0.261098	0.691	0.488	9.98457e-13	Tanycytes
Ctxn1	P14	6.80989e-17	0.259561	0.291	0.141	1.13746e-12	Tanycytes
Bex4	P14	9.03139e-17	0.292128	0.284	0.139	1.50851e-12	Tanycytes
Xist	P14	1.01463e-16	0.264994	0.951	0.754	1.69473e-12	Tanycytes
Tsc22d3	P14	1.31611e-16	0.289053	0.392	0.213	2.1983e-12	Tanycytes
Fam162a	P14	1.54516e-16	0.252026	0.294	0.143	2.58088e-12	Tanycytes
Sumo2	P14	1.64035e-16	0.262363	0.76	0.543	2.73987e-12	Tanycytes
Lamtor2	P14	1.98139e-16	0.250565	0.472	0.288	3.30952e-12	Tanycytes
Pdcd5	P14	2.25021e-16	0.265028	0.536	0.348	3.75853e-12	Tanycytes
Gnb2	P14	3.04268e-16	0.2513	0.688	0.485	5.08218e-12	Tanycytes
Ppdpf	P14	1.16595e-15	0.287921	0.454	0.278	1.94748e-11	Tanycytes
Thra	P14	1.61426e-15	0.269005	0.482	0.298	2.69629e-11	Tanycytes
Cox14	P14	4.38162e-15	0.25101	0.51	0.329	7.31862e-11	Tanycytes
Bmyc	P14	9.68486e-14	0.26113	0.366	0.216	1.61766e-09	Tanycytes
Cst3	P4	3.30239e-40	0.7127	0.751	0.455	4.37302e-36	Tanycytes
Gja1	P4	2.86349e-31	0.652922	0.325	0.104	3.79183e-27	Tanycytes
Fos	P4	5.92344e-25	0.658284	0.533	0.3	7.84383e-21	Tanycytes
Ntrk2	P4	8.42036e-22	0.619	0.262	0.096	1.11502e-17	Tanycytes
Hes1	P4	1.02361e-19	0.637106	0.287	0.119	1.35547e-15	Tanycytes
Dbi	P4	4.262e-19	0.533478	0.577	0.337	5.64374e-15	Tanycytes
Nnat	P4	2.46532e-16	0.478896	0.587	0.436	3.26458e-12	Tanycytes
Slc1a3	P4	9.41784e-15	0.444461	0.274	0.12	1.24711e-10	Tanycytes
Apoe	P4	2.33516e-13	0.420084	0.53	0.313	3.09222e-09	Tanycytes
Ptn	P4	2.31103e-12	0.39295	0.65	0.466	3.06026e-08	Tanycytes
Mt1	P4	1.33341e-11	0.456649	0.366	0.21	1.7657e-07	Tanycytes
Cpe	P4	1.25581e-07	0.335078	0.53	0.424	0.00166295	Tanycytes
Gng5	P4	7.10034e-07	0.356622	0.268	0.166	0.00940227	Tanycytes
Mt3	P4	1.55605e-06	0.356625	0.341	0.236	0.0206052	Tanycytes
Sparcl1	P4	5.31715e-05	0.262617	0.256	0.167	0.704097	Tanycytes
Scd2	P4	0.000388267	0.25505	0.347	0.265	1	Tanycytes
6330403K07Rik	P4	0.00226161	0.329875	0.274	0.227	1	Tanycytes
Tomm7	P4	0.00287372	0.290243	0.281	0.23	1	Tanycytes
Hes1	E18	3.41986e-135	1.13429	0.493	0.086	5.1315e-131	Tanycytes
Vim	E18	2.62598e-108	1.01316	0.442	0.086	3.94028e-104	Tanycytes
Rps19	E18	3.19011e-97	0.285657	0.988	0.959	4.78676e-93	Tanycytes
Mest	E18	4.44638e-86	0.781598	0.296	0.047	6.67179e-82	Tanycytes
Rpl13	E18	5.69763e-77	0.344065	0.982	0.906	8.54929e-73	Tanycytes
Mdk	E18	6.96358e-76	0.898271	0.382	0.087	1.04488e-71	Tanycytes
Dlk1	E18	1.97168e-68	0.896893	0.421	0.115	2.95851e-64	Tanycytes
Rps27	E18	1.45054e-64	0.301508	0.97	0.92	2.17654e-60	Tanycytes
Rpl18a	E18	2.57798e-64	0.36748	0.943	0.875	3.86826e-60	Tanycytes
Rpl32	E18	1.79039e-63	0.37402	0.955	0.854	2.68648e-59	Tanycytes
Rps14	E18	5.71846e-61	0.347325	0.946	0.876	8.58055e-57	Tanycytes
Rpl22l1	E18	6.18785e-60	0.474587	0.89	0.755	9.28487e-56	Tanycytes
H2afv	E18	5.2406e-57	0.859916	0.639	0.306	7.86352e-53	Tanycytes
Gng5	E18	4.83519e-56	0.827223	0.603	0.259	7.25521e-52	Tanycytes
Fabp7	E18	4.57244e-54	0.792528	0.669	0.277	6.86095e-50	Tanycytes
Rps15a	E18	3.00548e-52	0.401606	0.91	0.805	4.50972e-48	Tanycytes
Rps18	E18	1.80853e-51	0.394443	0.922	0.808	2.71371e-47	Tanycytes
Gm10260	E18	6.60548e-49	0.462317	0.866	0.727	9.91152e-45	Tanycytes
Rps4x	E18	7.03723e-46	0.466966	0.842	0.707	1.05594e-41	Tanycytes
Rplp0	E18	1.55136e-45	0.413872	0.872	0.756	2.32781e-41	Tanycytes
Rps27a	E18	3.68139e-45	0.369459	0.893	0.794	5.52392e-41	Tanycytes
Rpl35a	E18	4.15401e-43	0.367333	0.893	0.791	6.23309e-39	Tanycytes
Rpl9	E18	2.00756e-41	0.386174	0.869	0.758	3.01234e-37	Tanycytes
Rps5	E18	2.46559e-40	0.323416	0.916	0.831	3.69961e-36	Tanycytes
Rps3a1	E18	9.38808e-39	0.43157	0.821	0.707	1.40868e-34	Tanycytes
Slit2	E18	1.94317e-38	0.680829	0.293	0.089	2.91573e-34	Tanycytes
Rps9	E18	1.80108e-37	0.395191	0.83	0.734	2.70252e-33	Tanycytes
Hmgb2	E18	3.85268e-37	0.627942	0.287	0.087	5.78095e-33	Tanycytes
Id4	E18	1.57799e-36	0.760974	0.406	0.168	2.36778e-32	Tanycytes
Tmem47	E18	2.96978e-36	0.659319	0.31	0.101	4.45616e-32	Tanycytes
Rpl13a	E18	3.55622e-36	0.408881	0.815	0.721	5.33611e-32	Tanycytes
Rpl14	E18	2.68151e-35	0.328337	0.869	0.789	4.0236e-31	Tanycytes
Rps24	E18	1.46291e-34	0.317052	0.863	0.795	2.1951e-30	Tanycytes
Rpl39	E18	5.07796e-34	0.30153	0.904	0.821	7.61948e-30	Tanycytes
Dbi	E18	1.45798e-33	0.667869	0.6	0.315	2.1877e-29	Tanycytes
Rps28	E18	1.52669e-32	0.29029	0.869	0.819	2.2908e-28	Tanycytes
Rps16	E18	1.57034e-32	0.335773	0.827	0.762	2.3563e-28	Tanycytes
Rps11	E18	5.54893e-32	0.319002	0.845	0.784	8.32616e-28	Tanycytes
Rpl36a	E18	3.50521e-31	0.398063	0.797	0.687	5.25957e-27	Tanycytes
Rpl26	E18	4.52815e-29	0.373939	0.803	0.706	6.79449e-25	Tanycytes
Rps6	E18	5.15718e-29	0.300312	0.839	0.787	7.73835e-25	Tanycytes
Serf2	E18	6.33123e-29	0.404197	0.791	0.673	9.5e-25	Tanycytes
Rpl6	E18	6.92567e-29	0.284527	0.86	0.801	1.0392e-24	Tanycytes
Fau	E18	1.08826e-28	0.294368	0.854	0.793	1.63294e-24	Tanycytes
Rpl23	E18	1.11404e-28	0.315158	0.827	0.762	1.67161e-24	Tanycytes
Rpl34	E18	1.47986e-28	0.299756	0.872	0.794	2.22053e-24	Tanycytes
Gm10076	E18	4.58474e-28	0.313649	0.818	0.753	6.87941e-24	Tanycytes
Hmgn2	E18	5.66783e-28	0.584872	0.633	0.474	8.50458e-24	Tanycytes
Rpl7	E18	2.21598e-27	0.453258	0.722	0.589	3.32508e-23	Tanycytes
Rpl3	E18	1.05729e-25	0.278556	0.827	0.789	1.58646e-21	Tanycytes
Cdkn1c	E18	3.10924e-25	0.614159	0.254	0.092	4.66542e-21	Tanycytes
Rps8	E18	1.76111e-24	0.313912	0.806	0.742	2.64255e-20	Tanycytes
Rps2	E18	9.04424e-24	0.395491	0.728	0.624	1.35709e-19	Tanycytes
Rps26	E18	9.55158e-24	0.33072	0.779	0.711	1.43321e-19	Tanycytes
Rpl8	E18	8.80373e-23	0.363842	0.74	0.666	1.321e-18	Tanycytes
Rps3	E18	2.26169e-22	0.313963	0.776	0.714	3.39367e-18	Tanycytes
Rps17	E18	1.46198e-21	0.313675	0.779	0.714	2.19371e-17	Tanycytes
Fos	E18	2.06088e-21	0.64221	0.382	0.199	3.09235e-17	Tanycytes
Rps20	E18	7.83637e-21	0.442315	0.657	0.534	1.17585e-16	Tanycytes
Mt1	E18	1.3406e-20	0.549633	0.301	0.13	2.01157e-16	Tanycytes
Rps15	E18	1.01442e-19	0.310901	0.764	0.692	1.52214e-15	Tanycytes
Rpl36	E18	4.22723e-19	0.25145	0.812	0.769	6.34296e-15	Tanycytes
Rpl28	E18	5.0865e-19	0.377599	0.687	0.586	7.63229e-15	Tanycytes
Rplp2	E18	5.92536e-19	0.300062	0.761	0.7	8.891e-15	Tanycytes
Rpl15	E18	7.83652e-19	0.3058	0.743	0.68	1.17587e-14	Tanycytes
Ptn	E18	2.89293e-18	0.488778	0.57	0.384	4.34085e-14	Tanycytes
Rps13	E18	2.94389e-18	0.301295	0.752	0.692	4.41731e-14	Tanycytes
Cst3	E18	1.82188e-17	0.465898	0.621	0.483	2.73373e-13	Tanycytes
Snrpg	E18	2.10274e-16	0.431592	0.597	0.48	3.15516e-12	Tanycytes
Jun	E18	1.1949e-14	0.485453	0.304	0.16	1.79295e-10	Tanycytes
H1f0	E18	1.62427e-14	0.489355	0.343	0.191	2.43721e-10	Tanycytes
Rpl4	E18	1.00542e-13	0.319749	0.66	0.604	1.50863e-09	Tanycytes
Hmgn1	E18	1.55086e-13	0.372955	0.606	0.505	2.32706e-09	Tanycytes
Rps10	E18	4.19911e-13	0.380415	0.591	0.519	6.30076e-09	Tanycytes
Eef1a1	E18	6.10824e-13	0.265412	0.701	0.656	9.16541e-09	Tanycytes
Gm10709	E18	6.34297e-13	0.295057	0.669	0.605	9.51763e-09	Tanycytes
Ost4	E18	1.15664e-12	0.489295	0.349	0.219	1.73554e-08	Tanycytes
Rpl10a	E18	8.08095e-12	0.310281	0.633	0.589	1.21255e-07	Tanycytes
Rpl18	E18	8.31647e-12	0.384395	0.567	0.478	1.24789e-07	Tanycytes
Tomm7	E18	5.81681e-11	0.404524	0.516	0.423	8.72813e-07	Tanycytes
Gm2000	E18	6.16669e-11	0.362979	0.555	0.478	9.25312e-07	Tanycytes
Rpl22	E18	7.2212e-11	0.440396	0.457	0.356	1.08354e-06	Tanycytes
Cdk4	E18	8.70375e-11	0.412344	0.307	0.185	1.306e-06	Tanycytes
Rmst	E18	5.27195e-10	0.431566	0.26	0.15	7.91056e-06	Tanycytes
Tpt1	E18	6.43978e-10	0.267687	0.645	0.61	9.66289e-06	Tanycytes
Hnrnpf	E18	6.57483e-10	0.450308	0.293	0.181	9.86554e-06	Tanycytes
Gm8730	E18	6.85182e-10	0.407916	0.481	0.384	1.02812e-05	Tanycytes
Shfm1	E18	2.7183e-09	0.294546	0.591	0.538	4.07881e-05	Tanycytes
Ldha	E18	2.82106e-09	0.446442	0.316	0.211	4.23301e-05	Tanycytes
Rps18-ps3	E18	2.94875e-09	0.413678	0.296	0.187	4.4246e-05	Tanycytes
H2afz	E18	3.47307e-09	0.314219	0.561	0.531	5.21134e-05	Tanycytes
Zbtb20	E18	4.12415e-09	0.422152	0.29	0.181	6.18828e-05	Tanycytes
Mt3	E18	8.47269e-09	0.401418	0.376	0.262	0.000127133	Tanycytes
Eef1g	E18	1.06636e-08	0.305131	0.576	0.525	0.000160007	Tanycytes
Hmgn3	E18	1.09098e-08	0.384775	0.457	0.368	0.000163701	Tanycytes
Pbx1	E18	2.124e-08	0.406395	0.254	0.156	0.000318706	Tanycytes
Jund	E18	6.82015e-08	0.384248	0.427	0.343	0.00102336	Tanycytes
Rps12	E18	5.63374e-07	0.321826	0.484	0.429	0.00845342	Tanycytes
Mrps14	E18	6.64564e-07	0.387249	0.307	0.223	0.00997179	Tanycytes
Eno1	E18	8.48002e-07	0.379769	0.421	0.357	0.0127243	Tanycytes
Rpsa	E18	1.20674e-06	0.280889	0.528	0.504	0.0181071	Tanycytes
Glo1	E18	1.33393e-06	0.369016	0.316	0.232	0.0200156	Tanycytes
Slc25a5	E18	3.58542e-06	0.343425	0.373	0.298	0.0537993	Tanycytes
Rps27rt	E18	4.52936e-06	0.377229	0.287	0.208	0.067963	Tanycytes
Snrpf	E18	4.81763e-06	0.333934	0.412	0.346	0.0722886	Tanycytes
Pea15a	E18	8.77822e-06	0.376157	0.266	0.19	0.131717	Tanycytes
Npm1	E18	1.97854e-05	0.307822	0.43	0.378	0.29688	Tanycytes
Prdx1	E18	4.16256e-05	0.268562	0.478	0.444	0.624591	Tanycytes
Cnbp	E18	4.33256e-05	0.33907	0.301	0.233	0.6501	Tanycytes
Eif3f	E18	4.71907e-05	0.32101	0.409	0.37	0.708096	Tanycytes
Cd81	E18	5.09261e-05	0.252605	0.499	0.458	0.764147	Tanycytes
1810037I17Rik	E18	5.25697e-05	0.336116	0.325	0.258	0.788808	Tanycytes
Rpl9-ps6	E18	8.03725e-05	0.330463	0.263	0.198	1	Tanycytes
Gm9843	E18	0.000211304	0.29369	0.391	0.349	1	Tanycytes
Gm11808	E18	0.000256698	0.272153	0.415	0.374	1	Tanycytes
Rpl29	E18	0.000259916	0.266784	0.424	0.388	1	Tanycytes
Rps26-ps1	E18	0.000529941	0.287528	0.388	0.36	1	Tanycytes
Rpl12	E18	0.00215642	0.260551	0.388	0.364	1	Tanycytes
Rps27l	E18	0.00355244	0.278204	0.313	0.274	1	Tanycytes
Tmem167	E18	0.00844302	0.264599	0.254	0.217	1	Tanycytes
2810417H13Rik	E16	0	0.617272	0.376	0.022	0	Tanycytes
Hes1	E16	7.42532e-263	0.835885	0.597	0.083	1.14469e-258	Tanycytes
Ccnd2	E16	5.0074e-255	0.655913	0.415	0.042	7.71941e-251	Tanycytes
Zfp36l1	E16	2.77229e-250	0.531783	0.369	0.034	4.27376e-246	Tanycytes
Cks2	E16	4.1873e-241	0.473138	0.293	0.022	6.45515e-237	Tanycytes
Mest	E16	8.97949e-214	0.708977	0.507	0.074	1.38428e-209	Tanycytes
Hmgb2	E16	4.70779e-201	0.809467	0.585	0.104	7.25753e-197	Tanycytes
Mdk	E16	1.77801e-177	0.753131	0.569	0.106	2.74098e-173	Tanycytes
Plagl1	E16	1.72648e-174	0.430118	0.306	0.033	2.66154e-170	Tanycytes
Dlk1	E16	9.32034e-164	0.841967	0.643	0.146	1.43682e-159	Tanycytes
Vim	E16	1.80854e-155	0.670178	0.532	0.104	2.78804e-151	Tanycytes
Sox9	E16	6.53905e-132	0.382505	0.263	0.032	1.00806e-127	Tanycytes
Tipin	E16	2.24553e-129	0.446344	0.341	0.053	3.46172e-125	Tanycytes
Sfrp1	E16	4.27446e-123	0.397445	0.263	0.034	6.58951e-119	Tanycytes
Siva1	E16	1.10686e-122	0.540633	0.408	0.078	1.70634e-118	Tanycytes
Sox2	E16	1.85005e-114	0.474852	0.445	0.093	2.85204e-110	Tanycytes
Fabp7	E16	3.85006e-112	0.735379	0.76	0.239	5.93525e-108	Tanycytes
Qk	E16	2.83409e-109	0.424351	0.435	0.092	4.36904e-105	Tanycytes
Tmem47	E16	2.26409e-107	0.413613	0.385	0.075	3.49032e-103	Tanycytes
Smc2	E16	1.50866e-105	0.348342	0.281	0.044	2.32575e-101	Tanycytes
Gng5	E16	4.53351e-94	0.681063	0.797	0.296	6.98885e-90	Tanycytes
Dek	E16	6.80908e-93	0.481634	0.424	0.101	1.04969e-88	Tanycytes
Pttg1	E16	2.21629e-89	0.410567	0.313	0.062	3.41664e-85	Tanycytes
Id4	E16	3.3454e-89	0.504373	0.459	0.118	5.15726e-85	Tanycytes
H2afv	E16	9.04547e-85	0.693506	0.903	0.435	1.39445e-80	Tanycytes
Slit2	E16	1.58223e-83	0.392642	0.355	0.079	2.43917e-79	Tanycytes
Cks1b	E16	7.73551e-83	0.411907	0.339	0.075	1.19251e-78	Tanycytes
Dbi	E16	6.77935e-82	0.591947	0.714	0.253	1.0451e-77	Tanycytes
Nfib	E16	8.74091e-78	0.398312	0.419	0.108	1.3475e-73	Tanycytes
Anp32b	E16	6.75842e-71	0.451152	0.468	0.141	1.04188e-66	Tanycytes
Zbtb20	E16	2.21517e-69	0.444357	0.456	0.136	3.41491e-65	Tanycytes
Anp32e	E16	6.64806e-69	0.390325	0.382	0.103	1.02486e-64	Tanycytes
Hes5	E16	1.67206e-68	0.408279	0.297	0.068	2.57764e-64	Tanycytes
Tmpo	E16	7.6421e-68	0.362772	0.382	0.103	1.17811e-63	Tanycytes
Hmgn2	E16	6.41757e-65	0.605909	0.857	0.472	9.89332e-61	Tanycytes
H1f0	E16	8.53805e-62	0.496626	0.599	0.222	1.31623e-57	Tanycytes
Cdkn1c	E16	8.28639e-56	0.428803	0.475	0.162	1.27743e-51	Tanycytes
Pnrc2	E16	1.72238e-54	0.302656	0.258	0.063	2.65522e-50	Tanycytes
Sap30	E16	2.75528e-53	0.405835	0.412	0.135	4.24754e-49	Tanycytes
Nfia	E16	1.70194e-52	0.288225	0.339	0.097	2.62371e-48	Tanycytes
Srsf9	E16	4.9449e-52	0.34263	0.318	0.091	7.62306e-48	Tanycytes
Hnrnpf	E16	1.86536e-50	0.40578	0.532	0.203	2.87564e-46	Tanycytes
Myl12a	E16	1.22158e-49	0.295021	0.295	0.082	1.88319e-45	Tanycytes
Eef1d	E16	2.36573e-48	0.36324	0.304	0.089	3.64701e-44	Tanycytes
Fos	E16	5.11123e-48	0.409275	0.493	0.186	7.87947e-44	Tanycytes
Ccdc34	E16	4.4101e-47	0.347824	0.371	0.122	6.79861e-43	Tanycytes
Elavl1	E16	1.06896e-46	0.29182	0.302	0.089	1.64791e-42	Tanycytes
Cdk4	E16	1.51184e-46	0.437334	0.624	0.27	2.33066e-42	Tanycytes
1810037I17Rik	E16	3.72548e-46	0.398472	0.592	0.245	5.74319e-42	Tanycytes
Slc25a5	E16	5.13993e-45	0.455945	0.698	0.324	7.92371e-41	Tanycytes
Tox3	E16	2.50942e-44	0.255927	0.256	0.07	3.86852e-40	Tanycytes
Cnn3	E16	5.21193e-43	0.298237	0.38	0.131	8.03471e-39	Tanycytes
H2afz	E16	6.09763e-42	0.4423	0.859	0.618	9.40011e-38	Tanycytes
Gnai2	E16	5.73777e-41	0.310086	0.32	0.105	8.84535e-37	Tanycytes
Nudt21	E16	2.30837e-40	0.289884	0.396	0.144	3.55858e-36	Tanycytes
Ckb	E16	4.51583e-40	0.39835	0.56	0.247	6.96161e-36	Tanycytes
Asf1a	E16	3.48296e-38	0.303207	0.313	0.105	5.36933e-34	Tanycytes
Smim11	E16	6.64548e-38	0.352325	0.366	0.136	1.02447e-33	Tanycytes
Pbx1	E16	2.66992e-37	0.297689	0.412	0.159	4.11595e-33	Tanycytes
Mt1	E16	1.10612e-36	0.301321	0.265	0.084	1.7052e-32	Tanycytes
Peg3	E16	2.83115e-36	0.312676	0.408	0.16	4.3645e-32	Tanycytes
Dnajc9	E16	6.57401e-36	0.260036	0.27	0.087	1.01345e-31	Tanycytes
Rpl22	E16	1.11582e-35	0.436857	0.756	0.417	1.72014e-31	Tanycytes
Rpl22l1	E16	2.38377e-35	0.291808	0.965	0.817	3.67482e-31	Tanycytes
Ldha	E16	4.21148e-34	0.351082	0.348	0.134	6.49241e-30	Tanycytes
Mrps14	E16	7.99995e-34	0.346327	0.525	0.237	1.23327e-29	Tanycytes
Rps4x	E16	1.48192e-33	0.324926	0.961	0.775	2.28452e-29	Tanycytes
Rps27l	E16	1.93257e-33	0.380937	0.666	0.336	2.97925e-29	Tanycytes
Lsm5	E16	2.43061e-33	0.301305	0.502	0.222	3.74703e-29	Tanycytes
Ssbp1	E16	8.03615e-33	0.348087	0.373	0.151	1.23885e-28	Tanycytes
Npm1	E16	8.73888e-33	0.418366	0.737	0.423	1.34719e-28	Tanycytes
Pcbp2	E16	2.85059e-31	0.286145	0.498	0.222	4.39446e-27	Tanycytes
Jun	E16	3.53725e-31	0.274681	0.353	0.138	5.45303e-27	Tanycytes
Rps27rt	E16	6.62029e-31	0.314379	0.491	0.222	1.02058e-26	Tanycytes
Rpl12	E16	6.94848e-31	0.369181	0.698	0.374	1.07118e-26	Tanycytes
Hmgn3	E16	1.00878e-30	0.35458	0.707	0.37	1.55513e-26	Tanycytes
Gm10260	E16	1.24964e-30	0.397696	0.869	0.565	1.92645e-26	Tanycytes
Pabpc1	E16	3.89827e-30	0.281648	0.415	0.177	6.00958e-26	Tanycytes
Hnrnpu	E16	7.02955e-30	0.319557	0.537	0.257	1.08367e-25	Tanycytes
Lsm8	E16	7.29369e-30	0.273643	0.339	0.134	1.1244e-25	Tanycytes
Eif1ax	E16	1.53165e-29	0.267371	0.373	0.153	2.36119e-25	Tanycytes
Ran	E16	7.98542e-29	0.364421	0.705	0.392	1.23103e-24	Tanycytes
Ost4	E16	2.8277e-28	0.290616	0.5	0.234	4.35917e-24	Tanycytes
Pdcd4	E16	3.30535e-28	0.259591	0.256	0.091	5.09553e-24	Tanycytes
Nhp2	E16	4.47174e-28	0.288739	0.366	0.156	6.89363e-24	Tanycytes
Dctpp1	E16	7.31817e-28	0.301869	0.438	0.201	1.12817e-23	Tanycytes
Nap1l1	E16	7.81253e-28	0.262016	0.477	0.218	1.20438e-23	Tanycytes
Emg1	E16	9.10909e-28	0.278555	0.415	0.184	1.40426e-23	Tanycytes
Glo1	E16	9.2664e-28	0.289322	0.442	0.201	1.42851e-23	Tanycytes
Mbd3	E16	2.58827e-27	0.27598	0.348	0.145	3.99008e-23	Tanycytes
Rps26-ps1	E16	6.79977e-27	0.272084	0.433	0.197	1.04825e-22	Tanycytes
Prdx1	E16	8.50815e-27	0.351995	0.647	0.354	1.31162e-22	Tanycytes
Rps18-ps3	E16	2.537e-26	0.251025	0.376	0.162	3.91104e-22	Tanycytes
Cnbp	E16	4.23469e-26	0.283541	0.475	0.228	6.52819e-22	Tanycytes
Papola	E16	4.56403e-26	0.250673	0.366	0.158	7.03591e-22	Tanycytes
1810058I24Rik	E16	6.04778e-26	0.254087	0.378	0.166	9.32326e-22	Tanycytes
Tmem167	E16	2.93619e-25	0.284168	0.482	0.235	4.52644e-21	Tanycytes
Snrpb	E16	4.49229e-24	0.261876	0.438	0.208	6.92531e-20	Tanycytes
Rps20	E16	1.12205e-23	0.341914	0.869	0.588	1.72975e-19	Tanycytes
Eny2	E16	2.81913e-23	0.286137	0.412	0.199	4.34598e-19	Tanycytes
Jund	E16	1.15191e-22	0.276109	0.546	0.285	1.77578e-18	Tanycytes
Rplp0	E16	1.48637e-22	0.255537	0.965	0.809	2.29138e-18	Tanycytes
Snrpf	E16	3.42781e-22	0.306381	0.705	0.41	5.28431e-18	Tanycytes
Rpl13a	E16	7.37388e-22	0.280823	0.938	0.751	1.13676e-17	Tanycytes
Ier2	E16	9.56019e-22	0.271606	0.332	0.15	1.4738e-17	Tanycytes
Rps10	E16	9.78123e-22	0.333176	0.869	0.593	1.50787e-17	Tanycytes
Rpsa	E16	1.23726e-21	0.321121	0.781	0.49	1.90737e-17	Tanycytes
Gm9843	E16	1.93145e-20	0.285603	0.47	0.249	2.97753e-16	Tanycytes
Zfp422	E16	2.36736e-20	0.25298	0.399	0.196	3.64951e-16	Tanycytes
Rpl36a	E16	4.17278e-18	0.271999	0.945	0.743	6.43276e-14	Tanycytes
Rps18	E16	4.64838e-18	0.250836	0.949	0.773	7.16594e-14	Tanycytes
Gm10076	E16	7.00647e-18	0.269812	0.7	0.421	1.08012e-13	Tanycytes
Rps12	E16	1.54379e-17	0.284137	0.742	0.48	2.3799e-13	Tanycytes
Rps2	E16	1.90282e-17	0.291697	0.848	0.587	2.93338e-13	Tanycytes
Atp5g2	E16	4.05689e-17	0.256426	0.618	0.36	6.2541e-13	Tanycytes
Hmgb1	E16	5.13537e-14	0.25253	0.834	0.633	7.91669e-10	Tanycytes
Rpl18a	E15	8.46444e-88	0.49765	0.931	0.746	1.17766e-83	Tanycytes
Rps27	E15	1.78221e-67	0.377143	0.924	0.802	2.47959e-63	Tanycytes
Rpl32	E15	1.68582e-56	0.415306	0.873	0.729	2.34547e-52	Tanycytes
Rps19	E15	2.74281e-56	0.283691	0.94	0.867	3.81608e-52	Tanycytes
Rps15a	E15	5.88083e-56	0.467495	0.844	0.676	8.18199e-52	Tanycytes
Rpl13	E15	1.26704e-55	0.380293	0.902	0.761	1.76283e-51	Tanycytes
Rps14	E15	4.40154e-54	0.380111	0.88	0.745	6.12386e-50	Tanycytes
Mdk	E15	2.69248e-53	0.627253	0.273	0.074	3.74605e-49	Tanycytes
Rps28	E15	3.657e-51	0.416878	0.856	0.713	5.08798e-47	Tanycytes
Rps11	E15	4.31506e-50	0.461389	0.831	0.661	6.00355e-46	Tanycytes
Rps27a	E15	1.50089e-48	0.430927	0.842	0.681	2.08819e-44	Tanycytes
Rpl37a	E15	1.69091e-48	0.323473	0.909	0.798	2.35256e-44	Tanycytes
Dlk1	E15	9.85088e-47	0.6864	0.336	0.118	1.37055e-42	Tanycytes
Rps29	E15	1.6363e-46	0.308283	0.9	0.803	2.27658e-42	Tanycytes
Rps18	E15	1.77418e-46	0.512575	0.767	0.583	2.46842e-42	Tanycytes
Rps23	E15	1.80965e-46	0.394971	0.849	0.705	2.51776e-42	Tanycytes
Rps6	E15	7.67861e-46	0.466328	0.816	0.635	1.06832e-41	Tanycytes
Rps3a1	E15	2.59388e-44	0.501004	0.767	0.585	3.60887e-40	Tanycytes
Rpl9	E15	5.26616e-43	0.488601	0.776	0.594	7.32681e-39	Tanycytes
Vim	E15	1.12679e-41	0.617943	0.316	0.112	1.5677e-37	Tanycytes
Rps4x	E15	1.27016e-41	0.514292	0.738	0.551	1.76717e-37	Tanycytes
Rpl35a	E15	4.69916e-41	0.475032	0.771	0.594	6.53795e-37	Tanycytes
Rplp0	E15	4.54807e-40	0.474077	0.758	0.587	6.32773e-36	Tanycytes
Cdkn1c	E15	1.51913e-39	0.732271	0.4	0.18	2.11357e-35	Tanycytes
Rps9	E15	1.07921e-38	0.46151	0.758	0.599	1.50151e-34	Tanycytes
Rps5	E15	2.0379e-38	0.392962	0.811	0.686	2.83533e-34	Tanycytes
Rpl37	E15	2.49035e-38	0.349649	0.831	0.722	3.46483e-34	Tanycytes
Rpl39	E15	1.83906e-35	0.435578	0.756	0.605	2.55869e-31	Tanycytes
Slc25a5	E15	1.60516e-34	0.612544	0.549	0.323	2.23325e-30	Tanycytes
Rps8	E15	3.55519e-34	0.435296	0.736	0.582	4.94634e-30	Tanycytes
Rpl13a	E15	6.83009e-34	0.458223	0.713	0.557	9.5027e-30	Tanycytes
Rpl3	E15	1.09244e-33	0.394061	0.773	0.642	1.51992e-29	Tanycytes
Rpl24	E15	1.33965e-33	0.370739	0.802	0.671	1.86386e-29	Tanycytes
Rps16	E15	3.8266e-33	0.446472	0.733	0.579	5.32394e-29	Tanycytes
Rpl23	E15	2.4699e-32	0.421002	0.74	0.595	3.43637e-28	Tanycytes
Rpl36a	E15	7.15685e-32	0.493499	0.676	0.504	9.95733e-28	Tanycytes
Rpl14	E15	3.66146e-30	0.40133	0.742	0.603	5.09419e-26	Tanycytes
Fau	E15	4.36124e-30	0.399151	0.751	0.602	6.0678e-26	Tanycytes
Rpl34	E15	6.57082e-30	0.412083	0.744	0.597	9.14199e-26	Tanycytes
Rpl17	E15	1.98168e-29	0.410252	0.72	0.584	2.75711e-25	Tanycytes
Rps3	E15	8.31219e-29	0.428015	0.709	0.559	1.15647e-24	Tanycytes
Rpl23a	E15	5.47286e-28	0.32768	0.789	0.685	7.6144e-24	Tanycytes
Gm10260	E15	8.53563e-28	0.553698	0.556	0.378	1.18756e-23	Tanycytes
Rps26	E15	1.20025e-27	0.454147	0.671	0.514	1.66991e-23	Tanycytes
Rpl27a	E15	2.8783e-26	0.366681	0.733	0.615	4.00458e-22	Tanycytes
Rpl36	E15	2.57478e-24	0.387947	0.7	0.57	3.58229e-20	Tanycytes
Rps2	E15	8.4236e-24	0.422533	0.647	0.512	1.17198e-19	Tanycytes
Rps20	E15	1.92294e-23	0.486252	0.573	0.419	2.67539e-19	Tanycytes
Eef1a1	E15	2.55448e-22	0.328864	0.72	0.621	3.55404e-18	Tanycytes
Rpl35	E15	3.69435e-22	0.271112	0.811	0.737	5.13995e-18	Tanycytes
Rpl31	E15	1.0526e-21	0.371697	0.684	0.572	1.46448e-17	Tanycytes
Rps7	E15	2.50004e-21	0.278268	0.771	0.69	3.4783e-17	Tanycytes
Rps13	E15	7.23799e-21	0.363152	0.673	0.569	1.00702e-16	Tanycytes
Rps24	E15	1.03774e-19	0.33736	0.693	0.596	1.4438e-15	Tanycytes
H2afv	E15	2.22373e-19	0.500217	0.429	0.267	3.09388e-15	Tanycytes
Rpl19	E15	8.86998e-19	0.350143	0.658	0.552	1.23408e-14	Tanycytes
Rpl6	E15	1.34681e-18	0.272931	0.74	0.664	1.87382e-14	Tanycytes
H1f0	E15	2.36653e-18	0.512096	0.318	0.173	3.29256e-14	Tanycytes
Rps15	E15	2.57874e-18	0.390297	0.611	0.495	3.5878e-14	Tanycytes
Gng5	E15	3.76358e-18	0.456668	0.329	0.179	5.23627e-14	Tanycytes
Rps10	E15	5.2743e-18	0.44622	0.527	0.389	7.33814e-14	Tanycytes
Rpl7	E15	1.64138e-17	0.362105	0.624	0.511	2.28365e-13	Tanycytes
Rpl11	E15	1.30941e-16	0.300672	0.664	0.602	1.82179e-12	Tanycytes
Tpt1	E15	1.72477e-16	0.346222	0.633	0.528	2.39967e-12	Tanycytes
Rpl22	E15	2.88294e-16	0.475291	0.396	0.255	4.01103e-12	Tanycytes
Rps27rt	E15	8.80322e-16	0.435556	0.484	0.349	1.22479e-11	Tanycytes
Naca	E15	3.83659e-15	0.367006	0.58	0.475	5.33785e-11	Tanycytes
Rpl22l1	E15	8.03407e-15	0.353713	0.604	0.506	1.11778e-10	Tanycytes
Rps18-ps3	E15	3.7524e-14	0.453681	0.356	0.229	5.22072e-10	Tanycytes
Rpl18	E15	1.62104e-13	0.394787	0.491	0.382	2.25535e-09	Tanycytes
Meg3	E15	4.22825e-13	0.261499	0.682	0.597	5.88277e-09	Tanycytes
Rpl26	E15	7.94916e-13	0.32754	0.589	0.492	1.10597e-08	Tanycytes
Rpl30	E15	1.32119e-12	0.37165	0.491	0.379	1.83817e-08	Tanycytes
Gm2000	E15	1.8387e-12	0.396903	0.473	0.353	2.55818e-08	Tanycytes
Rps17	E15	8.16815e-12	0.267076	0.629	0.559	1.13643e-07	Tanycytes
Rpl8	E15	2.92371e-11	0.301842	0.587	0.508	4.06776e-07	Tanycytes
Gm8730	E15	1.57614e-10	0.374532	0.451	0.351	2.19289e-06	Tanycytes
Rps25	E15	3.22654e-10	0.278375	0.593	0.531	4.48909e-06	Tanycytes
Rplp2	E15	6.89252e-10	0.281013	0.567	0.5	9.58956e-06	Tanycytes
Hmgn2	E15	1.08312e-09	0.375809	0.382	0.279	1.50695e-05	Tanycytes
Rpl9-ps6	E15	1.3554e-09	0.41213	0.342	0.248	1.88577e-05	Tanycytes
Rpl12	E15	1.68236e-09	0.391679	0.34	0.244	2.34067e-05	Tanycytes
Rpl23a-ps3	E15	1.74422e-09	0.321869	0.489	0.405	2.42673e-05	Tanycytes
Rpl4	E15	1.77112e-09	0.302106	0.533	0.454	2.46416e-05	Tanycytes
Rpl10a	E15	3.83331e-09	0.313044	0.5	0.424	5.33328e-05	Tanycytes
Hmgn1	E15	1.04108e-08	0.297021	0.518	0.444	0.000144846	Tanycytes
Rpl28	E15	1.90588e-08	0.307245	0.482	0.405	0.000265165	Tanycytes
Eef1g	E15	3.64057e-08	0.301835	0.476	0.397	0.000506513	Tanycytes
Cdk4	E15	4.61256e-08	0.349908	0.291	0.203	0.000641746	Tanycytes
Gm11808	E15	1.18588e-07	0.337292	0.371	0.284	0.00164991	Tanycytes
Rps21	E15	8.85194e-07	0.28088	0.467	0.407	0.0123157	Tanycytes
Ckb	E15	1.07281e-06	0.326563	0.302	0.226	0.014926	Tanycytes
Gm9843	E15	1.10423e-06	0.324349	0.353	0.279	0.0153632	Tanycytes
Eif3f	E15	2.28902e-06	0.321126	0.338	0.266	0.0318471	Tanycytes
Rpsa	E15	2.80618e-06	0.295416	0.422	0.361	0.0390424	Tanycytes
Gm10709	E15	2.9765e-06	0.283954	0.424	0.362	0.0414121	Tanycytes
Rpl27	E15	4.55425e-06	0.266728	0.451	0.39	0.0633633	Tanycytes
Rps12	E15	2.35036e-05	0.282712	0.369	0.311	0.327006	Tanycytes
Snrpg	E15	0.000107453	0.274865	0.34	0.284	1	Tanycytes
Rbm39	E15	0.000112777	0.261559	0.373	0.32	1	Tanycytes
Jund	E15	0.000423967	0.257404	0.362	0.321	1	Tanycytes
Snrpf	E15	0.000472831	0.280067	0.291	0.243	1	Tanycytes
2700060E02Rik	E15	0.00226883	0.250574	0.253	0.21	1	Tanycytes
Hes1	E14	0	1.08735	0.756	0.174	0	Tanycytes
Rrm2	E14	1.18915e-235	0.716771	0.471	0.09	1.73425e-231	Tanycytes
2810417H13Rik	E14	2.75926e-197	0.719393	0.479	0.108	4.02411e-193	Tanycytes
Cdca8	E14	2.65184e-169	0.519949	0.332	0.061	3.86744e-165	Tanycytes
Id3	E14	7.37327e-163	0.654157	0.399	0.089	1.07532e-158	Tanycytes
Cks2	E14	4.96697e-145	0.579286	0.378	0.088	7.24383e-141	Tanycytes
Hmgb2	E14	4.13497e-142	0.751796	0.656	0.243	6.03044e-138	Tanycytes
Fabp7	E14	5.67559e-135	0.750392	0.606	0.207	8.27728e-131	Tanycytes
Birc5	E14	3.02635e-131	0.464556	0.288	0.057	4.41363e-127	Tanycytes
Hes5	E14	5.69691e-129	0.641717	0.446	0.127	8.30838e-125	Tanycytes
Siva1	E14	2.39914e-126	0.549008	0.422	0.115	3.4989e-122	Tanycytes
Ldha	E14	2.09482e-125	0.553093	0.408	0.11	3.05508e-121	Tanycytes
H2afz	E14	3.78429e-119	0.490418	0.925	0.683	5.51902e-115	Tanycytes
Dek	E14	2.57344e-115	0.588608	0.51	0.172	3.7531e-111	Tanycytes
Nusap1	E14	1.36013e-108	0.478645	0.307	0.075	1.98361e-104	Tanycytes
Ccnb1	E14	1.6867e-104	0.400513	0.268	0.06	2.45989e-100	Tanycytes
Zfp36l1	E14	2.42947e-104	0.487333	0.325	0.085	3.54314e-100	Tanycytes
Cks1b	E14	2.12585e-103	0.491744	0.412	0.125	3.10035e-99	Tanycytes
Pttg1	E14	7.22073e-101	0.547816	0.443	0.146	1.05307e-96	Tanycytes
Cenpa	E14	1.33357e-97	0.433531	0.282	0.069	1.94488e-93	Tanycytes
Vim	E14	9.57774e-96	0.533155	0.493	0.176	1.39682e-91	Tanycytes
Mest	E14	1.84235e-95	0.516827	0.431	0.143	2.68688e-91	Tanycytes
Prdx1	E14	3.36199e-94	0.587666	0.811	0.425	4.90312e-90	Tanycytes
Tipin	E14	2.03287e-89	0.417841	0.307	0.085	2.96474e-85	Tanycytes
Mdk	E14	1.45647e-83	0.53654	0.584	0.243	2.12412e-79	Tanycytes
Anp32b	E14	1.70197e-81	0.459008	0.419	0.149	2.48216e-77	Tanycytes
Dnajc9	E14	2.59523e-80	0.427481	0.365	0.12	3.78488e-76	Tanycytes
Rpl22l1	E14	4.4029e-80	0.380791	0.961	0.754	6.4212e-76	Tanycytes
Dctpp1	E14	6.94973e-78	0.456518	0.432	0.159	1.01355e-73	Tanycytes
Ptn	E14	8.37104e-77	0.532048	0.51	0.213	1.22083e-72	Tanycytes
Hmgn2	E14	4.52658e-73	0.486571	0.863	0.557	6.60156e-69	Tanycytes
Prdx4	E14	1.63218e-70	0.351209	0.265	0.077	2.38037e-66	Tanycytes
Dbi	E14	1.86737e-69	0.481494	0.573	0.259	2.72338e-65	Tanycytes
Tuba1b	E14	8.61131e-67	0.501156	0.592	0.287	1.25587e-62	Tanycytes
H2afv	E14	8.3349e-61	0.451041	0.874	0.559	1.21556e-56	Tanycytes
Ranbp1	E14	8.43004e-61	0.424899	0.878	0.601	1.22944e-56	Tanycytes
Ran	E14	2.02533e-60	0.480519	0.747	0.439	2.95374e-56	Tanycytes
Hnrnpf	E14	1.07927e-59	0.442484	0.546	0.257	1.574e-55	Tanycytes
Elavl1	E14	3.2176e-55	0.373059	0.382	0.154	4.69254e-51	Tanycytes
Hmgn3	E14	2.71376e-54	0.431269	0.544	0.266	3.95775e-50	Tanycytes
Hmgb1	E14	6.0985e-52	0.349408	0.897	0.687	8.89405e-48	Tanycytes
Eef1d	E14	6.55896e-50	0.31622	0.26	0.09	9.56559e-46	Tanycytes
Gng5	E14	1.50342e-49	0.42248	0.696	0.394	2.19258e-45	Tanycytes
Id4	E14	3.42605e-49	0.353023	0.299	0.115	4.99655e-45	Tanycytes
Qk	E14	2.11488e-48	0.322164	0.305	0.118	3.08433e-44	Tanycytes
Lsm5	E14	8.96412e-47	0.397049	0.529	0.271	1.30733e-42	Tanycytes
Hspe1	E14	2.25203e-46	0.408899	0.609	0.334	3.28436e-42	Tanycytes
Ccdc34	E14	6.12539e-46	0.354656	0.341	0.145	8.93326e-42	Tanycytes
Ppia	E14	7.5784e-46	0.305487	0.905	0.728	1.10523e-41	Tanycytes
Dut	E14	6.98931e-45	0.2956	0.273	0.103	1.01932e-40	Tanycytes
2700094K13Rik	E14	4.55159e-44	0.38259	0.514	0.265	6.63804e-40	Tanycytes
Lsm2	E14	1.06358e-42	0.290607	0.272	0.105	1.55113e-38	Tanycytes
Larp7	E14	1.5633e-42	0.278892	0.253	0.094	2.27991e-38	Tanycytes
Rps2	E14	2.64545e-42	0.397558	0.742	0.459	3.85812e-38	Tanycytes
Gapdh	E14	4.75908e-42	0.367376	0.467	0.235	6.94065e-38	Tanycytes
Smc2	E14	1.61257e-41	0.265858	0.25	0.094	2.35177e-37	Tanycytes
Anp32e	E14	2.24318e-41	0.334915	0.42	0.2	3.27145e-37	Tanycytes
Tmem47	E14	5.29854e-41	0.306961	0.264	0.103	7.72739e-37	Tanycytes
Nop58	E14	1.78242e-38	0.296348	0.27	0.111	2.59948e-34	Tanycytes
Tmpo	E14	1.05287e-37	0.292173	0.368	0.172	1.5355e-33	Tanycytes
Smim11	E14	1.22192e-37	0.281264	0.301	0.128	1.78204e-33	Tanycytes
Lsm6	E14	2.49526e-37	0.333356	0.51	0.272	3.63909e-33	Tanycytes
Glo1	E14	4.33994e-37	0.334379	0.382	0.184	6.32936e-33	Tanycytes
Hsp90b1	E14	1.89582e-35	0.285761	0.323	0.148	2.76486e-31	Tanycytes
Sox2	E14	3.81676e-35	0.279485	0.311	0.14	5.56637e-31	Tanycytes
Npm1	E14	9.02216e-35	0.36064	0.723	0.467	1.31579e-30	Tanycytes
Ckb	E14	2.64671e-34	0.336681	0.597	0.343	3.85997e-30	Tanycytes
Dtymk	E14	4.46143e-34	0.278822	0.284	0.124	6.50654e-30	Tanycytes
Rpl12	E14	3.78122e-33	0.321929	0.544	0.307	5.51454e-29	Tanycytes
Dlk1	E14	3.23088e-32	0.342881	0.419	0.223	4.71192e-28	Tanycytes
Eno1	E14	8.12464e-32	0.30169	0.324	0.156	1.1849e-27	Tanycytes
Myl12a	E14	1.17603e-31	0.282437	0.319	0.151	1.71512e-27	Tanycytes
Rpsa	E14	1.613e-31	0.325759	0.656	0.402	2.3524e-27	Tanycytes
Anp32a	E14	1.80358e-31	0.286012	0.392	0.2	2.63034e-27	Tanycytes
Txn1	E14	6.4373e-31	0.315185	0.478	0.267	9.38816e-27	Tanycytes
Cnbp	E14	8.63908e-31	0.29325	0.463	0.251	1.25992e-26	Tanycytes
Ccnd2	E14	1.28713e-30	0.285691	0.309	0.146	1.87714e-26	Tanycytes
Rps27l	E14	1.3583e-30	0.323652	0.639	0.392	1.98095e-26	Tanycytes
Rpa3	E14	4.02128e-30	0.298536	0.412	0.22	5.86464e-26	Tanycytes
Slbp	E14	1.22278e-29	0.260145	0.319	0.155	1.78331e-25	Tanycytes
Srsf2	E14	2.61586e-29	0.285475	0.38	0.199	3.81498e-25	Tanycytes
Ncl	E14	4.86972e-29	0.272285	0.367	0.189	7.102e-25	Tanycytes
Nop10	E14	1.09616e-28	0.31968	0.557	0.337	1.59865e-24	Tanycytes
Gm10260	E14	5.20104e-28	0.317469	0.742	0.497	7.5852e-24	Tanycytes
Ptges3	E14	6.67671e-28	0.256139	0.34	0.173	9.73732e-24	Tanycytes
Gm8730	E14	7.13294e-28	0.311771	0.838	0.595	1.04027e-23	Tanycytes
1810037I17Rik	E14	7.74655e-28	0.263029	0.386	0.203	1.12976e-23	Tanycytes
Srsf9	E14	2.08836e-27	0.268283	0.336	0.172	3.04567e-23	Tanycytes
Fkbp3	E14	1.21744e-26	0.309542	0.664	0.437	1.77551e-22	Tanycytes
Rplp0	E14	3.89708e-26	0.307597	0.79	0.551	5.6835e-22	Tanycytes
Snrpd2	E14	5.73168e-26	0.29953	0.633	0.401	8.35908e-22	Tanycytes
Rps8	E14	2.17599e-25	0.268118	0.894	0.69	3.17347e-21	Tanycytes
Ndufa12	E14	4.44685e-25	0.295302	0.573	0.361	6.48528e-21	Tanycytes
Ybx1	E14	1.61595e-24	0.290739	0.814	0.591	2.3567e-20	Tanycytes
Rpl22	E14	2.51359e-24	0.29427	0.681	0.449	3.66582e-20	Tanycytes
Rps18	E14	1.83038e-23	0.258887	0.91	0.71	2.66942e-19	Tanycytes
Rps12	E14	5.93076e-22	0.274307	0.657	0.434	8.64942e-18	Tanycytes
Rpl8	E14	1.41788e-21	0.268228	0.799	0.597	2.06784e-17	Tanycytes
Mif	E14	1.59121e-21	0.277827	0.697	0.476	2.32062e-17	Tanycytes
Rpl14	E14	1.6696e-21	0.250491	0.88	0.692	2.43494e-17	Tanycytes
Nap1l1	E14	1.68179e-21	0.252946	0.43	0.258	2.45272e-17	Tanycytes
Rps20	E14	3.36121e-21	0.275497	0.782	0.548	4.90199e-17	Tanycytes
Snrpg	E14	3.1765e-20	0.266135	0.656	0.443	4.63261e-16	Tanycytes
Rpl28	E14	6.99935e-20	0.264574	0.768	0.55	1.02078e-15	Tanycytes
Eif2s2	E14	7.44548e-20	0.256537	0.6	0.4	1.08585e-15	Tanycytes
Rpl10a	E14	1.3982e-19	0.264139	0.714	0.5	2.03914e-15	Tanycytes
Snrpf	E14	3.82455e-19	0.262004	0.663	0.453	5.57772e-15	Tanycytes
Ccdc153	P45	0	0.903591	0.849	0.029	0	Ependymal
1110017D15Rik	P45	0	0.873457	0.849	0.027	0	Ependymal
Dynlrb2	P45	0	0.872682	0.852	0.029	0	Ependymal
1700016K19Rik	P45	0	0.85917	0.86	0.027	0	Ependymal
Tmem212	P45	0	0.847654	0.801	0.02	0	Ependymal
Riiad1	P45	0	0.844011	0.871	0.04	0	Ependymal
Rarres2	P45	0	0.822898	0.897	0.098	0	Ependymal
Foxj1	P45	0	0.809633	0.819	0.025	0	Ependymal
Cd24a	P45	0	0.80833	0.827	0.04	0	Ependymal
Rsph1	P45	0	0.732361	0.69	0.023	0	Ependymal
Meig1	P45	0	0.718329	0.69	0.024	0	Ependymal
Cfap126	P45	0	0.700335	0.672	0.026	0	Ependymal
Tmem107	P45	0	0.694758	0.723	0.044	0	Ependymal
Sox9	P45	0	0.689541	0.838	0.076	0	Ependymal
Hipk1	P45	0	0.68927	0.83	0.088	0	Ependymal
Fhl1	P45	0	0.688104	0.731	0.047	0	Ependymal
2410004P03Rik	P45	0	0.663245	0.609	0.018	0	Ependymal
Ezr	P45	0	0.660873	0.638	0.023	0	Ependymal
Gm10714	P45	0	0.65085	0.59	0.014	0	Ependymal
Fam183b	P45	0	0.640455	0.635	0.034	0	Ependymal
Aebp1	P45	0	0.631752	0.601	0.028	0	Ependymal
1700012B09Rik	P45	0	0.588986	0.52	0.013	0	Ependymal
Calml4	P45	0	0.577741	0.535	0.015	0	Ependymal
Odf3b	P45	0	0.575193	0.557	0.024	0	Ependymal
Lrrc51	P45	0	0.568069	0.524	0.025	0	Ependymal
Mia	P45	0	0.567947	0.52	0.027	0	Ependymal
Nuf2	P45	0	0.553079	0.494	0.015	0	Ependymal
Hdc	P45	0	0.547266	0.502	0.014	0	Ependymal
1700007K13Rik	P45	0	0.535558	0.498	0.018	0	Ependymal
Id4	P45	0	0.529606	0.554	0.041	0	Ependymal
Prelp	P45	0	0.519991	0.524	0.034	0	Ependymal
Cfap54	P45	0	0.491394	0.439	0.013	0	Ependymal
Efcab1	P45	0	0.485841	0.435	0.014	0	Ependymal
Lrrc23	P45	0	0.471064	0.421	0.016	0	Ependymal
Ccdc108	P45	0	0.462887	0.421	0.015	0	Ependymal
1700088E04Rik	P45	0	0.461359	0.432	0.021	0	Ependymal
Dnali1	P45	0	0.458216	0.391	0.01	0	Ependymal
Mns1	P45	0	0.455855	0.395	0.014	0	Ependymal
Cetn4	P45	0	0.444982	0.399	0.019	0	Ependymal
Efcab10	P45	0	0.426841	0.387	0.016	0	Ependymal
Pifo	P45	0	0.42499	0.369	0.013	0	Ependymal
Dnah12	P45	0	0.414202	0.358	0.01	0	Ependymal
Dnah6	P45	0	0.402964	0.343	0.01	0	Ependymal
Mapk15	P45	0	0.393552	0.347	0.014	0	Ependymal
3300002A11Rik	P45	0	0.392938	0.325	0.01	0	Ependymal
Tctex1d4	P45	0	0.389099	0.325	0.007	0	Ependymal
Spef2	P45	0	0.381434	0.328	0.012	0	Ependymal
Gm17455	P45	0	0.379039	0.332	0.014	0	Ependymal
Fam166b	P45	0	0.376674	0.321	0.013	0	Ependymal
Dnah5	P45	0	0.372046	0.314	0.008	0	Ependymal
Rsph4a	P45	0	0.366296	0.306	0.007	0	Ependymal
Lbp	P45	0	0.355348	0.299	0.01	0	Ependymal
1700001C02Rik	P45	0	0.343288	0.292	0.009	0	Ependymal
Ak7	P45	0	0.339341	0.277	0.009	0	Ependymal
Spag6l	P45	0	0.320245	0.262	0.008	0	Ependymal
Wdr66	P45	3.78466e-296	0.338738	0.284	0.011	6.48198e-292	Ependymal
Lmo4	P45	6.40286e-293	0.72346	0.904	0.116	1.09662e-288	Ependymal
Ccdc34	P45	9.84477e-292	0.622729	0.661	0.064	1.68611e-287	Ependymal
Cfap100	P45	4.13889e-290	0.391742	0.358	0.018	7.08867e-286	Ependymal
Wwc1	P45	1.9262e-287	0.460403	0.45	0.029	3.299e-283	Ependymal
S100a6	P45	3.6947e-287	0.774875	0.875	0.11	6.32792e-283	Ependymal
Ddr1	P45	7.13308e-286	0.624409	0.727	0.079	1.22168e-281	Ependymal
Elof1	P45	7.9203e-283	0.749987	0.897	0.119	1.35651e-278	Ependymal
Ccdc74a	P45	7.65423e-282	0.429294	0.402	0.024	1.31094e-277	Ependymal
Mlc1	P45	4.60721e-269	0.614246	0.878	0.11	7.89077e-265	Ependymal
Nudt4	P45	5.71536e-268	0.676979	0.852	0.113	9.7887e-264	Ependymal
Hspa2	P45	1.12283e-264	0.520318	0.542	0.047	1.92307e-260	Ependymal
Bphl	P45	1.56363e-261	0.481253	0.487	0.039	2.67803e-257	Ependymal
Ascc1	P45	3.09728e-260	0.464757	0.421	0.029	5.3047e-256	Ependymal
Odc1	P45	3.27684e-257	0.510652	0.546	0.049	5.61225e-253	Ependymal
Anxa5	P45	8.39837e-257	0.648545	0.815	0.107	1.43839e-252	Ependymal
Tubb4b	P45	5.97367e-246	0.63533	0.838	0.114	1.02311e-241	Ependymal
Tm4sf1	P45	7.10007e-244	0.612482	0.815	0.107	1.21603e-239	Ependymal
Tppp3	P45	3.30792e-241	0.748187	0.9	0.137	5.66548e-237	Ependymal
Mlf1	P45	1.06696e-240	0.315807	0.258	0.011	1.82737e-236	Ependymal
Enkur	P45	1.46222e-239	0.335526	0.303	0.016	2.50435e-235	Ependymal
Sox2	P45	3.8442e-235	0.600717	0.749	0.097	6.58397e-231	Ependymal
4933434E20Rik	P45	3.03023e-229	0.700563	0.893	0.14	5.18987e-225	Ependymal
Cetn2	P45	7.88426e-226	0.577923	0.69	0.088	1.35034e-221	Ependymal
Kif9	P45	5.95956e-224	0.341778	0.303	0.017	1.02069e-219	Ependymal
Syne1	P45	1.2917e-223	0.570709	0.723	0.094	2.21229e-219	Ependymal
Hsph1	P45	2.02326e-220	0.497088	0.594	0.066	3.46524e-216	Ependymal
Ckap5	P45	2.77356e-216	0.494241	0.531	0.055	4.75027e-212	Ependymal
Cnn3	P45	1.42714e-209	0.602689	0.768	0.114	2.44426e-205	Ependymal
Cfap43	P45	2.7262e-202	0.298472	0.258	0.014	4.66916e-198	Ependymal
Hist1h4h	P45	4.57614e-202	0.390359	0.354	0.026	7.83756e-198	Ependymal
Cfap69	P45	8.53162e-200	0.29324	0.258	0.014	1.46121e-195	Ependymal
Ivns1abp	P45	3.6288e-197	0.557607	0.734	0.108	6.21505e-193	Ependymal
Hspa4l	P45	8.41672e-194	0.476632	0.587	0.072	1.44153e-189	Ependymal
Spa17	P45	4.36878e-192	0.327934	0.299	0.02	7.48242e-188	Ependymal
Gm14964	P45	5.60224e-191	0.478854	0.539	0.062	9.59496e-187	Ependymal
Dnaja4	P45	1.81003e-186	0.351892	0.328	0.025	3.10004e-182	Ependymal
Pbxip1	P45	1.24143e-183	0.512482	0.775	0.121	2.1262e-179	Ependymal
Mro	P45	5.03972e-180	0.440584	0.476	0.052	8.63153e-176	Ependymal
Gm5617	P45	3.517e-176	0.443984	0.461	0.051	6.02357e-172	Ependymal
Aqp4	P45	4.84245e-174	0.45842	0.705	0.104	8.29367e-170	Ependymal
Ccdc39	P45	7.89017e-172	0.291397	0.255	0.016	1.35135e-167	Ependymal
Rabl2	P45	3.03014e-170	0.365188	0.354	0.031	5.18972e-166	Ependymal
Ttll3	P45	1.46952e-165	0.386634	0.413	0.043	2.51685e-161	Ependymal
Plxnb2	P45	3.56163e-164	0.421627	0.535	0.069	6.1e-160	Ependymal
Crocc	P45	8.45778e-164	0.276566	0.258	0.017	1.44856e-159	Ependymal
Nin	P45	1.87266e-161	0.319841	0.295	0.023	3.20731e-157	Ependymal
Slc38a1	P45	1.11981e-160	0.439922	0.819	0.142	1.91789e-156	Ependymal
Nudc	P45	1.09144e-158	0.550438	0.823	0.159	1.8693e-154	Ependymal
Enah	P45	1.51495e-156	0.481091	0.701	0.117	2.59466e-152	Ependymal
Nme5	P45	1.25836e-152	0.302227	0.273	0.021	2.15519e-148	Ependymal
Zfp36l1	P45	8.53703e-151	0.576824	0.889	0.186	1.46214e-146	Ependymal
Nrbp2	P45	1.07869e-147	0.448826	0.542	0.08	1.84747e-143	Ependymal
Gas6	P45	1.85485e-145	0.444341	0.815	0.154	3.1768e-141	Ependymal
Tmem47	P45	3.06241e-144	0.514858	0.937	0.19	5.24499e-140	Ependymal
Calb1	P45	8.14226e-142	0.312881	0.369	0.039	1.39453e-137	Ependymal
Ccnd2	P45	5.52956e-140	0.429979	0.502	0.072	9.47048e-136	Ependymal
Pltp	P45	4.97333e-139	0.46513	0.786	0.15	8.51783e-135	Ependymal
Prdx6	P45	1.27615e-138	0.54966	0.904	0.195	2.18566e-134	Ependymal
Ctxn1	P45	9.34645e-137	0.376255	0.421	0.053	1.60077e-132	Ependymal
Pcp4l1	P45	1.23764e-136	0.484804	0.745	0.14	2.1197e-132	Ependymal
Synm	P45	1.67181e-136	0.408673	0.458	0.063	2.8633e-132	Ependymal
Slc25a18	P45	3.6461e-134	0.367936	0.483	0.068	6.24468e-130	Ependymal
Itpkb	P45	4.77316e-132	0.405872	0.539	0.084	8.17499e-128	Ependymal
Mxra8	P45	2.26205e-131	0.281926	0.266	0.023	3.87421e-127	Ependymal
Nek1	P45	8.13508e-129	0.297121	0.28	0.026	1.3933e-124	Ependymal
Gja1	P45	1.04276e-128	0.441237	0.875	0.178	1.78593e-124	Ependymal
Gstm1	P45	1.29318e-126	0.463631	0.856	0.183	2.21483e-122	Ependymal
Usp2	P45	2.14634e-123	0.354749	0.373	0.046	3.67604e-119	Ependymal
Ptges3	P45	1.6223e-119	0.49	0.86	0.206	2.77851e-115	Ependymal
2610301B20Rik	P45	2.61906e-118	0.305402	0.31	0.034	4.48567e-114	Ependymal
Ngfrap1	P45	4.53009e-117	0.468749	0.79	0.179	7.75869e-113	Ependymal
Taco1os	P45	4.70145e-116	0.264519	0.251	0.023	8.05217e-112	Ependymal
Msi2	P45	1.1048e-111	0.422743	0.708	0.15	1.8922e-107	Ependymal
Chchd10	P45	1.28171e-111	0.613468	0.952	0.241	2.19518e-107	Ependymal
Hsp90aa1	P45	2.72226e-111	0.755989	0.963	0.301	4.66241e-107	Ependymal
Crip1	P45	1.76717e-110	0.420964	0.76	0.165	3.02664e-106	Ependymal
Ctnna1	P45	1.47216e-109	0.388035	0.48	0.081	2.52137e-105	Ependymal
Fxyd1	P45	3.22054e-109	0.423056	0.646	0.128	5.51582e-105	Ependymal
Ramp1	P45	2.52153e-108	0.435173	0.856	0.202	4.31862e-104	Ependymal
1110004E09Rik	P45	7.07839e-107	0.311506	0.303	0.036	1.21232e-102	Ependymal
Pbx1	P45	5.89859e-105	0.387895	0.627	0.129	1.01025e-100	Ependymal
Hist1h2bc	P45	3.75214e-104	0.459647	0.731	0.17	6.42629e-100	Ependymal
Anxa2	P45	1.69919e-101	0.321353	0.336	0.045	2.91021e-97	Ependymal
Strbp	P45	1.75254e-101	0.313954	0.362	0.052	3.00157e-97	Ependymal
Ift22	P45	2.01615e-101	0.306609	0.339	0.046	3.45306e-97	Ependymal
Dalrd3	P45	2.58404e-100	0.369674	0.458	0.079	4.42569e-96	Ependymal
Cspp1	P45	1.14732e-99	0.366417	0.421	0.069	1.96502e-95	Ependymal
Nr2f1	P45	2.7232e-99	0.316701	0.365	0.053	4.66403e-95	Ependymal
Nfix	P45	3.78446e-98	0.4295	0.572	0.122	6.48164e-94	Ependymal
Ildr2	P45	2.39626e-97	0.298448	0.391	0.06	4.10407e-93	Ependymal
Six3	P45	4.18752e-97	0.265135	0.251	0.027	7.17197e-93	Ependymal
Rfx3	P45	5.27989e-97	0.281296	0.284	0.034	9.04287e-93	Ependymal
Cd9	P45	4.36396e-94	0.409671	0.701	0.168	7.47415e-90	Ependymal
Ppp1cb	P45	6.73245e-94	0.449684	0.867	0.238	1.15307e-89	Ependymal
Arhgdig	P45	2.10273e-93	0.265486	0.402	0.064	3.60134e-89	Ependymal
Slc2a1	P45	8.8147e-93	0.370634	0.701	0.163	1.50969e-88	Ependymal
Igfbp5	P45	9.34664e-93	0.305482	0.421	0.07	1.6008e-88	Ependymal
B9d1	P45	6.99929e-92	0.257171	0.266	0.032	1.19877e-87	Ependymal
Rnase4	P45	5.85106e-91	0.316858	0.354	0.054	1.00211e-86	Ependymal
Vim	P45	2.56845e-90	0.374839	0.491	0.097	4.39899e-86	Ependymal
Hmgn1	P45	5.22451e-89	0.433382	0.793	0.213	8.94802e-85	Ependymal
Cald1	P45	5.65141e-89	0.361547	0.635	0.144	9.67917e-85	Ependymal
1810043H04Rik	P45	8.28301e-88	0.366329	0.535	0.115	1.41863e-83	Ependymal
Ssbp4	P45	1.49997e-87	0.387473	0.561	0.124	2.56901e-83	Ependymal
Crip2	P45	7.59389e-87	0.389162	0.812	0.208	1.30061e-82	Ependymal
Crtc3	P45	1.92289e-86	0.322174	0.354	0.057	3.29334e-82	Ependymal
Nnat	P45	5.14494e-86	0.850038	0.996	0.383	8.81174e-82	Ependymal
Hnrnpf	P45	1.42969e-83	0.419503	0.738	0.201	2.44864e-79	Ependymal
S100a11	P45	1.70452e-83	0.346133	0.443	0.085	2.91933e-79	Ependymal
Atxn1	P45	1.76771e-83	0.2861	0.321	0.049	3.02756e-79	Ependymal
Dnajc7	P45	2.81682e-82	0.359765	0.491	0.104	4.82436e-78	Ependymal
Macf1	P45	3.8131e-81	0.36585	0.764	0.204	6.5307e-77	Ependymal
Serpinh1	P45	9.67798e-81	0.309323	0.439	0.085	1.65755e-76	Ependymal
Zbtb20	P45	1.16236e-80	0.667033	0.97	0.359	1.99078e-76	Ependymal
Dnajc3	P45	2.80653e-80	0.327726	0.568	0.131	4.80674e-76	Ependymal
Jund	P45	5.32049e-79	0.418137	0.69	0.189	9.11241e-75	Ependymal
Paip2	P45	8.56363e-79	0.410654	0.745	0.213	1.46669e-74	Ependymal
Gpr37l1	P45	2.79865e-76	0.279826	0.69	0.172	4.79324e-72	Ependymal
Hepacam	P45	1.89544e-75	0.333941	0.517	0.118	3.24631e-71	Ependymal
S100b	P45	9.48605e-74	0.332862	0.838	0.231	1.62468e-69	Ependymal
Sulf2	P45	1.00152e-73	0.294103	0.41	0.082	1.71531e-69	Ependymal
Zfr	P45	2.45936e-73	0.331321	0.517	0.121	4.21215e-69	Ependymal
Tuba1a	P45	7.21811e-73	0.567031	0.956	0.334	1.23625e-68	Ependymal
Plekhb1	P45	4.94221e-72	0.300773	0.631	0.166	8.46452e-68	Ependymal
Hnrnpu	P45	5.17034e-72	0.343815	0.594	0.154	8.85523e-68	Ependymal
Nfib	P45	8.34795e-72	0.348497	0.638	0.171	1.42975e-67	Ependymal
Nfia	P45	9.60507e-72	0.357731	0.79	0.232	1.64506e-67	Ependymal
Pebp1	P45	2.69227e-71	0.380241	0.893	0.282	4.61105e-67	Ependymal
Kbtbd11	P45	2.27399e-67	0.261003	0.328	0.06	3.89467e-63	Ependymal
Pygb	P45	2.68635e-67	0.259231	0.369	0.072	4.60092e-63	Ependymal
Tomm7	P45	2.99487e-67	0.454181	0.941	0.328	5.12932e-63	Ependymal
Oxct1	P45	2.6313e-65	0.288391	0.435	0.099	4.50662e-61	Ependymal
Timp3	P45	4.34113e-65	0.29972	0.712	0.202	7.43505e-61	Ependymal
1110032A03Rik	P45	7.86607e-65	0.265099	0.31	0.056	1.34722e-60	Ependymal
Txn1	P45	5.02727e-64	0.360631	0.631	0.183	8.6102e-60	Ependymal
Sod1	P45	1.12153e-63	0.302569	0.583	0.158	1.92084e-59	Ependymal
Gprc5b	P45	4.67689e-63	0.280055	0.513	0.13	8.01012e-59	Ependymal
Hdgf	P45	4.79502e-63	0.32082	0.487	0.124	8.21244e-59	Ependymal
Dst	P45	4.96998e-63	0.318059	0.568	0.155	8.51208e-59	Ependymal
Pdia4	P45	5.49129e-63	0.257629	0.446	0.103	9.40493e-59	Ependymal
Gng5	P45	6.92403e-62	0.539439	0.978	0.38	1.18588e-57	Ependymal
Srsf10	P45	3.01799e-61	0.306586	0.424	0.1	5.16892e-57	Ependymal
Dbi	P45	1.37042e-60	0.698098	0.985	0.52	2.34712e-56	Ependymal
Ntrk2	P45	6.60651e-60	0.392964	0.948	0.302	1.1315e-55	Ependymal
Srek1ip1	P45	2.15482e-59	0.262819	0.303	0.058	3.69057e-55	Ependymal
Pcbp2	P45	1.0875e-58	0.345548	0.768	0.255	1.86256e-54	Ependymal
Ubl3	P45	1.69042e-58	0.329724	0.601	0.18	2.89518e-54	Ependymal
BC005624	P45	1.11647e-57	0.269963	0.317	0.064	1.91218e-53	Ependymal
Hist1h1c	P45	1.11673e-57	0.276491	0.336	0.07	1.91263e-53	Ependymal
Ahnak	P45	1.62031e-57	0.274094	0.428	0.103	2.77511e-53	Ependymal
Dstn	P45	5.86527e-56	0.351331	0.841	0.291	1.00455e-51	Ependymal
Sf3b2	P45	1.1056e-55	0.283896	0.465	0.122	1.89356e-51	Ependymal
Dazap2	P45	1.22488e-55	0.295904	0.502	0.139	2.09785e-51	Ependymal
Polr2i	P45	2.72203e-55	0.299641	0.476	0.128	4.66202e-51	Ependymal
Cystm1	P45	2.84142e-55	0.310172	0.52	0.148	4.86651e-51	Ependymal
Gsn	P45	2.96583e-55	0.260786	0.288	0.057	5.07957e-51	Ependymal
Pcm1	P45	3.56517e-55	0.278521	0.424	0.106	6.10607e-51	Ependymal
Dnaja1	P45	8.79031e-55	0.302254	0.62	0.192	1.50552e-50	Ependymal
Dynll1	P45	1.05466e-54	0.532619	0.974	0.4	1.80632e-50	Ependymal
Gm10076	P45	1.66962e-54	0.296767	0.701	0.226	2.85955e-50	Ependymal
Bola1	P45	1.71091e-54	0.251184	0.306	0.063	2.93027e-50	Ependymal
Ubl5	P45	1.43327e-53	0.37719	0.93	0.345	2.45476e-49	Ependymal
Ndufab1	P45	1.64012e-53	0.284099	0.635	0.199	2.80903e-49	Ependymal
Ift20	P45	3.95961e-53	0.31449	0.539	0.16	6.78163e-49	Ependymal
Hnrnpa2b1	P45	4.16356e-53	0.332898	0.871	0.307	7.13093e-49	Ependymal
Hnrnpk	P45	3.29981e-52	0.30986	0.815	0.285	5.65159e-48	Ependymal
Ctnnb1	P45	1.23507e-51	0.255164	0.613	0.189	2.1153e-47	Ependymal
Arhgap5	P45	2.135e-51	0.286796	0.554	0.164	3.65662e-47	Ependymal
Ube2b	P45	4.423e-51	0.276664	0.594	0.186	7.57528e-47	Ependymal
Calm3	P45	1.95014e-50	0.304003	0.911	0.33	3.34e-46	Ependymal
Shfm1	P45	5.19467e-49	0.393632	0.941	0.366	8.89692e-45	Ependymal
Eif5	P45	3.57771e-48	0.265217	0.616	0.201	6.12754e-44	Ependymal
Atpif1	P45	1.06501e-47	0.302746	0.83	0.3	1.82404e-43	Ependymal
Skp1a	P45	1.93897e-47	0.254534	0.55	0.172	3.32088e-43	Ependymal
Hmgb1	P45	1.68224e-46	0.355817	0.937	0.355	2.88117e-42	Ependymal
Hnrnpa3	P45	3.70855e-46	0.259698	0.668	0.228	6.35164e-42	Ependymal
Mt2	P45	4.27949e-46	0.462021	0.982	0.377	7.32949e-42	Ependymal
Ppdpf	P45	2.31989e-45	0.271651	0.554	0.18	3.97327e-41	Ependymal
Fus	P45	1.24963e-44	0.277216	0.683	0.241	2.14025e-40	Ependymal
H2afv	P45	1.67144e-44	0.279768	0.635	0.22	2.86268e-40	Ependymal
Hmgn3	P45	1.78839e-44	0.261099	0.491	0.151	3.06297e-40	Ependymal
Snrpg	P45	2.25577e-44	0.283568	0.609	0.21	3.86346e-40	Ependymal
Gnai2	P45	1.86211e-43	0.289743	0.878	0.327	3.18923e-39	Ependymal
Csnk1a1	P45	5.55921e-43	0.261578	0.646	0.229	9.52125e-39	Ependymal
Akap9	P45	2.19817e-42	0.253864	0.376	0.104	3.76481e-38	Ependymal
Ost4	P45	6.84161e-42	0.270356	0.631	0.225	1.17176e-37	Ependymal
Mid1ip1	P45	3.58577e-41	0.25641	0.472	0.149	6.14134e-37	Ependymal
Srsf5	P45	7.60645e-41	0.275359	0.76	0.285	1.30276e-36	Ependymal
Srsf3	P45	3.61418e-40	0.275633	0.616	0.223	6.19001e-36	Ependymal
1810037I17Rik	P45	7.7413e-40	0.274663	0.782	0.302	1.32585e-35	Ependymal
Ywhae	P45	2.03793e-38	0.28136	0.904	0.357	3.49036e-34	Ependymal
Gabarap	P45	4.02516e-38	0.260071	0.808	0.314	6.89389e-34	Ependymal
Rbm39	P45	6.64924e-38	0.274217	0.875	0.344	1.13882e-33	Ependymal
Ogt	P45	2.52631e-37	0.255587	0.701	0.266	4.32681e-33	Ependymal
Mt3	P45	6.09187e-37	0.570746	0.996	0.536	1.04335e-32	Ependymal
Ddx5	P45	4.57014e-35	0.351339	0.967	0.424	7.82728e-31	Ependymal
Gpx4	P45	2.85446e-32	0.338546	0.97	0.427	4.88883e-28	Ependymal
Hint1	P45	3.31531e-30	0.257585	0.863	0.369	5.67814e-26	Ependymal
Calm1	P45	8.4704e-30	0.415852	0.985	0.491	1.45073e-25	Ependymal
H3f3a	P45	1.51972e-29	0.255819	0.919	0.381	2.60283e-25	Ependymal
Calm2	P45	2.11071e-29	0.302109	0.926	0.416	3.61502e-25	Ependymal
Ptma	P45	4.38338e-24	0.437393	0.993	0.508	7.50741e-20	Ependymal
Hsp90ab1	P45	8.32016e-24	0.318451	0.937	0.454	1.42499e-19	Ependymal
Chchd2	P45	5.02679e-21	0.307997	0.982	0.498	8.60938e-17	Ependymal
Mt1	P45	1.09763e-14	0.325374	0.996	0.657	1.87991e-10	Ependymal
Ccdc153	P14	0	1.54342	0.881	0.009	0	Ependymal
1110017D15Rik	P14	0	1.50104	0.912	0.043	0	Ependymal
Tmem212	P14	0	1.50061	0.874	0.01	0	Ependymal
Dynlrb2	P14	0	1.39154	0.887	0.038	0	Ependymal
Rsph1	P14	0	1.32002	0.868	0.054	0	Ependymal
Tm4sf1	P14	0	1.30173	0.899	0.062	0	Ependymal
Riiad1	P14	0	1.2999	0.849	0.053	0	Ependymal
Meig1	P14	0	1.15106	0.767	0.038	0	Ependymal
Foxj1	P14	0	1.1462	0.761	0.022	0	Ependymal
Ezr	P14	0	1.09589	0.774	0.045	0	Ependymal
1700016K19Rik	P14	0	1.08905	0.742	0.03	0	Ependymal
Hdc	P14	0	1.05227	0.73	0.018	0	Ependymal
Nuf2	P14	0	1.04838	0.673	0.014	0	Ependymal
Efcab10	P14	0	1.04643	0.711	0.021	0	Ependymal
1700012B09Rik	P14	0	1.03886	0.667	0.016	0	Ependymal
Ascc1	P14	0	1.02656	0.711	0.035	0	Ependymal
Calml4	P14	0	1.00669	0.673	0.017	0	Ependymal
Fam166b	P14	0	1.00185	0.648	0.023	0	Ependymal
Dnah12	P14	0	0.993133	0.642	0.014	0	Ependymal
Crygn	P14	0	0.95624	0.61	0.005	0	Ependymal
Dmkn	P14	0	0.941413	0.629	0.006	0	Ependymal
Lbp	P14	0	0.918465	0.61	0.009	0	Ependymal
Gm10714	P14	0	0.918256	0.654	0.009	0	Ependymal
Mns1	P14	0	0.910364	0.642	0.027	0	Ependymal
Enkur	P14	0	0.907914	0.629	0.026	0	Ependymal
Tctex1d4	P14	0	0.891899	0.597	0.006	0	Ependymal
2410004P03Rik	P14	0	0.891485	0.667	0.029	0	Ependymal
Tekt4	P14	0	0.846227	0.528	0.011	0	Ependymal
Lrrc23	P14	0	0.804871	0.56	0.017	0	Ependymal
Rsph4a	P14	0	0.781736	0.541	0.018	0	Ependymal
Spef2	P14	0	0.75865	0.503	0.015	0	Ependymal
Fam216b	P14	0	0.757459	0.516	0.008	0	Ependymal
Cfap161	P14	0	0.756619	0.478	0.009	0	Ependymal
1700007G11Rik	P14	0	0.754101	0.472	0.01	0	Ependymal
1700001C02Rik	P14	0	0.752776	0.497	0.008	0	Ependymal
Gm11992	P14	0	0.749784	0.503	0.013	0	Ependymal
Spag6l	P14	0	0.733426	0.491	0.014	0	Ependymal
Gm867	P14	0	0.721552	0.459	0.004	0	Ependymal
Ccdc108	P14	0	0.70334	0.484	0.012	0	Ependymal
Dnali1	P14	0	0.66078	0.484	0.012	0	Ependymal
Acot6	P14	0	0.630956	0.428	0.01	0	Ependymal
Lrrc48	P14	0	0.617313	0.434	0.009	0	Ependymal
Sntn	P14	0	0.616792	0.377	0.001	0	Ependymal
FRMPD2	P14	0	0.592583	0.403	0.004	0	Ependymal
Lrrc71	P14	0	0.573877	0.34	0.003	0	Ependymal
Hydin	P14	0	0.564635	0.377	0.005	0	Ependymal
Gm29538	P14	0	0.561085	0.352	0.001	0	Ependymal
Cacna1s	P14	0	0.554731	0.384	0.004	0	Ependymal
Dnah5	P14	0	0.547734	0.377	0.005	0	Ependymal
Ccdc33	P14	0	0.546421	0.34	0.003	0	Ependymal
Lrrc36	P14	0	0.544727	0.296	0.002	0	Ependymal
Spag16	P14	0	0.531553	0.377	0.006	0	Ependymal
Cdhr4	P14	0	0.515973	0.34	0.001	0	Ependymal
Col8a2	P14	0	0.486415	0.321	0.003	0	Ependymal
BC051019	P14	0	0.46614	0.283	0.001	0	Ependymal
Pi15	P14	0	0.464867	0.321	0.001	0	Ependymal
Spag17	P14	0	0.464654	0.327	0.002	0	Ependymal
Stoml3	P14	0	0.458294	0.321	0.001	0	Ependymal
Lrrc74b	P14	0	0.448302	0.302	0.003	0	Ependymal
Gm12326	P14	0	0.445482	0.277	0.002	0	Ependymal
Got1l1	P14	0	0.43361	0.264	0.001	0	Ependymal
Gm44109	P14	0	0.431064	0.27	0.001	0	Ependymal
1700024G13Rik	P14	0	0.41949	0.264	0.001	0	Ependymal
Zfp474	P14	0	0.417156	0.27	0.002	0	Ependymal
Cdhr3	P14	0	0.402487	0.264	0.002	0	Ependymal
Prr29	P14	0	0.372767	0.252	0	0	Ependymal
Wdr63	P14	1.17892e-307	0.603066	0.403	0.008	1.96914e-303	Ependymal
Ankub1	P14	1.48865e-307	0.463595	0.283	0.002	2.48649e-303	Ependymal
Morn5	P14	1.57594e-301	0.657432	0.44	0.011	2.63229e-297	Ependymal
Cfap54	P14	2.68566e-298	0.757447	0.579	0.023	4.48586e-294	Ependymal
Ccdc121	P14	2.04332e-289	0.503284	0.333	0.005	3.41295e-285	Ependymal
Mia	P14	2.33913e-287	1.09274	0.774	0.05	3.90705e-283	Ependymal
Gm973	P14	1.12698e-286	0.616439	0.421	0.011	1.88239e-282	Ependymal
Iqcg	P14	1.5067e-285	0.72433	0.491	0.017	2.51664e-281	Ependymal
Dnah9	P14	5.05776e-285	0.609565	0.421	0.011	8.44797e-281	Ependymal
Clec3b	P14	9.07934e-282	0.878295	0.541	0.022	1.51652e-277	Ependymal
Spef1	P14	1.01233e-280	0.801563	0.566	0.024	1.6909e-276	Ependymal
Mlf1	P14	9.86345e-280	0.897549	0.648	0.034	1.64749e-275	Ependymal
Msx1	P14	4.70803e-275	0.643289	0.409	0.011	7.86381e-271	Ependymal
Odf3b	P14	1.46974e-274	0.762463	0.484	0.017	2.4549e-270	Ependymal
Lrrc51	P14	1.63205e-274	0.944529	0.654	0.036	2.72601e-270	Ependymal
Ppp1r36	P14	7.40961e-274	0.532502	0.396	0.01	1.23763e-269	Ependymal
Ccdc180	P14	3.8808e-272	0.443654	0.314	0.005	6.4821e-268	Ependymal
Cd24a	P14	2.12262e-266	1.27087	0.881	0.078	3.54541e-262	Ependymal
Cfap52	P14	1.17807e-265	0.521955	0.352	0.008	1.96773e-261	Ependymal
Ubxn11	P14	1.48241e-265	0.689505	0.465	0.016	2.47606e-261	Ependymal
Pcp4l1	P14	1.45834e-263	0.861573	0.597	0.031	2.43587e-259	Ependymal
Aebp1	P14	1.91977e-257	0.719322	0.484	0.019	3.2066e-253	Ependymal
Capsl	P14	3.91529e-257	0.723848	0.522	0.023	6.53971e-253	Ependymal
1700019G24Rik	P14	5.59266e-257	0.502229	0.302	0.005	9.34142e-253	Ependymal
Wdr66	P14	4.97947e-255	0.504585	0.371	0.009	8.3172e-251	Ependymal
Chek2	P14	6.7554e-255	0.621826	0.409	0.012	1.12835e-250	Ependymal
Cfap44	P14	1.01405e-253	0.614948	0.421	0.013	1.69377e-249	Ependymal
Tmem107	P14	6.3136e-253	1.04065	0.774	0.059	1.05456e-248	Ependymal
Cfap77	P14	9.44056e-253	0.459151	0.296	0.005	1.57686e-248	Ependymal
Cfap126	P14	9.80648e-251	1.01016	0.723	0.05	1.63798e-246	Ependymal
Ak7	P14	1.44293e-250	0.480506	0.327	0.007	2.41012e-246	Ependymal
Lgals3	P14	1.96717e-247	0.564542	0.39	0.011	3.28577e-243	Ependymal
Ccdc113	P14	1.45753e-246	0.564959	0.409	0.013	2.43452e-242	Ependymal
Ankrd66	P14	1.90077e-245	0.387688	0.264	0.004	3.17486e-241	Ependymal
Cetn4	P14	5.91368e-245	0.753574	0.572	0.03	9.87761e-241	Ependymal
Crocc	P14	8.14813e-243	0.748372	0.528	0.025	1.36098e-238	Ependymal
Bbox1	P14	9.38356e-243	0.538629	0.421	0.014	1.56734e-238	Ependymal
Gm16006	P14	1.16445e-242	0.450046	0.296	0.005	1.94499e-238	Ependymal
Prelp	P14	1.53072e-242	0.703262	0.509	0.023	2.55677e-238	Ependymal
1700007K13Rik	P14	5.91733e-240	0.878438	0.623	0.037	9.88372e-236	Ependymal
Uckl1os	P14	2.76642e-232	0.582048	0.384	0.012	4.62076e-228	Ependymal
Dnah6	P14	4.9436e-231	0.596375	0.384	0.012	8.2573e-227	Ependymal
Smkr-ps	P14	8.45384e-230	0.57848	0.358	0.01	1.41204e-225	Ependymal
Rarres2	P14	1.1459e-229	1.25418	0.862	0.083	1.91399e-225	Ependymal
Cfap45	P14	1.21916e-229	0.622692	0.459	0.019	2.03636e-225	Ependymal
Hspa2	P14	2.26162e-228	1.0134	0.786	0.067	3.77758e-224	Ependymal
Mamdc2	P14	4.99681e-226	0.512947	0.365	0.011	8.34618e-222	Ependymal
Fam183b	P14	8.19741e-226	1.21018	0.805	0.075	1.36921e-221	Ependymal
Pifo	P14	3.86384e-224	0.807869	0.522	0.027	6.45377e-220	Ependymal
Fam92b	P14	5.30538e-222	0.528187	0.327	0.009	8.86158e-218	Ependymal
Wdr78	P14	1.10666e-221	0.613078	0.409	0.015	1.84846e-217	Ependymal
Iqca	P14	2.35059e-221	0.527219	0.289	0.006	3.92619e-217	Ependymal
Vit	P14	8.23473e-220	0.547063	0.415	0.016	1.37545e-215	Ependymal
Lrrc10b	P14	5.26027e-219	0.385573	0.27	0.005	8.78622e-215	Ependymal
Ccdc146	P14	1.55921e-217	0.609766	0.403	0.015	2.60435e-213	Ependymal
Ccdc81	P14	3.85669e-217	0.484828	0.308	0.008	6.44183e-213	Ependymal
Tekt1	P14	1.03595e-212	0.768949	0.516	0.028	1.73035e-208	Ependymal
Ccdc96	P14	8.51052e-211	0.426986	0.283	0.006	1.42151e-206	Ependymal
Nudt4	P14	1.55039e-209	1.09202	0.83	0.087	2.58962e-205	Ependymal
1700028P14Rik	P14	1.1611e-208	0.529893	0.365	0.013	1.93939e-204	Ependymal
Ppp1r32	P14	3.47216e-207	0.482097	0.327	0.01	5.79955e-203	Ependymal
Cfap100	P14	1.50059e-204	0.657693	0.453	0.022	2.50643e-200	Ependymal
4833427G06Rik	P14	2.52767e-203	0.430287	0.308	0.008	4.22196e-199	Ependymal
Zp3	P14	6.83283e-203	0.417569	0.264	0.005	1.14129e-198	Ependymal
Zmynd10	P14	1.56825e-201	0.472684	0.352	0.012	2.61944e-197	Ependymal
Eno4	P14	3.7307e-201	0.428249	0.289	0.007	6.23138e-197	Ependymal
1700088E04Rik	P14	2.19279e-198	0.769176	0.56	0.037	3.66263e-194	Ependymal
Spag8	P14	2.91756e-194	0.483258	0.327	0.011	4.8732e-190	Ependymal
Adamts20	P14	1.60203e-191	0.416089	0.283	0.007	2.67587e-187	Ependymal
Spa17	P14	1.95734e-191	0.700239	0.472	0.027	3.26934e-187	Ependymal
Lect1	P14	2.07191e-191	0.440168	0.321	0.01	3.46072e-187	Ependymal
Ppil6	P14	1.73289e-187	0.61177	0.44	0.023	2.89445e-183	Ependymal
6820408C15Rik	P14	2.09587e-187	0.417139	0.283	0.008	3.50073e-183	Ependymal
Cfap206	P14	2.87997e-186	0.440168	0.321	0.011	4.81041e-182	Ependymal
Smim5	P14	3.84591e-185	0.413987	0.258	0.006	6.42382e-181	Ependymal
Traf1	P14	1.14856e-184	0.442264	0.296	0.009	1.91844e-180	Ependymal
Ttll3	P14	4.03284e-184	0.579893	0.409	0.02	6.73605e-180	Ependymal
Efcab1	P14	4.00995e-182	0.7285	0.579	0.044	6.69781e-178	Ependymal
Myo16	P14	2.03363e-181	0.561213	0.371	0.016	3.39677e-177	Ependymal
Gm17455	P14	1.29195e-175	0.755886	0.522	0.037	2.15794e-171	Ependymal
Dnaic2	P14	5.57721e-174	0.43734	0.283	0.009	9.31562e-170	Ependymal
Drc1	P14	2.74687e-172	0.593425	0.403	0.021	4.5881e-168	Ependymal
Nek5	P14	2.49535e-170	0.394461	0.264	0.008	4.16798e-166	Ependymal
Cfap43	P14	1.81234e-168	0.61914	0.421	0.024	3.02714e-164	Ependymal
Ttc21a	P14	2.95974e-167	0.415039	0.252	0.007	4.94366e-163	Ependymal
Spata33	P14	1.05929e-161	0.405801	0.289	0.01	1.76934e-157	Ependymal
Erich3	P14	5.37661e-161	0.395789	0.302	0.011	8.98055e-157	Ependymal
Ccdc40	P14	6.93684e-159	0.396027	0.283	0.01	1.15866e-154	Ependymal
Nme5	P14	2.26018e-157	0.674083	0.522	0.041	3.77517e-153	Ependymal
Pltp	P14	1.95626e-156	0.915156	0.736	0.085	3.26755e-152	Ependymal
Slc25a18	P14	3.02729e-156	0.796771	0.629	0.06	5.05649e-152	Ependymal
Bphl	P14	3.88511e-156	0.856202	0.698	0.079	6.48929e-152	Ependymal
Saxo2	P14	1.46848e-155	0.632882	0.497	0.038	2.45281e-151	Ependymal
Ccpg1os	P14	2.2288e-155	0.601822	0.472	0.034	3.72277e-151	Ependymal
Crip1	P14	2.75181e-150	1.00808	0.761	0.097	4.59635e-146	Ependymal
Mro	P14	4.9704e-148	0.733883	0.566	0.053	8.30206e-144	Ependymal
Ccdc74a	P14	1.31142e-146	0.704651	0.566	0.053	2.19046e-142	Ependymal
Gm29508	P14	1.96955e-145	0.472581	0.352	0.019	3.28975e-141	Ependymal
Med9os	P14	2.66815e-145	0.477414	0.302	0.013	4.45661e-141	Ependymal
Efcab2	P14	6.0529e-145	0.647821	0.478	0.038	1.01102e-140	Ependymal
Catip	P14	2.84125e-144	0.4596	0.321	0.015	4.74574e-140	Ependymal
Ttc30b	P14	1.08146e-143	0.553164	0.403	0.026	1.80636e-139	Ependymal
Mapk15	P14	2.78778e-142	0.494949	0.358	0.02	4.65643e-138	Ependymal
Hipk1	P14	9.41372e-142	0.964529	0.774	0.112	1.57237e-137	Ependymal
Tppp3	P14	3.30823e-141	1.11181	0.855	0.143	5.52574e-137	Ependymal
Gm5617	P14	1.94301e-139	0.900463	0.686	0.087	3.24541e-135	Ependymal
Ubxn10	P14	4.7589e-139	0.399671	0.258	0.01	7.94879e-135	Ependymal
Dnaja4	P14	1.25318e-138	0.536603	0.377	0.024	2.09318e-134	Ependymal
Fhl1	P14	6.90152e-138	0.882255	0.711	0.094	1.15276e-133	Ependymal
Scn7a	P14	2.3845e-135	0.395166	0.264	0.011	3.98282e-131	Ependymal
Sox9	P14	4.34643e-134	0.88582	0.736	0.097	7.25985e-130	Ependymal
Ccdc39	P14	5.64961e-134	0.553663	0.453	0.036	9.43654e-130	Ependymal
Vwa3a	P14	8.14337e-134	0.406678	0.27	0.011	1.36019e-129	Ependymal
Casc1	P14	3.52669e-133	0.364355	0.258	0.01	5.89063e-129	Ependymal
Bicc1	P14	7.21717e-133	0.468693	0.333	0.019	1.20548e-128	Ependymal
Fam84b	P14	1.59774e-129	0.387031	0.283	0.013	2.66871e-125	Ependymal
Dusp14	P14	3.22719e-128	0.537587	0.384	0.027	5.39038e-124	Ependymal
Rd3	P14	1.31913e-127	0.38627	0.264	0.012	2.20335e-123	Ependymal
4932443I19Rik	P14	3.02601e-127	0.437245	0.308	0.017	5.05435e-123	Ependymal
Spata24	P14	9.20235e-127	0.513074	0.358	0.024	1.53707e-122	Ependymal
Cfap46	P14	1.38414e-126	0.504855	0.314	0.018	2.31194e-122	Ependymal
Armc3	P14	3.51816e-126	0.418548	0.296	0.015	5.87638e-122	Ependymal
Synm	P14	1.38745e-124	0.651909	0.528	0.055	2.31746e-120	Ependymal
Ulk4	P14	8.98858e-123	0.425897	0.327	0.02	1.50136e-118	Ependymal
Mlc1	P14	1.02329e-122	0.835992	0.761	0.108	1.70921e-118	Ependymal
Aqp4	P14	1.97773e-122	0.772765	0.698	0.09	3.3034e-118	Ependymal
4933434E20Rik	P14	4.64815e-122	1.14955	0.887	0.184	7.7638e-118	Ependymal
Tubb4b	P14	8.18953e-122	1.22731	0.925	0.218	1.3679e-117	Ependymal
Cdkl4	P14	1.28425e-118	0.378543	0.264	0.013	2.14509e-114	Ependymal
Nin	P14	7.98476e-116	0.588476	0.421	0.037	1.33369e-111	Ependymal
Gm14964	P14	3.67743e-115	0.661714	0.509	0.054	6.14241e-111	Ependymal
Elof1	P14	1.39618e-114	1.03435	0.855	0.179	2.33204e-110	Ependymal
Syne1	P14	2.70833e-113	0.778306	0.642	0.089	4.52372e-109	Ependymal
S100a6	P14	2.20998e-111	0.953998	0.774	0.13	3.69134e-107	Ependymal
Fam107b	P14	9.19361e-111	0.455121	0.346	0.025	1.53561e-106	Ependymal
Ddr1	P14	2.62951e-110	0.663441	0.528	0.062	4.39206e-106	Ependymal
Pacrg	P14	3.39575e-108	0.512574	0.403	0.036	5.67193e-104	Ependymal
Cfap69	P14	5.03854e-108	0.409677	0.302	0.019	8.41588e-104	Ependymal
Kif9	P14	5.6531e-108	0.441775	0.302	0.019	9.44238e-104	Ependymal
Id4	P14	4.43193e-106	0.742645	0.648	0.093	7.40265e-102	Ependymal
Wwc1	P14	1.34654e-105	0.512738	0.403	0.037	2.24912e-101	Ependymal
Ccdc181	P14	2.37799e-101	0.470637	0.34	0.027	3.97196e-97	Ependymal
Gas6	P14	5.02568e-101	0.813624	0.805	0.149	8.3944e-97	Ependymal
Npy	P14	1.42348e-100	0.544599	0.403	0.038	2.37764e-96	Ependymal
Cetn2	P14	1.37367e-99	0.814629	0.73	0.135	2.29445e-95	Ependymal
1700001L19Rik	P14	2.22626e-99	0.533008	0.39	0.037	3.71853e-95	Ependymal
Cep126	P14	2.5791e-99	0.352063	0.258	0.015	4.30786e-95	Ependymal
Ccdc173	P14	1.3754e-96	0.432902	0.289	0.02	2.29732e-92	Ependymal
Emp1	P14	4.80797e-96	0.358567	0.258	0.016	8.03075e-92	Ependymal
Barx2	P14	9.58182e-96	0.482364	0.352	0.031	1.60045e-91	Ependymal
Slc2a1	P14	2.34343e-95	0.683057	0.597	0.089	3.91423e-91	Ependymal
Hspa4l	P14	7.16902e-95	0.674512	0.629	0.101	1.19744e-90	Ependymal
Fbxo36	P14	1.10887e-94	0.404852	0.264	0.017	1.85215e-90	Ependymal
Csrp2	P14	1.8387e-92	0.77543	0.591	0.092	3.07119e-88	Ependymal
S100a11	P14	5.84225e-92	0.636891	0.535	0.074	9.75831e-88	Ependymal
Plxnb2	P14	2.90403e-90	0.663445	0.591	0.091	4.8506e-86	Ependymal
Bdh2	P14	6.00222e-90	0.397411	0.277	0.02	1.00255e-85	Ependymal
Dchs1	P14	1.25686e-89	0.427617	0.352	0.033	2.09934e-85	Ependymal
Cdc14a	P14	3.10249e-88	0.393394	0.321	0.028	5.18209e-84	Ependymal
Rabl2	P14	6.56339e-88	0.53524	0.447	0.055	1.09628e-83	Ependymal
Gm42722	P14	1.05171e-87	0.384259	0.258	0.018	1.75666e-83	Ependymal
Anxa5	P14	1.09573e-87	0.75669	0.686	0.128	1.83019e-83	Ependymal
Pbxip1	P14	1.36263e-87	0.676346	0.66	0.113	2.276e-83	Ependymal
Vim	P14	1.51241e-87	0.77017	0.66	0.118	2.52619e-83	Ependymal
Tmem47	P14	1.09523e-86	0.876054	0.824	0.182	1.82937e-82	Ependymal
Cep83	P14	9.10025e-86	0.430693	0.358	0.036	1.52002e-81	Ependymal
Anxa1	P14	1.04588e-83	0.413382	0.252	0.018	1.74693e-79	Ependymal
Naaa	P14	2.53713e-83	0.433639	0.327	0.03	4.23777e-79	Ependymal
Gas2l1	P14	9.19442e-83	0.457013	0.327	0.031	1.53574e-78	Ependymal
Ocln	P14	2.49684e-82	0.485012	0.384	0.043	4.17048e-78	Ependymal
Chchd10	P14	4.92472e-82	1.05682	0.943	0.289	8.22575e-78	Ependymal
Dusp18	P14	5.73112e-82	0.457603	0.346	0.035	9.5727e-78	Ependymal
Ift88	P14	8.29431e-81	0.37292	0.258	0.019	1.3854e-76	Ependymal
Trp53bp2	P14	3.92329e-80	0.471974	0.314	0.03	6.55307e-76	Ependymal
Hist1h2bc	P14	1.30522e-79	0.758002	0.748	0.157	2.1801e-75	Ependymal
Ccdc189	P14	5.61361e-79	0.400506	0.264	0.021	9.37642e-75	Ependymal
Dbi	P14	2.41025e-78	1.18497	0.987	0.465	4.02583e-74	Ependymal
Nmb	P14	4.8111e-78	0.415453	0.289	0.025	8.03597e-74	Ependymal
Wdr35	P14	2.34489e-77	0.471233	0.34	0.036	3.91667e-73	Ependymal
Fam65b	P14	4.33716e-77	0.35417	0.264	0.021	7.24436e-73	Ependymal
Lmo4	P14	5.31687e-77	0.8073	0.742	0.176	8.88076e-73	Ependymal
Lpar1	P14	2.07145e-76	0.418286	0.327	0.034	3.45994e-72	Ependymal
Agbl3	P14	2.09708e-75	0.377957	0.302	0.029	3.50275e-71	Ependymal
Spata6	P14	2.13761e-75	0.350392	0.283	0.025	3.57044e-71	Ependymal
Nrbp2	P14	2.24085e-75	0.566226	0.509	0.079	3.7429e-71	Ependymal
Kcnj10	P14	4.91834e-75	0.669617	0.61	0.113	8.21511e-71	Ependymal
Fhad1	P14	5.43805e-75	0.43635	0.308	0.031	9.08317e-71	Ependymal
Gja1	P14	7.74422e-75	0.737691	0.811	0.173	1.29352e-70	Ependymal
Zfp423	P14	1.95739e-74	0.397165	0.283	0.026	3.26943e-70	Ependymal
Nek1	P14	1.05435e-72	0.411514	0.384	0.048	1.76109e-68	Ependymal
Amotl2	P14	1.85092e-72	0.523491	0.409	0.056	3.09159e-68	Ependymal
Gstm1	P14	3.15211e-72	0.630901	0.604	0.114	5.26497e-68	Ependymal
Prr18	P14	7.87812e-72	0.382083	0.283	0.027	1.31588e-67	Ependymal
Cyr61	P14	1.41468e-71	0.672002	0.535	0.094	2.36294e-67	Ependymal
S100a10	P14	1.37782e-70	0.435603	0.371	0.046	2.30138e-66	Ependymal
Fam213a	P14	2.26712e-69	0.59332	0.667	0.14	3.78677e-65	Ependymal
Dnajb2	P14	2.5823e-69	0.522728	0.491	0.081	4.31321e-65	Ependymal
Itpkb	P14	2.00278e-68	0.541407	0.478	0.077	3.34524e-64	Ependymal
Mettl7a1	P14	8.42084e-68	0.362984	0.302	0.032	1.40653e-63	Ependymal
Ccdc34	P14	4.2744e-67	0.652207	0.572	0.115	7.13953e-63	Ependymal
Ift43	P14	5.57101e-67	0.550484	0.434	0.067	9.30526e-63	Ependymal
Anxa2	P14	4.50859e-66	0.525045	0.478	0.08	7.5307e-62	Ependymal
Parn	P14	1.38925e-65	0.378975	0.264	0.025	2.32046e-61	Ependymal
Ift81	P14	4.40655e-65	0.463829	0.358	0.047	7.36027e-61	Ependymal
Ccdc30	P14	5.36571e-65	0.309804	0.252	0.023	8.96235e-61	Ependymal
Oscp1	P14	2.76149e-64	0.44523	0.346	0.044	4.61252e-60	Ependymal
Tagln2	P14	2.08922e-62	0.584308	0.585	0.123	3.48962e-58	Ependymal
Sox2	P14	2.77001e-62	0.663907	0.654	0.153	4.62674e-58	Ependymal
Ivns1abp	P14	2.87254e-62	0.662542	0.648	0.15	4.798e-58	Ependymal
Dnal1	P14	2.9135e-62	0.444557	0.314	0.038	4.86642e-58	Ependymal
Mrps6	P14	3.25895e-62	0.48795	0.44	0.073	5.44343e-58	Ependymal
Ahnak	P14	6.18757e-62	0.457929	0.39	0.058	1.03351e-57	Ependymal
B9d1	P14	1.12937e-61	0.524735	0.415	0.066	1.88638e-57	Ependymal
Mt3	P14	3.93951e-61	0.985965	0.981	0.452	6.58017e-57	Ependymal
Ildr2	P14	9.88365e-61	0.450092	0.528	0.1	1.65087e-56	Ependymal
Hopx	P14	4.63212e-60	0.439807	0.365	0.052	7.73703e-56	Ependymal
Acot1	P14	9.70576e-60	0.507776	0.403	0.064	1.62115e-55	Ependymal
Dync2h1	P14	4.00033e-59	0.464827	0.415	0.067	6.68176e-55	Ependymal
Cnn3	P14	5.43966e-59	0.700598	0.723	0.199	9.08587e-55	Ependymal
Hepacam	P14	1.57059e-58	0.502607	0.516	0.098	2.62336e-54	Ependymal
Lamb2	P14	2.51964e-58	0.451776	0.377	0.056	4.20855e-54	Ependymal
Plec	P14	9.03478e-58	0.413502	0.346	0.048	1.50908e-53	Ependymal
Zfp467	P14	7.72288e-57	0.422097	0.358	0.053	1.28995e-52	Ependymal
Hsph1	P14	9.3638e-57	0.59088	0.585	0.136	1.56404e-52	Ependymal
Hsp90aa1	P14	2.5479e-56	0.841886	0.943	0.469	4.25576e-52	Ependymal
Rfx3	P14	4.37515e-56	0.427349	0.371	0.057	7.30781e-52	Ependymal
Etfa	P14	6.58124e-56	0.47319	0.516	0.104	1.09926e-51	Ependymal
Ptrf	P14	9.17593e-56	0.385307	0.352	0.052	1.53265e-51	Ependymal
Mt2	P14	2.34869e-55	0.711347	0.824	0.235	3.92302e-51	Ependymal
Ckap5	P14	8.37854e-55	0.509257	0.516	0.107	1.39947e-50	Ependymal
Fam126a	P14	8.857e-55	0.392097	0.346	0.051	1.47938e-50	Ependymal
Ipo11	P14	9.43751e-55	0.458503	0.352	0.054	1.57635e-50	Ependymal
Ctnna1	P14	2.9799e-54	0.504607	0.459	0.088	4.97733e-50	Ependymal
Slc38a1	P14	5.63496e-54	0.560106	0.648	0.161	9.41208e-50	Ependymal
Cep290	P14	6.57416e-54	0.317167	0.258	0.029	1.09808e-49	Ependymal
Naga	P14	3.37694e-53	0.340452	0.258	0.03	5.6405e-49	Ependymal
Elmod2	P14	6.3416e-53	0.355686	0.27	0.033	1.05924e-48	Ependymal
Dync2li1	P14	3.55354e-52	0.362619	0.289	0.038	5.93548e-48	Ependymal
Egr1	P14	1.26897e-51	0.666241	0.629	0.158	2.11956e-47	Ependymal
1110032A03Rik	P14	1.89675e-51	0.513177	0.39	0.07	3.16815e-47	Ependymal
Zfp36l1	P14	2.26104e-51	0.748267	0.805	0.267	3.77661e-47	Ependymal
Hist1h2al	P14	3.24892e-51	0.467406	0.465	0.091	5.42666e-47	Ependymal
Plekhb1	P14	6.29221e-51	0.509097	0.497	0.107	1.05099e-46	Ependymal
Odc1	P14	7.37928e-51	0.441165	0.447	0.087	1.23256e-46	Ependymal
Igfbp5	P14	9.47413e-51	0.509228	0.484	0.099	1.58246e-46	Ependymal
S100b	P14	1.08227e-50	0.659643	0.761	0.219	1.80771e-46	Ependymal
Mxra8	P14	1.23058e-50	0.3328	0.277	0.036	2.05545e-46	Ependymal
Fam149a	P14	1.37302e-49	0.31965	0.264	0.034	2.29336e-45	Ependymal
Avpi1	P14	2.84634e-49	0.427937	0.34	0.055	4.75424e-45	Ependymal
Ramp1	P14	6.79326e-49	0.728253	0.843	0.282	1.13468e-44	Ependymal
Nudc	P14	6.82798e-49	0.690442	0.73	0.245	1.14048e-44	Ependymal
Arvcf	P14	9.19174e-49	0.43289	0.346	0.057	1.5353e-44	Ependymal
Mt1	P14	1.24126e-48	0.860475	0.975	0.424	2.07328e-44	Ependymal
Khk	P14	2.54464e-48	0.419607	0.302	0.044	4.25031e-44	Ependymal
Hspa1b	P14	3.82504e-48	0.316569	0.289	0.041	6.38896e-44	Ependymal
Elmod1	P14	4.25843e-48	0.401185	0.447	0.089	7.11285e-44	Ependymal
Rsph9	P14	5.03432e-48	0.406761	0.346	0.057	8.40882e-44	Ependymal
Nfix	P14	1.15807e-47	0.516274	0.478	0.105	1.93433e-43	Ependymal
Ankrd44	P14	1.18936e-47	0.401474	0.346	0.058	1.98659e-43	Ependymal
Tctex1d2	P14	1.38225e-47	0.517783	0.415	0.083	2.30877e-43	Ependymal
Kndc1	P14	2.15961e-47	0.299971	0.277	0.038	3.6072e-43	Ependymal
Crip2	P14	3.04776e-47	0.629513	0.736	0.225	5.09067e-43	Ependymal
Antxr1	P14	3.31938e-47	0.311636	0.283	0.04	5.54436e-43	Ependymal
Nnat	P14	6.10109e-47	0.836162	0.962	0.475	1.01906e-42	Ependymal
Bola1	P14	7.82909e-47	0.493147	0.484	0.109	1.30769e-42	Ependymal
Tcp11l2	P14	8.60301e-47	0.399914	0.365	0.064	1.43696e-42	Ependymal
Polr3h	P14	1.45437e-46	0.554097	0.528	0.13	2.42924e-42	Ependymal
1110004E09Rik	P14	2.19245e-46	0.480133	0.415	0.084	3.66205e-42	Ependymal
Mycbp	P14	2.39192e-46	0.455589	0.352	0.062	3.99523e-42	Ependymal
Gnal	P14	3.68503e-46	0.318013	0.283	0.041	6.15511e-42	Ependymal
Rpgr	P14	5.94572e-46	0.306626	0.277	0.039	9.93114e-42	Ependymal
Eea1	P14	2.69719e-45	0.351102	0.352	0.062	4.50512e-41	Ependymal
Pus7	P14	3.66903e-45	0.349759	0.296	0.045	6.12837e-41	Ependymal
Slc38a3	P14	6.96833e-45	0.384699	0.415	0.082	1.16392e-40	Ependymal
Fos	P14	7.63119e-45	0.814258	0.843	0.322	1.27464e-40	Ependymal
Gprc5b	P14	1.24086e-44	0.396136	0.396	0.076	2.0726e-40	Ependymal
Nudt14	P14	2.56593e-44	0.361331	0.252	0.034	4.28587e-40	Ependymal
Tbcel	P14	2.60885e-44	0.337161	0.321	0.053	4.35757e-40	Ependymal
Kbtbd11	P14	2.86531e-44	0.476529	0.459	0.103	4.78593e-40	Ependymal
Slc20a1	P14	6.26768e-44	0.371236	0.333	0.056	1.04689e-39	Ependymal
Pla2g16	P14	1.33899e-43	0.437874	0.358	0.066	2.23651e-39	Ependymal
Ssbp4	P14	1.80498e-43	0.582679	0.642	0.195	3.01486e-39	Ependymal
Zbtb20	P14	4.84795e-43	0.701647	0.874	0.381	8.09753e-39	Ependymal
Apoc1	P14	4.89481e-43	0.456927	0.403	0.079	8.1758e-39	Ependymal
Sox1	P14	7.93381e-43	0.298446	0.264	0.038	1.32518e-38	Ependymal
Ifitm3	P14	9.13627e-43	0.559301	0.497	0.119	1.52603e-38	Ependymal
Prdx6	P14	1.4888e-42	0.580176	0.73	0.223	2.48674e-38	Ependymal
Cpd	P14	1.72541e-42	0.388895	0.415	0.088	2.88195e-38	Ependymal
BC005624	P14	1.96698e-42	0.455933	0.459	0.107	3.28544e-38	Ependymal
Smpdl3a	P14	2.15902e-42	0.399371	0.396	0.079	3.6062e-38	Ependymal
Dnajc15	P14	2.37129e-42	0.521182	0.503	0.128	3.96077e-38	Ependymal
Dalrd3	P14	2.58057e-42	0.452617	0.403	0.083	4.31033e-38	Ependymal
Dpcd	P14	4.12273e-42	0.513558	0.528	0.14	6.88619e-38	Ependymal
Endog	P14	7.55896e-42	0.43768	0.346	0.065	1.26257e-37	Ependymal
Hipk3	P14	8.83134e-42	0.392204	0.333	0.061	1.4751e-37	Ependymal
Atxn1	P14	2.43524e-41	0.399334	0.346	0.065	4.06758e-37	Ependymal
Pcnxl4	P14	4.10034e-41	0.32857	0.296	0.049	6.8488e-37	Ependymal
Morn2	P14	5.17037e-41	0.394725	0.333	0.061	8.63607e-37	Ependymal
Cd9	P14	7.1274e-41	0.615081	0.811	0.273	1.19049e-36	Ependymal
2610301B20Rik	P14	1.48577e-40	0.415623	0.421	0.094	2.48168e-36	Ependymal
Phkg1	P14	4.04127e-40	0.333585	0.283	0.045	6.75013e-36	Ependymal
Fmn2	P14	4.80111e-40	0.337898	0.314	0.055	8.01929e-36	Ependymal
Pygb	P14	1.39586e-39	0.368635	0.39	0.08	2.33151e-35	Ependymal
Oard1	P14	1.51359e-39	0.377254	0.333	0.063	2.52814e-35	Ependymal
Gpx8	P14	1.83312e-39	0.33054	0.289	0.048	3.06186e-35	Ependymal
Rnase4	P14	2.4992e-39	0.341109	0.39	0.078	4.17441e-35	Ependymal
Serpinh1	P14	4.89857e-39	0.450236	0.503	0.126	8.18209e-35	Ependymal
Ptges3	P14	5.08852e-39	0.531753	0.679	0.232	8.49935e-35	Ependymal
1810043H04Rik	P14	6.94354e-39	0.476139	0.553	0.157	1.15978e-34	Ependymal
Atp1a1	P14	1.23786e-38	0.423471	0.667	0.202	2.0676e-34	Ependymal
Cd82	P14	1.28788e-38	0.337007	0.283	0.047	2.15114e-34	Ependymal
0610009L18Rik	P14	1.39326e-38	0.385105	0.283	0.048	2.32716e-34	Ependymal
Tomm7	P14	1.53969e-38	0.651932	0.899	0.436	2.57174e-34	Ependymal
Txn1	P14	2.37753e-38	0.613874	0.805	0.336	3.97119e-34	Ependymal
Psph	P14	6.26738e-38	0.442445	0.409	0.096	1.04684e-33	Ependymal
Rcc2	P14	7.73355e-38	0.402371	0.321	0.062	1.29173e-33	Ependymal
Sorl1	P14	8.40617e-38	0.282475	0.34	0.065	1.40408e-33	Ependymal
Wwtr1	P14	1.59361e-37	0.338533	0.308	0.057	2.66181e-33	Ependymal
St5	P14	8.86485e-37	0.325188	0.258	0.042	1.4807e-32	Ependymal
Ift22	P14	1.3603e-36	0.453046	0.434	0.109	2.2721e-32	Ependymal
Crtc3	P14	1.79867e-36	0.366301	0.358	0.075	3.00431e-32	Ependymal
Ift46	P14	2.03009e-36	0.353168	0.333	0.067	3.39085e-32	Ependymal
Fam229b	P14	2.27335e-36	0.375405	0.358	0.076	3.79718e-32	Ependymal
Lsm14b	P14	2.28795e-36	0.370069	0.277	0.049	3.82156e-32	Ependymal
Slc5a3	P14	2.96877e-36	0.295617	0.252	0.04	4.95874e-32	Ependymal
St3gal6	P14	3.21462e-36	0.393685	0.44	0.106	5.36938e-32	Ependymal
5031425E22Rik	P14	7.80212e-36	0.393252	0.396	0.092	1.30319e-31	Ependymal
Plekha2	P14	9.3785e-36	0.298768	0.252	0.041	1.56649e-31	Ependymal
Dusp1	P14	9.92264e-36	0.508194	0.522	0.146	1.65738e-31	Ependymal
Dnajc6	P14	1.25516e-35	0.313087	0.352	0.075	2.0965e-31	Ependymal
Nfia	P14	3.26477e-35	0.484962	0.686	0.229	5.45315e-31	Ependymal
Appl2	P14	3.66234e-35	0.333698	0.314	0.061	6.11721e-31	Ependymal
Strbp	P14	5.48931e-35	0.474236	0.453	0.121	9.1688e-31	Ependymal
Pdia4	P14	7.29249e-35	0.427537	0.509	0.142	1.21806e-30	Ependymal
Ruvbl2	P14	1.09435e-34	0.362178	0.283	0.052	1.82789e-30	Ependymal
Tmem216	P14	1.2995e-34	0.336259	0.27	0.048	2.17055e-30	Ependymal
Dmd	P14	2.5883e-34	0.3367	0.403	0.095	4.32324e-30	Ependymal
Dnajc3	P14	4.11985e-34	0.354314	0.453	0.117	6.88139e-30	Ependymal
Usp2	P14	4.5881e-34	0.36397	0.327	0.068	7.66351e-30	Ependymal
Abhd14a	P14	1.12894e-33	0.350325	0.289	0.056	1.88568e-29	Ependymal
Gng5	P14	1.14298e-33	0.601049	0.881	0.406	1.90912e-29	Ependymal
Khdrbs3	P14	1.29784e-33	0.334195	0.321	0.067	2.16779e-29	Ependymal
Lrrc16a	P14	1.85928e-33	0.32308	0.27	0.049	3.10556e-29	Ependymal
Tspan15	P14	2.14389e-33	0.374504	0.327	0.069	3.58094e-29	Ependymal
Ino80b	P14	3.07826e-33	0.375637	0.333	0.073	5.14161e-29	Ependymal
Sulf2	P14	4.06592e-33	0.463624	0.572	0.181	6.79131e-29	Ependymal
Dpy30	P14	4.89796e-33	0.501854	0.585	0.2	8.18106e-29	Ependymal
Ift20	P14	7.34981e-33	0.516907	0.654	0.244	1.22764e-28	Ependymal
Hexim1	P14	7.73335e-33	0.307888	0.302	0.06	1.2917e-28	Ependymal
Erlin2	P14	1.87425e-32	0.314358	0.277	0.052	3.13057e-28	Ependymal
Dbp	P14	2.68911e-32	0.429121	0.44	0.118	4.49162e-28	Ependymal
Zfp36	P14	2.72425e-32	0.345681	0.384	0.089	4.55032e-28	Ependymal
Nr2f1	P14	2.90528e-32	0.341877	0.365	0.084	4.85269e-28	Ependymal
Flna	P14	3.36897e-32	0.295465	0.252	0.045	5.6272e-28	Ependymal
Pdlim4	P14	4.2997e-32	0.334046	0.346	0.075	7.18179e-28	Ependymal
Ntrk2	P14	6.7319e-32	0.537214	0.805	0.314	1.12443e-27	Ependymal
Cfap20	P14	2.19783e-31	0.435466	0.503	0.155	3.67104e-27	Ependymal
Smad5	P14	2.23615e-31	0.302588	0.314	0.067	3.73504e-27	Ependymal
Timp3	P14	3.35283e-31	0.438739	0.597	0.196	5.60023e-27	Ependymal
Tmem123	P14	3.6652e-31	0.295178	0.277	0.054	6.12198e-27	Ependymal
Tob1	P14	5.24973e-31	0.418587	0.447	0.124	8.76863e-27	Ependymal
Fam216a	P14	5.40269e-31	0.479079	0.447	0.13	9.02411e-27	Ependymal
Tuba1a	P14	7.7025e-31	0.613593	0.962	0.567	1.28655e-26	Ependymal
Gpr137	P14	8.42545e-31	0.271776	0.27	0.052	1.4073e-26	Ependymal
Gclc	P14	1.08045e-30	0.30082	0.27	0.053	1.80467e-26	Ependymal
Arhgap5	P14	2.60129e-30	0.419719	0.61	0.201	4.34494e-26	Ependymal
Klhl13	P14	3.44485e-30	0.322781	0.308	0.067	5.75394e-26	Ependymal
Cfap36	P14	4.60384e-30	0.394097	0.478	0.145	7.6898e-26	Ependymal
Chchd6	P14	8.52161e-30	0.49532	0.44	0.131	1.42336e-25	Ependymal
Fsd1l	P14	8.65723e-30	0.278222	0.258	0.05	1.44602e-25	Ependymal
Npas3	P14	9.50545e-30	0.357226	0.447	0.123	1.5877e-25	Ependymal
Atf3	P14	1.1842e-29	0.34257	0.384	0.093	1.97797e-25	Ependymal
Hnrnpf	P14	1.46617e-29	0.519041	0.761	0.321	2.44895e-25	Ependymal
Cebpb	P14	3.3946e-29	0.311595	0.509	0.147	5.67e-25	Ependymal
Sf3b2	P14	3.8418e-29	0.452956	0.629	0.232	6.41696e-25	Ependymal
Gsr	P14	5.33566e-29	0.369543	0.365	0.093	8.91216e-25	Ependymal
Msi2	P14	9.12536e-29	0.357152	0.472	0.139	1.52421e-24	Ependymal
Ptma	P14	9.83035e-29	0.534602	0.981	0.644	1.64196e-24	Ependymal
Cald1	P14	1.16148e-28	0.383679	0.421	0.119	1.94002e-24	Ependymal
Tnrc18	P14	1.77217e-28	0.318389	0.27	0.056	2.96006e-24	Ependymal
Glod4	P14	1.80765e-28	0.322974	0.302	0.068	3.01932e-24	Ependymal
Cmtm4	P14	2.11414e-28	0.264473	0.321	0.074	3.53126e-24	Ependymal
Trim37	P14	3.39907e-28	0.335306	0.358	0.092	5.67747e-24	Ependymal
Cystm1	P14	3.88051e-28	0.381582	0.535	0.177	6.48162e-24	Ependymal
Mgst1	P14	5.07473e-28	0.310951	0.296	0.064	8.47632e-24	Ependymal
Ift57	P14	5.71365e-28	0.298153	0.277	0.059	9.54352e-24	Ependymal
Zfp704	P14	8.91935e-28	0.275552	0.277	0.059	1.4898e-23	Ependymal
Spint2	P14	1.00725e-27	0.29717	0.34	0.084	1.68242e-23	Ependymal
Apbb2	P14	1.09513e-27	0.33472	0.34	0.085	1.82919e-23	Ependymal
Oxct1	P14	2.72483e-27	0.394945	0.553	0.192	4.55129e-23	Ependymal
Ift27	P14	4.45092e-27	0.378941	0.39	0.109	7.43436e-23	Ependymal
Scd2	P14	7.27307e-27	0.51982	0.862	0.428	1.21482e-22	Ependymal
Enah	P14	8.0667e-27	0.3775	0.547	0.188	1.34738e-22	Ependymal
Ptbp1	P14	1.69309e-26	0.294158	0.308	0.074	2.82797e-22	Ependymal
Shfm1	P14	2.01675e-26	0.521345	0.912	0.519	3.36858e-22	Ependymal
Itm2c	P14	2.45493e-26	0.521189	0.893	0.486	4.10047e-22	Ependymal
Sp3os	P14	2.74768e-26	0.343739	0.289	0.068	4.58946e-22	Ependymal
Ablim1	P14	3.09206e-26	0.294415	0.352	0.09	5.16466e-22	Ependymal
Cspp1	P14	4.16693e-26	0.352799	0.396	0.113	6.96002e-22	Ependymal
Zc2hc1a	P14	6.32313e-26	0.265112	0.258	0.055	1.05615e-21	Ependymal
Trps1	P14	9.57839e-26	0.325283	0.39	0.109	1.59988e-21	Ependymal
Slc9a3r1	P14	1.0331e-25	0.275271	0.277	0.061	1.72559e-21	Ependymal
Slc35a2	P14	1.36246e-25	0.320352	0.289	0.068	2.27571e-21	Ependymal
Mid1ip1	P14	1.43582e-25	0.359885	0.497	0.163	2.39825e-21	Ependymal
Dag1	P14	1.6158e-25	0.345918	0.44	0.134	2.69886e-21	Ependymal
Sema6d	P14	2.98226e-25	0.403278	0.409	0.123	4.98127e-21	Ependymal
Tead1	P14	3.64984e-25	0.315248	0.27	0.061	6.09633e-21	Ependymal
Dnajb1	P14	3.6636e-25	0.322793	0.34	0.09	6.11931e-21	Ependymal
Pou3f2	P14	4.44643e-25	0.288394	0.314	0.078	7.42687e-21	Ependymal
Casd1	P14	7.82411e-25	0.282856	0.321	0.082	1.30686e-20	Ependymal
Ppp1cb	P14	8.09264e-25	0.413534	0.673	0.29	1.35171e-20	Ependymal
Hmgn1	P14	1.71354e-24	0.475337	0.799	0.388	2.86213e-20	Ependymal
Zfr	P14	3.08292e-24	0.38943	0.591	0.234	5.14939e-20	Ependymal
Stk11	P14	6.00738e-24	0.320794	0.358	0.102	1.00341e-19	Ependymal
Fgfr1	P14	6.38867e-24	0.26159	0.314	0.08	1.0671e-19	Ependymal
Fuom	P14	7.05256e-24	0.302148	0.346	0.096	1.17799e-19	Ependymal
Clic1	P14	7.43165e-24	0.358442	0.491	0.16	1.24131e-19	Ependymal
Fat1	P14	8.52984e-24	0.29173	0.264	0.061	1.42474e-19	Ependymal
Ssbp3	P14	1.05717e-23	0.319762	0.346	0.097	1.7658e-19	Ependymal
1810058I24Rik	P14	1.21671e-23	0.381151	0.535	0.201	2.03227e-19	Ependymal
Srek1ip1	P14	1.43623e-23	0.317498	0.34	0.094	2.39894e-19	Ependymal
Gsn	P14	1.4971e-23	0.295879	0.277	0.067	2.50061e-19	Ependymal
Klf6	P14	1.69365e-23	0.336816	0.516	0.179	2.8289e-19	Ependymal
Srsf10	P14	1.71337e-23	0.376165	0.503	0.181	2.86184e-19	Ependymal
Jund	P14	2.05726e-23	0.450384	0.723	0.326	3.43625e-19	Ependymal
Mcee	P14	3.03446e-23	0.375145	0.396	0.125	5.06846e-19	Ependymal
Sptan1	P14	3.15368e-23	0.358667	0.421	0.137	5.2676e-19	Ependymal
Kazn	P14	3.34014e-23	0.254302	0.252	0.058	5.57903e-19	Ependymal
Acadm	P14	7.72281e-23	0.31217	0.333	0.093	1.28994e-18	Ependymal
Lztfl1	P14	9.57565e-23	0.304301	0.321	0.089	1.59942e-18	Ependymal
Arhgap21	P14	1.08873e-22	0.271402	0.283	0.071	1.81851e-18	Ependymal
Rora	P14	1.91405e-22	0.264563	0.296	0.077	3.19703e-18	Ependymal
Taf6l	P14	2.62479e-22	0.301865	0.277	0.069	4.38418e-18	Ependymal
Agpat4	P14	3.59701e-22	0.302344	0.403	0.129	6.00809e-18	Ependymal
Pde6d	P14	4.12058e-22	0.440069	0.428	0.153	6.88261e-18	Ependymal
Ubl3	P14	4.71732e-22	0.376899	0.591	0.239	7.87934e-18	Ependymal
Bhlhe40	P14	6.50497e-22	0.321408	0.258	0.062	1.08652e-17	Ependymal
Gns	P14	6.98353e-22	0.281538	0.302	0.08	1.16646e-17	Ependymal
Kif21a	P14	8.56022e-22	0.303351	0.333	0.097	1.42981e-17	Ependymal
Sparcl1	P14	8.76415e-22	0.306889	0.748	0.293	1.46388e-17	Ependymal
Smad4	P14	9.56204e-22	0.289684	0.252	0.061	1.59715e-17	Ependymal
Mark3	P14	1.95734e-21	0.321044	0.308	0.086	3.26935e-17	Ependymal
Cnp	P14	2.70276e-21	0.353772	0.528	0.191	4.51442e-17	Ependymal
Ctxn1	P14	2.70567e-21	0.352417	0.415	0.144	4.51929e-17	Ependymal
Ctnnb1	P14	3.21067e-21	0.349879	0.642	0.278	5.36278e-17	Ependymal
Fundc1	P14	3.68501e-21	0.309273	0.358	0.111	6.15508e-17	Ependymal
Nr4a1	P14	3.73536e-21	0.331328	0.358	0.108	6.23917e-17	Ependymal
Dst	P14	4.0122e-21	0.325581	0.522	0.198	6.70158e-17	Ependymal
Ppdpf	P14	6.56435e-21	0.428589	0.616	0.28	1.09644e-16	Ependymal
H2afv	P14	7.27148e-21	0.410483	0.679	0.307	1.21456e-16	Ependymal
Pkig	P14	8.2034e-21	0.347326	0.459	0.167	1.37021e-16	Ependymal
Wls	P14	1.3716e-20	0.275042	0.289	0.079	2.29098e-16	Ependymal
Tspan6	P14	1.50467e-20	0.353884	0.509	0.199	2.51325e-16	Ependymal
Prkcdbp	P14	2.07289e-20	0.280711	0.34	0.102	3.46235e-16	Ependymal
Jun	P14	2.83052e-20	0.442731	0.711	0.322	4.72781e-16	Ependymal
Hspa1a	P14	3.2302e-20	0.302441	0.296	0.082	5.3954e-16	Ependymal
Cby1	P14	4.43017e-20	0.367292	0.384	0.13	7.39971e-16	Ependymal
Tacc2	P14	5.74581e-20	0.282917	0.27	0.073	9.59723e-16	Ependymal
Fxyd1	P14	9.38956e-20	0.299773	0.321	0.092	1.56834e-15	Ependymal
Ap3m1	P14	9.44156e-20	0.251282	0.27	0.073	1.57702e-15	Ependymal
Zfp462	P14	1.21876e-19	0.298706	0.308	0.091	2.0357e-15	Ependymal
Arl6	P14	1.31116e-19	0.30236	0.302	0.09	2.19003e-15	Ependymal
1810037I17Rik	P14	1.59377e-19	0.424345	0.78	0.398	2.66207e-15	Ependymal
Fosb	P14	1.60108e-19	0.335445	0.396	0.132	2.67429e-15	Ependymal
Aig1	P14	1.6804e-19	0.317302	0.428	0.154	2.80678e-15	Ependymal
4930402H24Rik	P14	1.71309e-19	0.303862	0.421	0.147	2.86138e-15	Ependymal
Trove2	P14	2.57539e-19	0.318608	0.365	0.121	4.30167e-15	Ependymal
Tigd2	P14	2.73527e-19	0.304722	0.283	0.081	4.56872e-15	Ependymal
Sod1	P14	4.06423e-19	0.334413	0.541	0.229	6.78848e-15	Ependymal
Rab28	P14	4.59241e-19	0.355488	0.409	0.147	7.6707e-15	Ependymal
Fez1	P14	1.10871e-18	0.360257	0.623	0.28	1.85187e-14	Ependymal
Med31	P14	1.12941e-18	0.333309	0.327	0.106	1.88645e-14	Ependymal
Gpm6b	P14	1.13152e-18	0.396159	0.767	0.358	1.88997e-14	Ependymal
Timp4	P14	1.46866e-18	0.263915	0.421	0.147	2.45311e-14	Ependymal
Dgcr6	P14	2.51448e-18	0.34748	0.44	0.169	4.19994e-14	Ependymal
Polr2i	P14	4.2104e-18	0.343228	0.516	0.216	7.03264e-14	Ependymal
Macf1	P14	4.64927e-18	0.3037	0.579	0.245	7.76568e-14	Ependymal
Nfib	P14	5.02174e-18	0.305204	0.497	0.194	8.38781e-14	Ependymal
Pink1	P14	5.77744e-18	0.262047	0.358	0.12	9.65006e-14	Ependymal
Kcnk2	P14	5.79678e-18	0.281051	0.308	0.097	9.68236e-14	Ependymal
Rpn2	P14	7.72894e-18	0.313288	0.572	0.241	1.29097e-13	Ependymal
Plat	P14	9.56969e-18	0.258807	0.289	0.086	1.59843e-13	Ependymal
Psat1	P14	1.05645e-17	0.256821	0.308	0.097	1.76459e-13	Ependymal
Ndufaf3	P14	1.18654e-17	0.355391	0.333	0.115	1.98188e-13	Ependymal
Calm1	P14	1.8192e-17	0.383321	0.925	0.653	3.03862e-13	Ependymal
Pcm1	P14	2.3133e-17	0.307476	0.44	0.173	3.8639e-13	Ependymal
Map4k4	P14	2.48885e-17	0.262681	0.327	0.107	4.15713e-13	Ependymal
Mrpl33	P14	2.91339e-17	0.367983	0.623	0.305	4.86624e-13	Ependymal
Eml2	P14	4.79007e-17	0.266135	0.302	0.096	8.00085e-13	Ependymal
Hmgn3	P14	5.61314e-17	0.357404	0.673	0.331	9.37563e-13	Ependymal
Neat1	P14	5.9613e-17	0.290752	0.314	0.1	9.95715e-13	Ependymal
Micu1	P14	7.9844e-17	0.269497	0.252	0.072	1.33363e-12	Ependymal
Gtf2i	P14	1.05383e-16	0.294364	0.459	0.183	1.76022e-12	Ependymal
Dynll1	P14	2.34908e-16	0.396705	0.943	0.624	3.92367e-12	Ependymal
Azin1	P14	2.82441e-16	0.259539	0.403	0.152	4.71762e-12	Ependymal
Psmd9	P14	2.85318e-16	0.276774	0.289	0.092	4.76567e-12	Ependymal
Dazap2	P14	3.7819e-16	0.286496	0.358	0.13	6.3169e-12	Ependymal
Ahsa1	P14	5.57903e-16	0.292206	0.421	0.169	9.31866e-12	Ependymal
Gpx4	P14	8.80126e-16	0.389654	0.818	0.486	1.47008e-11	Ependymal
H1f0	P14	1.67042e-15	0.342107	0.459	0.198	2.7901e-11	Ependymal
Ptp4a2	P14	2.89986e-15	0.337562	0.428	0.18	4.84364e-11	Ependymal
Ewsr1	P14	3.92841e-15	0.285221	0.553	0.25	6.56163e-11	Ependymal
Tbca	P14	4.35271e-15	0.370461	0.667	0.363	7.27034e-11	Ependymal
Dstn	P14	5.12819e-15	0.35416	0.635	0.334	8.56562e-11	Ependymal
S100a1	P14	7.35425e-15	0.308391	0.553	0.245	1.22838e-10	Ependymal
Bola3	P14	7.68157e-15	0.260797	0.44	0.186	1.28305e-10	Ependymal
Spop	P14	2.44683e-14	0.269606	0.409	0.17	4.08694e-10	Ependymal
Hmgb1	P14	3.03168e-14	0.33267	0.824	0.474	5.06382e-10	Ependymal
Churc1	P14	3.62524e-14	0.301065	0.409	0.173	6.05524e-10	Ependymal
Sptssa	P14	7.09677e-14	0.331316	0.597	0.307	1.18537e-09	Ependymal
Pigp	P14	1.31497e-13	0.298693	0.371	0.153	2.1964e-09	Ependymal
Paip2	P14	1.45174e-13	0.291244	0.667	0.361	2.42484e-09	Ependymal
Tmpo	P14	1.90797e-13	0.26263	0.277	0.098	3.18689e-09	Ependymal
Cuedc1	P14	3.67526e-13	0.273852	0.296	0.108	6.13879e-09	Ependymal
Mtpn	P14	5.13307e-13	0.290519	0.465	0.217	8.57377e-09	Ependymal
Rab31	P14	7.10908e-13	0.25133	0.258	0.089	1.18743e-08	Ependymal
Ubc	P14	9.11073e-13	0.267139	0.717	0.386	1.52177e-08	Ependymal
Hsp90ab1	P14	1.00891e-12	0.32935	0.899	0.585	1.68519e-08	Ependymal
Pdcd6	P14	2.91625e-12	0.278661	0.384	0.167	4.87102e-08	Ependymal
Snrpg	P14	3.15661e-12	0.303838	0.642	0.353	5.27248e-08	Ependymal
Pcbp2	P14	5.72989e-12	0.271107	0.597	0.313	9.57063e-08	Ependymal
Mrfap1	P14	6.92253e-12	0.277049	0.811	0.466	1.15627e-07	Ependymal
Cpe	P14	1.44417e-11	0.28302	0.893	0.555	2.4122e-07	Ependymal
Pebp1	P14	1.5363e-11	0.307944	0.818	0.499	2.56609e-07	Ependymal
Ddx5	P14	2.04349e-11	0.299535	0.912	0.628	3.41323e-07	Ependymal
Stra13	P14	2.78771e-11	0.270187	0.371	0.166	4.65632e-07	Ependymal
Ddx3x	P14	3.99727e-11	0.25202	0.541	0.288	6.67664e-07	Ependymal
Socs3	P14	4.89149e-11	0.274163	0.283	0.109	8.17026e-07	Ependymal
Apoe	P14	1.00841e-10	0.289389	0.937	0.532	1.68435e-06	Ependymal
Sparc	P14	7.07813e-10	0.267317	0.774	0.409	1.18226e-05	Ependymal
Hint1	P14	8.76031e-10	0.279129	0.83	0.551	1.46323e-05	Ependymal
Glo1	P14	9.02279e-10	0.26713	0.579	0.334	1.50708e-05	Ependymal
Hnrnpu	P14	1.69958e-09	0.253249	0.535	0.307	2.83882e-05	Ependymal
Ckb	P14	2.17778e-09	0.268118	0.818	0.505	3.63755e-05	Ependymal
Fth1	P14	3.77763e-09	0.25004	0.981	0.818	6.30978e-05	Ependymal
Hnrnpa2b1	P14	1.04127e-08	0.251295	0.774	0.493	0.000173923	Ependymal
Foxj1	P4	1.04772e-198	0.964344	0.292	0.006	1.38739e-194	Ependymal
Hba-a1	P4	1.84334e-138	1.25424	0.288	0.014	2.44095e-134	Ependymal
Riiad1	P4	5.51631e-120	1.13037	0.386	0.037	7.3047e-116	Ependymal
Tmem107	P4	2.37982e-118	0.827569	0.254	0.013	3.15135e-114	Ependymal
4933434E20Rik	P4	1.99502e-112	0.97816	0.314	0.024	2.64181e-108	Ependymal
Hipk1	P4	2.42776e-99	0.914991	0.318	0.029	3.21484e-95	Ependymal
Hbb-bs	P4	6.56956e-77	1.15156	0.28	0.031	8.69941e-73	Ependymal
1110017D15Rik	P4	6.28539e-70	0.808429	0.25	0.027	8.32312e-66	Ependymal
Tubb4b	P4	4.40097e-66	1.03705	0.428	0.089	5.82777e-62	Ependymal
Elof1	P4	6.99489e-53	0.882695	0.318	0.06	9.26263e-49	Ependymal
Mt1	P4	3.36924e-49	0.943168	0.602	0.2	4.46154e-45	Ependymal
Hsp90aa1	P4	8.36853e-34	0.864954	0.492	0.2	1.10816e-29	Ependymal
Nudc	P4	7.2059e-33	0.706075	0.254	0.059	9.54205e-29	Ependymal
Cd24a	P4	1.56069e-32	0.656239	0.254	0.058	2.06667e-28	Ependymal
Tppp3	P4	2.89335e-31	0.722428	0.275	0.071	3.83138e-27	Ependymal
Fos	P4	1.41453e-27	0.695903	0.631	0.299	1.87312e-23	Ependymal
Mt2	P4	3.21067e-22	0.575853	0.25	0.073	4.25157e-18	Ependymal
Hes1	P4	6.73779e-20	0.561402	0.331	0.12	8.92218e-16	Ependymal
Gng5	P4	5.15597e-18	0.565193	0.381	0.161	6.82753e-14	Ependymal
Mt3	P4	5.32687e-18	0.637453	0.458	0.232	7.05384e-14	Ependymal
Zfp36l1	P4	4.60498e-16	0.508556	0.267	0.098	6.09791e-12	Ependymal
Tomm7	P4	1.77145e-15	0.601895	0.419	0.223	2.34576e-11	Ependymal
Ptges3	P4	3.74256e-15	0.53661	0.271	0.11	4.9559e-11	Ependymal
Hnrnpf	P4	3.77107e-15	0.487931	0.267	0.103	4.99365e-11	Ependymal
Dbi	P4	2.83541e-13	0.505173	0.568	0.342	3.75465e-09	Ependymal
H3f3a	P4	1.71927e-08	0.395743	0.521	0.371	0.000227666	Ependymal
Gpx4	P4	2.86633e-08	0.431004	0.288	0.161	0.00037956	Ependymal
Laptm4a	P4	2.55605e-07	0.35525	0.25	0.133	0.00338472	Ependymal
Tuba1b	P4	4.26358e-05	0.330754	0.322	0.224	0.564584	Ependymal
Hmgn1	P4	4.83378e-05	0.263949	0.254	0.154	0.640089	Ependymal
Ddx5	P4	6.34449e-05	0.312016	0.288	0.19	0.840137	Ependymal
Gnb2	P4	0.000296919	0.258548	0.25	0.165	1	Ependymal
Hnrnpa2b1	P4	0.000456529	0.279632	0.343	0.252	1	Ependymal
Pcbp2	P4	0.001451	0.251861	0.275	0.196	1	Ependymal
Dbi	E18	0	1.64227	0.963	0.285	0	Ependymal
Apoe	E18	0	1.57026	0.742	0.111	0	Ependymal
Hes1	E18	0	1.35822	0.563	0.071	0	Ependymal
Cst3	E18	8.90893e-298	1.46236	0.959	0.458	1.33679e-293	Ependymal
Mt3	E18	6.31429e-281	1.4803	0.817	0.23	9.47459e-277	Ependymal
Fabp7	E18	5.30416e-262	1.44847	0.871	0.254	7.95889e-258	Ependymal
Tmem47	E18	1.24038e-259	1.28697	0.533	0.081	1.86119e-255	Ependymal
Mt1	E18	2.13157e-245	1.33571	0.59	0.107	3.19842e-241	Ependymal
Ttyh1	E18	5.1323e-203	1.10133	0.415	0.059	7.70101e-199	Ependymal
Riiad1	E18	3.36479e-191	1.02565	0.363	0.047	5.04887e-187	Ependymal
Cd9	E18	1.35447e-181	1.01992	0.408	0.063	2.03238e-177	Ependymal
Cd81	E18	6.09713e-170	1.07702	0.834	0.436	9.14874e-166	Ependymal
Sparcl1	E18	5.53567e-169	1.05495	0.4	0.066	8.30627e-165	Ependymal
Ptn	E18	6.84474e-166	1.15947	0.801	0.365	1.02705e-161	Ependymal
Plpp3	E18	1.10854e-154	0.900141	0.328	0.047	1.66337e-150	Ependymal
Gng5	E18	1.85921e-146	1.07246	0.677	0.246	2.78975e-142	Ependymal
1810037I17Rik	E18	4.34426e-146	1.10244	0.653	0.235	6.51856e-142	Ependymal
Ndrg2	E18	7.90691e-141	1.01005	0.435	0.096	1.18643e-136	Ependymal
4933434E20Rik	E18	1.12765e-126	0.873817	0.321	0.056	1.69205e-122	Ependymal
Ntrk2	E18	2.90041e-124	0.934372	0.349	0.068	4.35206e-120	Ependymal
Sparc	E18	6.59708e-123	0.753828	0.299	0.048	9.89891e-119	Ependymal
Nkain4	E18	1.43394e-107	0.870942	0.339	0.073	2.15162e-103	Ependymal
Vim	E18	6.86026e-106	0.844499	0.362	0.082	1.02938e-101	Ependymal
Tsc22d4	E18	5.3942e-104	0.782419	0.286	0.052	8.094e-100	Ependymal
Lxn	E18	1.24971e-103	0.858585	0.341	0.075	1.87519e-99	Ependymal
Slc1a3	E18	6.48777e-98	0.759837	0.299	0.06	9.73491e-94	Ependymal
1110017D15Rik	E18	6.58935e-97	0.845381	0.273	0.053	9.88732e-93	Ependymal
Cnn3	E18	8.29308e-96	0.846203	0.367	0.094	1.24438e-91	Ependymal
Fgfbp3	E18	8.94473e-96	0.849844	0.317	0.071	1.34216e-91	Ependymal
Hes5	E18	4.89986e-94	0.826664	0.339	0.079	7.35223e-90	Ependymal
Ptprz1	E18	3.64225e-91	0.841832	0.419	0.121	5.4652e-87	Ependymal
Qk	E18	2.89092e-86	0.819305	0.36	0.097	4.33783e-82	Ependymal
Cd63	E18	5.4775e-84	0.86206	0.437	0.148	8.21899e-80	Ependymal
Nfia	E18	4.84373e-80	0.848859	0.363	0.103	7.26801e-76	Ependymal
Slit2	E18	1.17583e-69	0.771975	0.301	0.083	1.76433e-65	Ependymal
Cpe	E18	6.51249e-69	0.791288	0.655	0.437	9.772e-65	Ependymal
Fam183b	E18	5.05394e-68	0.735073	0.312	0.091	7.58343e-64	Ependymal
Tspan12	E18	1.929e-67	0.676044	0.271	0.069	2.89447e-63	Ependymal
Fos	E18	1.08987e-65	0.849668	0.454	0.189	1.63536e-61	Ependymal
Serpine2	E18	1.0385e-59	0.78902	0.371	0.135	1.55827e-55	Ependymal
H2afv	E18	2.07337e-53	0.70185	0.557	0.303	3.11109e-49	Ependymal
Eno1	E18	8.31961e-53	0.728898	0.563	0.346	1.24836e-48	Ependymal
Tmbim6	E18	1.12686e-48	0.742711	0.4	0.183	1.69086e-44	Ependymal
Mdk	E18	3.86638e-48	0.59293	0.273	0.087	5.8015e-44	Ependymal
Gpm6b	E18	1.10322e-44	0.701574	0.415	0.198	1.65538e-40	Ependymal
Tomm7	E18	5.40655e-44	0.612494	0.594	0.415	8.11253e-40	Ependymal
Sox2	E18	1.56675e-41	0.619096	0.26	0.09	2.35092e-37	Ependymal
Serf2	E18	2.09284e-41	0.386519	0.76	0.672	3.1403e-37	Ependymal
Hmgn3	E18	1.25248e-35	0.612088	0.531	0.361	1.87934e-31	Ependymal
Pea15a	E18	1.62739e-33	0.624647	0.362	0.182	2.44189e-29	Ependymal
Nfib	E18	1.14572e-30	0.553663	0.26	0.107	1.71915e-26	Ependymal
Ldha	E18	1.26271e-30	0.623189	0.373	0.205	1.8947e-26	Ependymal
Scd2	E18	9.25448e-29	0.609512	0.421	0.258	1.38863e-24	Ependymal
Ccdc34	E18	1.75802e-27	0.553537	0.273	0.126	2.63791e-23	Ependymal
Ier2	E18	1.72349e-26	0.560643	0.273	0.127	2.58609e-22	Ependymal
Lamp1	E18	2.69534e-26	0.570027	0.31	0.16	4.04435e-22	Ependymal
Glo1	E18	2.06515e-25	0.573797	0.376	0.226	3.09876e-21	Ependymal
Id4	E18	4.16602e-24	0.554315	0.314	0.168	6.25112e-20	Ependymal
Rcn2	E18	4.60663e-23	0.586054	0.386	0.249	6.91225e-19	Ependymal
Itm2b	E18	1.20766e-21	0.544622	0.421	0.292	1.81209e-17	Ependymal
Laptm4a	E18	1.37771e-20	0.563375	0.373	0.242	2.06726e-16	Ependymal
Tpi1	E18	1.54767e-19	0.515038	0.277	0.154	2.32227e-15	Ependymal
Rmst	E18	3.17671e-18	0.559712	0.264	0.147	4.76665e-14	Ependymal
Tmem59	E18	7.35503e-17	0.534416	0.334	0.221	1.10362e-12	Ependymal
Ost4	E18	1.9067e-15	0.44948	0.33	0.217	2.86101e-11	Ependymal
Psap	E18	2.93182e-15	0.498644	0.336	0.231	4.3992e-11	Ependymal
Higd1a	E18	3.50945e-15	0.487864	0.391	0.298	5.26593e-11	Ependymal
Hnrnpf	E18	5.6358e-13	0.422434	0.28	0.179	8.45652e-09	Ependymal
Jun	E18	9.06948e-13	0.490552	0.255	0.16	1.36088e-08	Ependymal
Tspan3	E18	9.63947e-13	0.461395	0.33	0.239	1.4464e-08	Ependymal
Tmem256	E18	4.21305e-12	0.382774	0.454	0.392	6.32169e-08	Ependymal
Elof1	E18	2.65395e-11	0.438069	0.268	0.18	3.98225e-07	Ependymal
Cldnd1	E18	4.52609e-11	0.435909	0.264	0.177	6.7914e-07	Ependymal
Sep15	E18	5.35068e-11	0.433877	0.315	0.232	8.02869e-07	Ependymal
H1f0	E18	8.92913e-11	0.431995	0.282	0.192	1.33982e-06	Ependymal
Marcks	E18	2.19992e-10	0.252857	0.568	0.568	3.30097e-06	Ependymal
Spcs2	E18	2.50889e-09	0.361289	0.445	0.405	3.76458e-05	Ependymal
Snx3	E18	6.78676e-09	0.400796	0.284	0.212	0.000101835	Ependymal
Prdx1	E18	1.35096e-08	0.294917	0.48	0.443	0.000202711	Ependymal
Mrps14	E18	7.48114e-08	0.377289	0.29	0.222	0.00112255	Ependymal
Pgam1	E18	2.07026e-07	0.39825	0.256	0.194	0.00310642	Ependymal
Aldoa	E18	1.81246e-06	0.367395	0.325	0.279	0.0271959	Ependymal
Anapc13	E18	0.0014814	0.256414	0.336	0.321	1	Ependymal
Son	E18	0.0020217	0.286747	0.304	0.286	1	Ependymal
Fabp7	E16	0	1.74303	0.932	0.211	0	Ependymal
Dbi	E16	0	1.71953	0.967	0.223	0	Ependymal
Hes1	E16	0	1.51549	0.725	0.058	0	Ependymal
Mt3	E16	0	1.48054	0.777	0.123	0	Ependymal
Ptn	E16	0	1.31663	0.855	0.288	0	Ependymal
Apoe	E16	0	1.2627	0.561	0.033	0	Ependymal
Hes5	E16	0	1.24852	0.553	0.045	0	Ependymal
Cst3	E16	0	1.22695	0.886	0.355	0	Ependymal
Mt1	E16	0	1.06788	0.49	0.064	0	Ependymal
Tmem47	E16	0	1.04292	0.498	0.058	0	Ependymal
Ndrg2	E16	0	1.04029	0.509	0.049	0	Ependymal
Lxn	E16	0	1.03774	0.471	0.043	0	Ependymal
1810037I17Rik	E16	0	1.03312	0.722	0.225	0	Ependymal
Fgfbp3	E16	0	1.00544	0.473	0.062	0	Ependymal
Ttyh1	E16	0	0.974404	0.445	0.033	0	Ependymal
Vim	E16	0	0.963344	0.519	0.091	0	Ependymal
Ptprz1	E16	0	0.893856	0.462	0.073	0	Ependymal
Gng12	E16	0	0.845287	0.387	0.035	0	Ependymal
Cd9	E16	0	0.832908	0.383	0.03	0	Ependymal
Slc1a3	E16	0	0.808555	0.347	0.023	0	Ependymal
Id3	E16	0	0.802464	0.345	0.034	0	Ependymal
Acot1	E16	0	0.729595	0.332	0.026	0	Ependymal
Aldoc	E16	0	0.713088	0.294	0.014	0	Ependymal
Gpx8	E16	0	0.697214	0.275	0.014	0	Ependymal
Mgst1	E16	0	0.693571	0.289	0.021	0	Ependymal
Mmd2	E16	0	0.693241	0.308	0.021	0	Ependymal
Sparcl1	E16	0	0.68542	0.286	0.023	0	Ependymal
Plpp3	E16	0	0.660632	0.295	0.026	0	Ependymal
Sparc	E16	0	0.657822	0.291	0.026	0	Ependymal
E130114P18Rik	E16	0	0.63296	0.263	0.022	0	Ependymal
Mfge8	E16	0	0.60323	0.251	0.014	0	Ependymal
Phgdh	E16	0	0.592543	0.257	0.022	0	Ependymal
Nkain4	E16	1.02321e-275	0.740694	0.377	0.061	1.57738e-271	Ependymal
Qk	E16	9.34319e-273	0.777501	0.43	0.081	1.44035e-268	Ependymal
Cd63	E16	3.06356e-272	0.856267	0.467	0.097	4.72278e-268	Ependymal
Gng5	E16	2.8499e-264	0.942456	0.764	0.282	4.39341e-260	Ependymal
Cd81	E16	1.61607e-260	0.955212	0.809	0.37	2.49133e-256	Ependymal
Tsc22d4	E16	1.52976e-253	0.640852	0.287	0.038	2.35828e-249	Ependymal
Fos	E16	2.62262e-218	0.890994	0.564	0.171	4.04303e-214	Ependymal
Serpinh1	E16	1.42082e-205	0.562048	0.26	0.038	2.19034e-201	Ependymal
Mdk	E16	3.61325e-201	0.708642	0.426	0.1	5.57019e-197	Ependymal
Serpine2	E16	1.04351e-197	0.749344	0.378	0.084	1.60868e-193	Ependymal
[truncated: 971 more rows]

## Sheet: GOs in tanycytes per age
	CellType	timepoint	term_name	term_id	source	p_value	term_size	query_size	intersection_size	precision	recall	effective_domain_size	source_order	intersection
1	Tanycytes	P45	positive regulation of cellular process	GO:0048522	GO:BP	8.07104e-13	6072	172	87	0.505814	0.0143281	27543	14844	Rax,Id4,Slit2,Frzb,Sox9,Six3,Mlc1,Fxyd1,Igfbp5,Lmo4,Antxr1,Ssbp3,Hspa2,Anxa5,Nnat,Nfib,Sox2,Ckap5,Mdk,Pbx1,Rarres2,Srebf1,Ccnd2,Slc1a3,Spon1,Map2,Rfx3,Ank2,Foxj1,Gja1,Nfix,Aamdc,Ntrk2,Bcl2,Fam107a,S100a10,Zbtb20,Ogt,Hes1,Sall2,Metrn,Trim35,Tppp3,Map1b,Ptov1,Hnrnpa2b1,Cspp1,Fus,Vim,Thra,Pbxip1,Nedd4,Romo1,Pfn2,Chchd10,Ddx17,Psip1,Hnrnpu,Pea15a,Srsf1,Srsf5,Tomm7,Btg1,Hnrnpk,Hsp90aa1,Ssbp4,Hint1,Cd6…
2	Tanycytes	P45	positive regulation of biological process	GO:0048518	GO:BP	1.65654e-12	6629	172	90	0.523256	0.0135767	27543	14840	Rax,Id4,Slit2,Frzb,Sox9,Six3,Mlc1,Fxyd1,Igfbp5,Lmo4,Antxr1,Ssbp3,Hspa2,Anxa5,Nnat,Nfib,Sox2,Ckap5,Mdk,Fhl1,Pbx1,Rarres2,Srebf1,Ccnd2,Slc1a3,Spon1,Map2,Rfx3,Ank2,Foxj1,Gja1,Nfix,Aamdc,Ntrk2,Bcl2,Fam107a,S100a10,S100a1,Zbtb20,Ogt,Hes1,Sall2,Metrn,Trim35,Tppp3,Map1b,Ptov1,Hnrnpa2b1,Cspp1,Fus,Vim,Thra,Pbxip1,Nedd4,Romo1,Pfn2,Chchd10,Ddx17,Psip1,Hnrnpu,Pea15a,Srsf1,Srsf5,Tomm7,Btg1,Hnrnpk,Hsp90aa1,Ssb…
3	Tanycytes	P45	response to hormone	GO:0009725	GO:BP	1.65654e-12	951	172	33	0.19186	0.0347003	27543	4073	Slit2,Igfbp5,Anxa5,Mdk,Rarres2,Srebf1,Gja1,Ntrk2,Bcl2,Fam107a,Ogt,Hes1,Map1b,Nudc,Thra,Nedd4,Ddx17,Hnrnpu,Srsf5,Btg1,Hnrnpk,Hsp90aa1,Mat2a,Hmgb1,Ramp1,Ptges3,Park7,Zfp36l1,Jund,Gnai2,Ddx5,Mef2c,Mt3
4	Tanycytes	P45	negative regulation of cellular process	GO:0048523	GO:BP	4.45721e-12	5155	172	77	0.447674	0.014937	27543	14845	Id4,Slit2,Frzb,Sox9,Slc16a2,Six3,Ildr2,Apoc1,Fxyd1,Igfbp5,Lmo4,Antxr1,Hspa2,Anxa5,Fbxo2,Nfib,Sox2,Basp1,Mdk,Fhl1,Pbx1,Srebf1,Ccnd2,Spon1,Map2,Rfx3,Ank2,Foxj1,Gja1,Nfix,Aamdc,Ntrk2,Bcl2,Fam107a,Zbtb20,Ogt,Hes1,Sall2,Trim35,Map1b,Meg3,Cd9,Hnrnpa2b1,Fus,Vim,Thra,Pbxip1,Nedd4,Pfn2,Srsf10,Hnrnpu,Pea15a,Srsf1,Btg1,Hnrnpk,Znhit1,Cd63,Hmgb1,Gpm6b,Dbi,Ptges3,Park7,Zfp36l1,Ywhae,Jund,Pebp1,Gnai2,Son,Ptms,D…
5	Tanycytes	P45	positive regulation of nitrogen compound metabolic process	GO:0051173	GO:BP	1.10729e-11	3177	172	58	0.337209	0.0182562	27543	15642	Rax,Id4,Sox9,Six3,Lmo4,Antxr1,Ssbp3,Hspa2,Nfib,Sox2,Mdk,Pbx1,Rarres2,Srebf1,Ccnd2,Spon1,Rfx3,Foxj1,Gja1,Nfix,Aamdc,Ntrk2,Bcl2,Fam107a,S100a10,Zbtb20,Ogt,Hes1,Sall2,Ptov1,Hnrnpa2b1,Fus,Vim,Thra,Pbxip1,Nedd4,Pfn2,Chchd10,Ddx17,Psip1,Hnrnpu,Srsf1,Srsf5,Hnrnpk,Hsp90aa1,Ssbp4,Hmgb1,Ramp1,Ptges3,Park7,Zfp36l1,Jund,Pebp1,Ptms,Ddx5,Mef2c,Mt3,Apoe
6	Tanycytes	P45	positive regulation of cellular metabolic process	GO:0031325	GO:BP	1.47022e-10	3386	172	58	0.337209	0.0171294	27543	8257	Rax,Id4,Sox9,Six3,Lmo4,Antxr1,Ssbp3,Hspa2,Nfib,Sox2,Mdk,Pbx1,Rarres2,Srebf1,Ccnd2,Spon1,Rfx3,Foxj1,Nfix,Aamdc,Ntrk2,Bcl2,Fam107a,S100a10,Zbtb20,Ogt,Hes1,Sall2,Ptov1,Hnrnpa2b1,Fus,Vim,Thra,Pbxip1,Romo1,Pfn2,Chchd10,Ddx17,Psip1,Hnrnpu,Srsf1,Srsf5,Hnrnpk,Hsp90aa1,Ssbp4,Hmgb1,Ramp1,Ptges3,Park7,Zfp36l1,Jund,Pebp1,Gnai2,Ptms,Ddx5,Mef2c,Mt3,Apoe
7	Tanycytes	P45	positive regulation of nucleobase-containing compound metabolic process	GO:0045935	GO:BP	1.49223e-10	2049	172	44	0.255814	0.0214739	27543	13643	Rax,Id4,Sox9,Six3,Lmo4,Ssbp3,Nfib,Sox2,Mdk,Pbx1,Srebf1,Rfx3,Foxj1,Nfix,Aamdc,S100a10,Zbtb20,Ogt,Hes1,Sall2,Ptov1,Hnrnpa2b1,Fus,Thra,Pbxip1,Chchd10,Ddx17,Psip1,Hnrnpu,Srsf1,Srsf5,Hnrnpk,Hsp90aa1,Ssbp4,Hmgb1,Ptges3,Park7,Zfp36l1,Jund,Ptms,Ddx5,Mef2c,Mt3,Apoe
8	Tanycytes	P45	positive regulation of metabolic process	GO:0009893	GO:BP	3.4833e-10	3908	172	62	0.360465	0.0158649	27543	4213	Rax,Id4,Sox9,Six3,Lmo4,Antxr1,Ssbp3,Hspa2,Nfib,Sox2,Mdk,Pbx1,Rarres2,Srebf1,Ccnd2,Spon1,Rfx3,Ank2,Foxj1,Gja1,Nfix,Aamdc,Ntrk2,Bcl2,Fam107a,S100a10,Zbtb20,Ogt,Hes1,Sall2,Ptov1,Hnrnpa2b1,Fus,Vim,Thra,Pbxip1,Nedd4,Romo1,Pfn2,Chchd10,Ddx17,Psip1,Hnrnpu,Srsf1,Srsf5,Hnrnpk,Hsp90aa1,Ssbp4,Hmgb1,Ramp1,Dbi,Ptges3,Park7,Zfp36l1,Jund,Pebp1,Gnai2,Ptms,Ddx5,Mef2c,Mt3,Apoe
9	Tanycytes	P45	negative regulation of biological process	GO:0048519	GO:BP	7.43075e-10	5996	172	79	0.459302	0.0131755	27543	14841	Id4,Slit2,Frzb,Sox9,Slc16a2,Six3,Ildr2,Apoc1,Fxyd1,Igfbp5,Lmo4,Antxr1,Hspa2,Anxa5,Fbxo2,Nfib,Sox2,Basp1,Mdk,Fhl1,Pbx1,Srebf1,Ccnd2,Spon1,Map2,Rfx3,Ank2,Foxj1,Gja1,Nfix,Aamdc,Ntrk2,Bcl2,Fam107a,Zbtb20,Ogt,Hes1,Sall2,Trim35,Map1b,Meg3,Cd9,Hnrnpa2b1,Fus,Vim,Thra,Pbxip1,Nedd4,Pfn2,Srsf10,Ddx17,Hnrnpu,Mt2,Pea15a,Srsf1,Btg1,Hnrnpk,Znhit1,Cd63,Hmgb1,Gpm6b,Dbi,Ptges3,Park7,Zfp36l1,Ywhae,Jund,Pebp1,Gnai2,…
10	Tanycytes	P45	positive regulation of macromolecule metabolic process	GO:0010604	GO:BP	8.27315e-10	3592	172	58	0.337209	0.016147	27543	4750	Rax,Id4,Sox9,Six3,Lmo4,Antxr1,Ssbp3,Hspa2,Nfib,Sox2,Mdk,Pbx1,Rarres2,Srebf1,Ccnd2,Spon1,Rfx3,Ank2,Foxj1,Gja1,Nfix,Aamdc,Ntrk2,Bcl2,Fam107a,S100a10,Zbtb20,Ogt,Hes1,Sall2,Ptov1,Hnrnpa2b1,Fus,Vim,Thra,Pbxip1,Nedd4,Pfn2,Chchd10,Ddx17,Psip1,Hnrnpu,Srsf1,Srsf5,Hnrnpk,Hsp90aa1,Ssbp4,Hmgb1,Ramp1,Ptges3,Park7,Zfp36l1,Jund,Ptms,Ddx5,Mef2c,Mt3,Apoe
11	Tanycytes	P45	regulation of RNA splicing	GO:0043484	GO:BP	8.27315e-10	164	172	14	0.0813953	0.0853659	27543	12359	Ildr2,Hnrnpa2b1,Fus,Srsf10,Ddx17,Hnrnpu,Srsf1,Srsf5,Hnrnph1,Hnrnpk,Son,Ddx5,Rbm39,Hnrnpf
12	Tanycytes	P45	positive regulation of RNA metabolic process	GO:0051254	GO:BP	8.27315e-10	1836	172	40	0.232558	0.0217865	27543	15709	Rax,Id4,Sox9,Six3,Lmo4,Ssbp3,Nfib,Sox2,Mdk,Pbx1,Srebf1,Rfx3,Foxj1,Nfix,Aamdc,S100a10,Ogt,Hes1,Sall2,Ptov1,Fus,Thra,Pbxip1,Chchd10,Ddx17,Psip1,Hnrnpu,Srsf1,Srsf5,Hnrnpk,Ssbp4,Hmgb1,Park7,Zfp36l1,Jund,Ptms,Ddx5,Mef2c,Mt3,Apoe
13	Tanycytes	P45	regulation of nitrogen compound metabolic process	GO:0051171	GO:BP	8.27315e-10	5797	172	77	0.447674	0.0132827	27543	15640	Rax,Id4,Slit2,Sox9,Six3,Ildr2,Apoc1,Fxyd1,Igfbp5,Lmo4,Antxr1,Ssbp3,Hspa2,Fbxo2,Nfib,Sox2,Basp1,Mdk,Pbx1,Rarres2,Srebf1,Ccnd2,Spon1,Rfx3,Foxj1,Gja1,Nfix,Aamdc,Ntrk2,Bcl2,Fam107a,S100a10,Zbtb20,Ogt,Hes1,Sall2,Ptov1,Hnrnpa2b1,Fus,Vim,Thra,Pbxip1,Nedd4,Pfn2,Chchd10,Srsf10,Ddx17,Psip1,Hnrnpu,Srsf1,Srsf5,Hnrnph1,Hnrnpk,Hsp90aa1,Hmgn1,Ssbp4,Znhit1,Hint1,Hmgb1,Ramp1,Dbi,Ptges3,Park7,Zfp36l1,Ywhae,Jund,Pe…
14	Tanycytes	P45	response to endogenous stimulus	GO:0009719	GO:BP	1.15643e-09	1775	172	39	0.226744	0.0219718	27543	4067	Slit2,Sox9,Igfbp5,Anxa5,Tmem107,Mdk,Rarres2,Srebf1,Slc1a3,Gja1,Ntrk2,Bcl2,Fam107a,Ogt,Hes1,Map1b,Cd9,Nudc,Vim,Thra,Nedd4,Ddx17,Hnrnpu,Srsf5,Btg1,Hnrnpk,Hsp90aa1,Mat2a,Hmgb1,Ramp1,Ptges3,Park7,Zfp36l1,Jund,Gnai2,Ddx5,Mef2c,Mt3,Apoe
15	Tanycytes	P45	regulation of cellular metabolic process	GO:0031323	GO:BP	1.15643e-09	6103	172	79	0.459302	0.0129445	27543	8255	Rax,Id4,Slit2,Thrsp,Sox9,Six3,Ildr2,Apoc1,Fxyd1,Igfbp5,Lmo4,Antxr1,Ssbp3,Hspa2,Fbxo2,Nfib,Sox2,Basp1,Mdk,Pbx1,Rarres2,Srebf1,Ccnd2,Spon1,Rfx3,Foxj1,Gja1,Nfix,Aamdc,Ntrk2,Bcl2,Fam107a,S100a10,Zbtb20,Ogt,Hes1,Sall2,Ptov1,Hnrnpa2b1,Fus,Vim,Thra,Pbxip1,Nedd4,Romo1,Pfn2,Chchd10,Srsf10,Ddx17,Psip1,Hnrnpu,Srsf1,Srsf5,Hnrnph1,Hnrnpk,Hsp90aa1,Hmgn1,Ssbp4,Znhit1,Hint1,Hmgb1,Ramp1,Dbi,Ptges3,Park7,Zfp36l1,Y…
16	Tanycytes	P45	positive regulation of biosynthetic process	GO:0009891	GO:BP	1.94424e-09	2080	172	42	0.244186	0.0201923	27543	4211	Rax,Id4,Sox9,Six3,Lmo4,Ssbp3,Nfib,Sox2,Mdk,Pbx1,Srebf1,Rfx3,Foxj1,Nfix,Aamdc,S100a10,Zbtb20,Ogt,Hes1,Sall2,Ptov1,Fus,Vim,Thra,Pbxip1,Chchd10,Ddx17,Psip1,Hnrnpu,Hnrnpk,Hsp90aa1,Ssbp4,Hmgb1,Ramp1,Dbi,Ptges3,Park7,Jund,Ptms,Mef2c,Mt3,Apoe
17	Tanycytes	P45	positive regulation of macromolecule biosynthetic process	GO:0010557	GO:BP	2.18012e-09	1911	172	40	0.232558	0.0209314	27543	4708	Rax,Id4,Sox9,Six3,Lmo4,Ssbp3,Nfib,Sox2,Mdk,Pbx1,Srebf1,Rfx3,Foxj1,Nfix,Aamdc,S100a10,Ogt,Hes1,Sall2,Ptov1,Fus,Vim,Thra,Pbxip1,Chchd10,Ddx17,Psip1,Hnrnpu,Hnrnpk,Hsp90aa1,Ssbp4,Hmgb1,Ramp1,Ptges3,Park7,Jund,Ptms,Mef2c,Mt3,Apoe
18	Tanycytes	P45	regulation of primary metabolic process	GO:0080090	GO:BP	2.7752e-09	5971	172	77	0.447674	0.0128957	27543	20855	Rax,Id4,Slit2,Thrsp,Sox9,Six3,Ildr2,Apoc1,Fxyd1,Igfbp5,Lmo4,Antxr1,Ssbp3,Hspa2,Fbxo2,Nfib,Sox2,Basp1,Mdk,Pbx1,Rarres2,Srebf1,Ccnd2,Spon1,Rfx3,Foxj1,Gja1,Nfix,Aamdc,Ntrk2,Bcl2,Fam107a,S100a10,Zbtb20,Ogt,Hes1,Sall2,Ptov1,Hnrnpa2b1,Fus,Vim,Thra,Pbxip1,Nedd4,Pfn2,Chchd10,Srsf10,Ddx17,Psip1,Hnrnpu,Srsf1,Srsf5,Hnrnph1,Hnrnpk,Hsp90aa1,Hmgn1,Ssbp4,Znhit1,Hint1,Hmgb1,Ramp1,Dbi,Ptges3,Park7,Zfp36l1,Ywhae,J…
19	Tanycytes	P45	cellular response to hormone stimulus	GO:0032870	GO:BP	2.87091e-09	633	172	23	0.133721	0.0363349	27543	9072	Slit2,Anxa5,Rarres2,Srebf1,Gja1,Ntrk2,Fam107a,Ogt,Map1b,Thra,Nedd4,Ddx17,Hnrnpu,Srsf5,Hnrnpk,Ramp1,Ptges3,Park7,Zfp36l1,Gnai2,Ddx5,Mef2c,Mt3
20	Tanycytes	P45	developmental process	GO:0032502	GO:BP	1.02573e-08	6788	172	82	0.476744	0.0120801	27543	8804	Rax,Id4,Slit2,Frzb,Sox9,Six3,Ildr2,Igfbp5,Lmo4,Antxr1,Ssbp3,Rsph1,Hspa2,Meig1,Nnat,Sorbs2,Nfib,Tmem107,Sox2,1110017D15Rik,Basp1,Mdk,Fhl1,Pbx1,Rarres2,Srebf1,Slc1a3,Msi2,Map2,Rfx3,Ank2,Foxj1,Gja1,Nfix,Aamdc,Ntrk2,Cnn3,Cetn2,Bcl2,S100a10,S100a1,Ogt,4933434E20Rik,Hes1,Sall2,Metrn,Morn2,Tppp3,Map1b,Aldoc,Cd9,Vim,Thra,Rpn2,Pbxip1,Nedd4,Ddx17,Hnrnpu,Srsf1,Srsf5,Btg1,Hnrnpk,Hsp90aa1,Hmgn1,Cd63,Hmgb1,Ram…
21	Tanycytes	P45	positive regulation of cellular biosynthetic process	GO:0031328	GO:BP	1.11758e-08	2030	172	40	0.232558	0.0197044	27543	8260	Rax,Id4,Sox9,Six3,Lmo4,Ssbp3,Nfib,Sox2,Mdk,Pbx1,Srebf1,Rfx3,Foxj1,Nfix,Aamdc,S100a10,Ogt,Hes1,Sall2,Ptov1,Fus,Vim,Thra,Pbxip1,Chchd10,Ddx17,Psip1,Hnrnpu,Hnrnpk,Hsp90aa1,Ssbp4,Hmgb1,Ramp1,Ptges3,Park7,Jund,Ptms,Mef2c,Mt3,Apoe
22	Tanycytes	P45	positive regulation of nucleic acid-templated transcription	GO:1903508	GO:BP	1.3262e-08	1688	172	36	0.209302	0.021327	27543	26562	Rax,Id4,Sox9,Six3,Lmo4,Ssbp3,Nfib,Sox2,Mdk,Pbx1,Srebf1,Rfx3,Foxj1,Nfix,Aamdc,S100a10,Ogt,Hes1,Sall2,Ptov1,Fus,Thra,Pbxip1,Chchd10,Ddx17,Psip1,Hnrnpu,Hnrnpk,Ssbp4,Hmgb1,Park7,Jund,Ptms,Mef2c,Mt3,Apoe
23	Tanycytes	P45	positive regulation of transcription, DNA-templated	GO:0045893	GO:BP	1.3262e-08	1688	172	36	0.209302	0.021327	27543	13603	Rax,Id4,Sox9,Six3,Lmo4,Ssbp3,Nfib,Sox2,Mdk,Pbx1,Srebf1,Rfx3,Foxj1,Nfix,Aamdc,S100a10,Ogt,Hes1,Sall2,Ptov1,Fus,Thra,Pbxip1,Chchd10,Ddx17,Psip1,Hnrnpu,Hnrnpk,Ssbp4,Hmgb1,Park7,Jund,Ptms,Mef2c,Mt3,Apoe
24	Tanycytes	P45	positive regulation of RNA biosynthetic process	GO:1902680	GO:BP	1.40263e-08	1694	172	36	0.209302	0.0212515	27543	25830	Rax,Id4,Sox9,Six3,Lmo4,Ssbp3,Nfib,Sox2,Mdk,Pbx1,Srebf1,Rfx3,Foxj1,Nfix,Aamdc,S100a10,Ogt,Hes1,Sall2,Ptov1,Fus,Thra,Pbxip1,Chchd10,Ddx17,Psip1,Hnrnpu,Hnrnpk,Ssbp4,Hmgb1,Park7,Jund,Ptms,Mef2c,Mt3,Apoe
25	Tanycytes	P45	positive regulation of transcription by RNA polymerase II	GO:0045944	GO:BP	1.58946e-08	1284	172	31	0.180233	0.0241433	27543	13651	Rax,Id4,Sox9,Six3,Lmo4,Ssbp3,Nfib,Sox2,Pbx1,Srebf1,Rfx3,Foxj1,Nfix,Aamdc,S100a10,Ogt,Hes1,Sall2,Ptov1,Thra,Ddx17,Psip1,Hnrnpu,Hnrnpk,Ssbp4,Hmgb1,Park7,Jund,Ptms,Mef2c,Mt3
26	Tanycytes	P45	cell differentiation	GO:0030154	GO:BP	2.05344e-08	4646	172	64	0.372093	0.0137753	27543	7716	Id4,Slit2,Frzb,Sox9,Six3,Ildr2,Igfbp5,Lmo4,Antxr1,Ssbp3,Rsph1,Hspa2,Meig1,Sorbs2,Nfib,Sox2,1110017D15Rik,Basp1,Mdk,Fhl1,Pbx1,Rarres2,Srebf1,Slc1a3,Msi2,Map2,Rfx3,Ank2,Foxj1,Gja1,Nfix,Aamdc,Ntrk2,Cnn3,Bcl2,S100a10,Hes1,Metrn,Morn2,Map1b,Aldoc,Cd9,Vim,Thra,Pbxip1,Nedd4,Ddx17,Hnrnpu,Btg1,Hnrnpk,Hsp90aa1,Cd63,Hmgb1,Gpm6b,Dbi,Zfp36l1,Ywhae,Jund,Pebp1,Ddx5,Mef2c,Mt3,Apoe,H3f3a
27	Tanycytes	P45	cellular developmental process	GO:0048869	GO:BP	2.65582e-08	4678	172	64	0.372093	0.0136811	27543	15158	Id4,Slit2,Frzb,Sox9,Six3,Ildr2,Igfbp5,Lmo4,Antxr1,Ssbp3,Rsph1,Hspa2,Meig1,Sorbs2,Nfib,Sox2,1110017D15Rik,Basp1,Mdk,Fhl1,Pbx1,Rarres2,Srebf1,Slc1a3,Msi2,Map2,Rfx3,Ank2,Foxj1,Gja1,Nfix,Aamdc,Ntrk2,Cnn3,Bcl2,S100a10,Hes1,Metrn,Morn2,Map1b,Aldoc,Cd9,Vim,Thra,Pbxip1,Nedd4,Ddx17,Hnrnpu,Btg1,Hnrnpk,Hsp90aa1,Cd63,Hmgb1,Gpm6b,Dbi,Zfp36l1,Ywhae,Jund,Pebp1,Ddx5,Mef2c,Mt3,Apoe,H3f3a
28	Tanycytes	P45	regulation of cellular component organization	GO:0051128	GO:BP	2.67105e-08	2398	172	43	0.25	0.0179316	27543	15598	Slit2,Frzb,Sox9,Apoc1,Igfbp5,Lmo4,Antxr1,Hspa2,Ckap5,Mdk,Fhl1,Srebf1,Map2,Gja1,Ntrk2,Bcl2,Fam107a,S100a10,Hes1,Metrn,Tppp3,Map1b,Meg3,Hnrnpa2b1,Vim,Thra,Nedd4,Pfn2,Chchd10,Hnrnpu,Hnrnpk,Hsp90aa1,Tuba1a,Cd63,Hmgb1,Gpm6b,Park7,Pebp1,Mef2c,Mt3,Apoe,Dynll1,H3f3a
29	Tanycytes	P45	anatomical structure development	GO:0048856	GO:BP	2.97572e-08	6186	172	76	0.44186	0.0122858	27543	15146	Rax,Id4,Slit2,Frzb,Sox9,Six3,Ildr2,Igfbp5,Lmo4,Antxr1,Ssbp3,Rsph1,Hspa2,Meig1,Nnat,Sorbs2,Nfib,Tmem107,Sox2,Basp1,Mdk,Fhl1,Pbx1,Rarres2,Srebf1,Slc1a3,Msi2,Map2,Rfx3,Ank2,Foxj1,Gja1,Nfix,Ntrk2,Cnn3,Bcl2,S100a10,S100a1,Ogt,4933434E20Rik,Hes1,Sall2,Metrn,Tppp3,Map1b,Aldoc,Cd9,Vim,Thra,Pbxip1,Nedd4,Ddx17,Hnrnpu,Srsf1,Srsf5,Btg1,Hnrnpk,Hsp90aa1,Hmgn1,Cd63,Hmgb1,Ramp1,Gpm6b,Gng5,Dbi,Ptges3,Zfp36l1,Ywha…
30	Tanycytes	P45	regulation of localization	GO:0032879	GO:BP	6.5922e-08	2881	172	47	0.273256	0.0163138	27543	9081	Slit2,Sox9,Mlc1,Apoc1,Fxyd1,Igfbp5,Lmo4,Hspa2,Anxa5,Nnat,Sorbs2,Mdk,Fhl1,Rarres2,Srebf1,Map2,Rfx3,Ank2,Gja1,Ntrk2,Bcl2,Fam107a,Ogt,Nkain4,Hes1,Map1b,Cd9,Vim,Nedd4,Pfn2,Chchd10,Hnrnpu,Pea15a,Tomm7,Hnrnpk,Hsp90aa1,Cd63,Hmgb1,Gpm6b,Dbi,Park7,Zfp36l1,Ywhae,Gnai2,Mef2c,Apoe,Malat1
31	Tanycytes	P45	tissue development	GO:0009888	GO:BP	1.32879e-07	2046	172	38	0.22093	0.0185728	27543	4208	Id4,Slit2,Frzb,Sox9,Six3,Igfbp5,Lmo4,Ssbp3,Sorbs2,Nfib,Tmem107,Sox2,Basp1,Mdk,Pbx1,Rfx3,Foxj1,Gja1,Cnn3,Bcl2,Hes1,Sall2,Tppp3,Map1b,Aldoc,Vim,Thra,Pbxip1,Nedd4,Ddx17,Hnrnpu,Btg1,Cd63,Gpm6b,Dbi,Zfp36l1,Ddx5,Mef2c
32	Tanycytes	P45	cell cycle	GO:0007049	GO:BP	1.32879e-07	1767	172	35	0.203488	0.0198076	27543	2963	Id4,Sox9,Six3,Rsph1,Hspa2,Meig1,Hepacam,Sox2,Ckap5,Fhl1,Pbx1,Ccnd2,Gja1,Klhdc8b,Cetn2,Bcl2,Fam107a,Hes1,Tubb4b,Ttyh1,Trim35,Cspp1,Nudc,Hnrnpu,Srsf5,Btg1,Tuba1a,Znhit1,Hmgb1,Zfp36l1,Ywhae,Jund,Pebp1,Gnai2,Son
33	Tanycytes	P45	negative regulation of nitrogen compound metabolic process	GO:0051172	GO:BP	1.33768e-07	2539	172	43	0.25	0.0169358	27543	15641	Id4,Slit2,Sox9,Six3,Apoc1,Fxyd1,Igfbp5,Nfib,Basp1,Srebf1,Spon1,Rfx3,Foxj1,Gja1,Nfix,Ntrk2,Zbtb20,Ogt,Hes1,Sall2,Hnrnpa2b1,Fus,Thra,Pbxip1,Nedd4,Srsf10,Hnrnpu,Srsf1,Hnrnpk,Znhit1,Hmgb1,Dbi,Park7,Zfp36l1,Ywhae,Jund,Pebp1,Gnai2,Ddx5,Mef2c,Mt3,Apoe,Dynll1
34	Tanycytes	P45	cellular component organization	GO:0016043	GO:BP	1.50147e-07	7353	172	83	0.482558	0.0112879	27543	5645	Col23a1,Slit2,Frzb,Cfap126,Mia,Sox9,Apoc1,Igfbp5,Lmo4,Antxr1,Ssbp3,Rsph1,Hspa2,Meig1,Lix1,Sorbs2,Nfib,Tmem107,Ckap5,Mdk,Fhl1,Srebf1,Map2,Rfx3,Ank2,Foxj1,Gja1,Ntrk2,Klhdc8b,Cnn3,Cetn2,Bcl2,Fam107a,S100a10,Ogt,Hes1,Tubb4b,Luc7l3,Ttyh1,Metrn,Tppp3,Anp32e,Map1b,Synm,Meg3,Cd9,Hnrnpa2b1,Nudc,Fus,Vim,Thra,Pbxip1,Nedd4,Romo1,Pfn2,Chchd10,Srsf10,Psip1,Hnrnpu,Srsf1,Tomm7,Hnrnpk,Hsp90aa1,Hmgn1,Snrpg,Mat2a,T…
35	Tanycytes	P45	epithelium development	GO:0060429	GO:BP	1.50147e-07	1260	172	29	0.168605	0.0230159	27543	17195	Id4,Slit2,Frzb,Sox9,Six3,Igfbp5,Lmo4,Ssbp3,Nfib,Tmem107,Basp1,Mdk,Pbx1,Rfx3,Foxj1,Gja1,Cnn3,Bcl2,Hes1,Sall2,Map1b,Aldoc,Vim,Thra,Btg1,Cd63,Dbi,Zfp36l1,Mef2c
36	Tanycytes	P45	localization	GO:0051179	GO:BP	1.54619e-07	6297	172	75	0.436047	0.0119104	27543	15648	Id4,S100a6,Slit2,Sox9,Slc16a2,Six3,Mlc1,Ildr2,Apoc1,Fxyd1,Igfbp5,Lmo4,Antxr1,Hspa2,Meig1,Anxa5,Nnat,Hepacam,Sorbs2,Tmem107,Mdk,Fhl1,Rarres2,Srebf1,Slc1a3,Slc38a1,Map2,Rfx3,Sfxn5,Ank2,Foxj1,Gja1,Ntrk2,Cetn2,Bcl2,Fam107a,S100a10,Ogt,Nkain4,4933434E20Rik,Hes1,Ttyh1,Map1b,Cd9,Hnrnpa2b1,Nudc,Vim,Pbxip1,Nedd4,Romo1,Pfn2,Chchd10,Srsf10,Hnrnpu,Pea15a,Srsf1,Tomm7,Hnrnpk,Hsp90aa1,Cd63,Hmgb1,Ramp1,Gpm6b,Dbi…
37	Tanycytes	P45	regulation of nucleobase-containing compound metabolic process	GO:0019219	GO:BP	1.61162e-07	4088	172	57	0.331395	0.0139432	27543	6471	Rax,Id4,Sox9,Six3,Ildr2,Lmo4,Ssbp3,Nfib,Sox2,Basp1,Mdk,Pbx1,Srebf1,Rfx3,Foxj1,Gja1,Nfix,Aamdc,S100a10,Zbtb20,Ogt,Hes1,Sall2,Ptov1,Hnrnpa2b1,Fus,Vim,Thra,Pbxip1,Nedd4,Chchd10,Srsf10,Ddx17,Psip1,Hnrnpu,Srsf1,Srsf5,Hnrnph1,Hnrnpk,Hsp90aa1,Hmgn1,Ssbp4,Znhit1,Hint1,Hmgb1,Ptges3,Park7,Zfp36l1,Jund,Son,Ptms,Ddx5,Rbm39,Mef2c,Mt3,Hnrnpf,Apoe
38	Tanycytes	P45	negative regulation of cellular metabolic process	GO:0031324	GO:BP	1.64027e-07	2670	172	44	0.255814	0.0164794	27543	8256	Id4,Slit2,Sox9,Six3,Apoc1,Fxyd1,Igfbp5,Nfib,Basp1,Srebf1,Spon1,Rfx3,Foxj1,Gja1,Nfix,Ntrk2,Bcl2,Zbtb20,Ogt,Hes1,Sall2,Hnrnpa2b1,Fus,Thra,Pbxip1,Nedd4,Srsf10,Hnrnpu,Srsf1,Hnrnpk,Znhit1,Hmgb1,Dbi,Park7,Zfp36l1,Ywhae,Jund,Pebp1,Gnai2,Ddx5,Mef2c,Mt3,Apoe,Dynll1
39	Tanycytes	P45	cellular component organization or biogenesis	GO:0071840	GO:BP	1.89715e-07	7543	172	84	0.488372	0.0111362	27543	19757	Col23a1,Slit2,Frzb,Cfap126,Mia,Sox9,Apoc1,Igfbp5,Lmo4,Antxr1,Ssbp3,Rsph1,Hspa2,Meig1,Lix1,Sorbs2,Nfib,Tmem107,Ckap5,Mdk,Fhl1,Srebf1,Map2,Rfx3,Ank2,Foxj1,Gja1,Ntrk2,Klhdc8b,Cnn3,Cetn2,Bcl2,Fam107a,S100a10,Ogt,Hes1,Tubb4b,Luc7l3,Ttyh1,Metrn,Tppp3,Anp32e,Map1b,Synm,Meg3,Cd9,Hnrnpa2b1,Nudc,Fus,Vim,Thra,Pbxip1,Nedd4,Romo1,Pfn2,Chchd10,Srsf10,Ddx17,Psip1,Hnrnpu,Srsf1,Tomm7,Hnrnpk,Hsp90aa1,Hmgn1,Snrpg,M…
40	Tanycytes	P45	regulation of RNA metabolic process	GO:0051252	GO:BP	2.14281e-07	3783	172	54	0.313953	0.0142744	27543	15707	Rax,Id4,Sox9,Six3,Ildr2,Lmo4,Ssbp3,Nfib,Sox2,Basp1,Mdk,Pbx1,Srebf1,Rfx3,Foxj1,Nfix,Aamdc,S100a10,Zbtb20,Ogt,Hes1,Sall2,Ptov1,Hnrnpa2b1,Fus,Vim,Thra,Pbxip1,Nedd4,Chchd10,Srsf10,Ddx17,Psip1,Hnrnpu,Srsf1,Srsf5,Hnrnph1,Hnrnpk,Hmgn1,Ssbp4,Znhit1,Hint1,Hmgb1,Park7,Zfp36l1,Jund,Son,Ptms,Ddx5,Rbm39,Mef2c,Mt3,Hnrnpf,Apoe
41	Tanycytes	P45	organelle organization	GO:0006996	GO:BP	2.17188e-07	3787	172	54	0.313953	0.0142593	27543	2920	Slit2,Cfap126,Sox9,Antxr1,Rsph1,Hspa2,Meig1,Sorbs2,Tmem107,Ckap5,Mdk,Srebf1,Map2,Rfx3,Ank2,Foxj1,Gja1,Klhdc8b,Cnn3,Cetn2,Bcl2,Fam107a,S100a10,Ogt,Tubb4b,Tppp3,Anp32e,Map1b,Synm,Hnrnpa2b1,Nudc,Vim,Romo1,Pfn2,Chchd10,Hnrnpu,Tomm7,Hsp90aa1,Hmgn1,Tuba1a,Znhit1,Hmgb1,Gpm6b,Ptges3,Park7,Ndufb10,Pebp1,Son,Mef2c,Mt3,Ndufa2,Dynll1,H3f3a,Gpx4
42	Tanycytes	P45	regulation of cellular biosynthetic process	GO:0031326	GO:BP	2.2063e-07	4136	172	57	0.331395	0.0137814	27543	8258	Rax,Id4,Thrsp,Sox9,Six3,Apoc1,Igfbp5,Lmo4,Ssbp3,Nfib,Sox2,Basp1,Mdk,Pbx1,Srebf1,Rfx3,Foxj1,Gja1,Nfix,Aamdc,Bcl2,S100a10,Zbtb20,Ogt,Hes1,Sall2,Ptov1,Hnrnpa2b1,Fus,Vim,Thra,Pbxip1,Nedd4,Chchd10,Srsf10,Ddx17,Psip1,Hnrnpu,Hnrnpk,Hsp90aa1,Hmgn1,Ssbp4,Znhit1,Hint1,Hmgb1,Ramp1,Dbi,Ptges3,Park7,Zfp36l1,Jund,Ptms,Ddx5,Mef2c,Mt3,Apoe,Dynll1
43	Tanycytes	P45	regulation of metabolic process	GO:0019222	GO:BP	2.45046e-07	7320	172	82	0.476744	0.0112022	27543	6474	Rax,Id4,Slit2,Thrsp,Sox9,Six3,Ildr2,Apoc1,Fxyd1,Igfbp5,Lmo4,Antxr1,Ssbp3,Hspa2,Fbxo2,Nfib,Tmem107,Sox2,Basp1,Mdk,Pbx1,Rarres2,Srebf1,Ccnd2,Spon1,Rfx3,Ank2,Foxj1,Gja1,Nfix,Aamdc,Ntrk2,Bcl2,Fam107a,S100a10,Zbtb20,Ogt,Hes1,Sall2,Ptov1,Hnrnpa2b1,Fus,Vim,Thra,Pbxip1,Nedd4,Romo1,Pfn2,Chchd10,Srsf10,Ddx17,Psip1,Hnrnpu,Srsf1,Srsf5,Hnrnph1,Hnrnpk,Hsp90aa1,Hmgn1,Ssbp4,Znhit1,Hint1,Hmgb1,Ramp1,Dbi,Ptges3,Pa…
44	Tanycytes	P45	growth	GO:0040007	GO:BP	2.75775e-07	1063	172	26	0.151163	0.0244591	27543	11454	Slit2,Frzb,Sox9,Six3,Igfbp5,Hepacam,Sorbs2,Sox2,Mdk,Fhl1,Map2,Gja1,Bcl2,Fam107a,Map1b,Meg3,Cd9,Mt2,Hnrnpk,Hsp90aa1,Zfp36l1,Mef2c,Mt3,Apoe,H3f3a,Mt1
45	Tanycytes	P45	regulation of cellular component biogenesis	GO:0044087	GO:BP	2.8597e-07	988	172	25	0.145349	0.0253036	27543	12628	Slit2,Sox9,Lmo4,Antxr1,Hspa2,Ckap5,Map2,Gja1,Ntrk2,Fam107a,S100a10,Hes1,Tppp3,Map1b,Thra,Pfn2,Hnrnpu,Hsp90aa1,Hmgb1,Gpm6b,Park7,Mef2c,Apoe,Dynll1,H3f3a
46	Tanycytes	P45	system development	GO:0048731	GO:BP	2.95216e-07	4533	172	60	0.348837	0.0132363	27543	15031	Rax,Id4,Slit2,Frzb,Sox9,Six3,Igfbp5,Lmo4,Antxr1,Ssbp3,Nnat,Sorbs2,Nfib,Tmem107,Sox2,Basp1,Mdk,Pbx1,Rarres2,Srebf1,Slc1a3,Map2,Rfx3,Ank2,Foxj1,Gja1,Nfix,Ntrk2,Bcl2,S100a10,S100a1,Ogt,Hes1,Sall2,Metrn,Tppp3,Map1b,Cd9,Vim,Thra,Pbxip1,Nedd4,Hnrnpu,Srsf5,Btg1,Hnrnpk,Hsp90aa1,Hmgn1,Hmgb1,Ramp1,Gpm6b,Gng5,Dbi,Ptges3,Zfp36l1,Ywhae,Mef2c,Mt3,Apoe,H3f3a
47	Tanycytes	P45	regulation of macromolecule metabolic process	GO:0060255	GO:BP	3.0889e-07	6825	172	78	0.453488	0.0114286	27543	17032	Rax,Id4,Slit2,Sox9,Six3,Ildr2,Fxyd1,Igfbp5,Lmo4,Antxr1,Ssbp3,Hspa2,Fbxo2,Nfib,Tmem107,Sox2,Basp1,Mdk,Pbx1,Rarres2,Srebf1,Ccnd2,Spon1,Rfx3,Ank2,Foxj1,Gja1,Nfix,Aamdc,Ntrk2,Bcl2,Fam107a,S100a10,Zbtb20,Ogt,Hes1,Sall2,Ptov1,Hnrnpa2b1,Fus,Vim,Thra,Pbxip1,Nedd4,Pfn2,Chchd10,Srsf10,Ddx17,Psip1,Hnrnpu,Srsf1,Srsf5,Hnrnph1,Hnrnpk,Hsp90aa1,Hmgn1,Ssbp4,Znhit1,Hint1,Hmgb1,Ramp1,Dbi,Ptges3,Park7,Zfp36l1,Ywhae,…
48	Tanycytes	P45	regulation of cell population proliferation	GO:0042127	GO:BP	3.2139e-07	1764	172	34	0.197674	0.0192744	27543	11549	Id4,Slit2,Frzb,Sox9,Slc16a2,Six3,Igfbp5,Ssbp3,Fbxo2,Nfib,Sox2,Mdk,Pbx1,Ccnd2,Foxj1,Gja1,Ntrk2,Bcl2,Hes1,Cd9,Vim,Pbxip1,Romo1,Hnrnpu,Btg1,Hmgn1,Znhit1,Hmgb1,Gng5,Zfp36l1,Jund,Gnai2,Mef2c,Apoe
49	Tanycytes	P45	tube development	GO:0035295	GO:BP	3.22407e-07	1157	172	27	0.156977	0.0233362	27543	10287	Slit2,Sox9,Igfbp5,Lmo4,Ssbp3,Nfib,Tmem107,Mdk,Pbx1,Rarres2,Srebf1,Foxj1,Gja1,Ntrk2,Bcl2,S100a1,Hes1,Sall2,Thra,Nedd4,Btg1,Hmgb1,Ramp1,Ptges3,Zfp36l1,Mef2c,Apoe
50	Tanycytes	P45	mitotic cell cycle	GO:0000278	GO:BP	3.37694e-07	850	172	23	0.133721	0.0270588	27543	118	Id4,Hspa2,Fhl1,Pbx1,Ccnd2,Gja1,Klhdc8b,Cetn2,Bcl2,Fam107a,Hes1,Tubb4b,Ttyh1,Trim35,Nudc,Hnrnpu,Btg1,Tuba1a,Hmgb1,Zfp36l1,Ywhae,Pebp1,Son
51	Tanycytes	P45	regulation of biosynthetic process	GO:0009889	GO:BP	3.85356e-07	4220	172	57	0.331395	0.0135071	27543	4209	Rax,Id4,Thrsp,Sox9,Six3,Apoc1,Igfbp5,Lmo4,Ssbp3,Nfib,Sox2,Basp1,Mdk,Pbx1,Srebf1,Rfx3,Foxj1,Gja1,Nfix,Aamdc,Bcl2,S100a10,Zbtb20,Ogt,Hes1,Sall2,Ptov1,Hnrnpa2b1,Fus,Vim,Thra,Pbxip1,Nedd4,Chchd10,Srsf10,Ddx17,Psip1,Hnrnpu,Hnrnpk,Hsp90aa1,Hmgn1,Ssbp4,Znhit1,Hint1,Hmgb1,Ramp1,Dbi,Ptges3,Park7,Zfp36l1,Jund,Ptms,Ddx5,Mef2c,Mt3,Apoe,Dynll1
52	Tanycytes	P45	positive regulation of cell differentiation	GO:0045597	GO:BP	5.25076e-07	948	172	24	0.139535	0.0253165	27543	13329	Frzb,Sox9,Sox2,Mdk,Rarres2,Rfx3,Foxj1,Gja1,Aamdc,Ntrk2,Bcl2,S100a10,Hes1,Metrn,Map1b,Vim,Hnrnpu,Btg1,Hsp90aa1,Hmgb1,Zfp36l1,Jund,Mef2c,Apoe
53	Tanycytes	P45	cell population proliferation	GO:0008283	GO:BP	6.48942e-07	2109	172	37	0.215116	0.0175439	27543	3567	Id4,Slit2,Frzb,Sox9,Slc16a2,Six3,Igfbp5,Ssbp3,Fbxo2,Nfib,Sox2,Mdk,Pbx1,Ccnd2,Foxj1,Gja1,Ntrk2,Bcl2,Hes1,Cd9,Vim,Pbxip1,Romo1,Hnrnpu,Btg1,Hmgn1,Znhit1,Hmgb1,Gng5,Dbi,Ptges3,Zfp36l1,Jund,Gnai2,Mef2c,Apoe,H3f3a
54	Tanycytes	P45	response to oxygen-containing compound	GO:1901700	GO:BP	6.5533e-07	2014	172	36	0.209302	0.0178749	27543	24966	Slit2,Sox9,Mlc1,Ildr2,Igfbp5,Anxa5,Nnat,Sorbs2,Rarres2,Srebf1,Slc1a3,Gja1,Ntrk2,Bcl2,Zbtb20,Ogt,Hes1,Map1b,Nudc,Vim,Romo1,Hnrnpu,Srsf5,Btg1,Hnrnpk,Hsp90aa1,Mat2a,Hmgb1,Park7,Zfp36l1,Jund,Gnai2,Mef2c,Mt3,Gpx4,Mt1
55	Tanycytes	P45	response to organic cyclic compound	GO:0014070	GO:BP	6.81657e-07	1123	172	26	0.151163	0.0231523	27543	5183	Slit2,Mlc1,Igfbp5,Mdk,Srebf1,Slc1a3,Gja1,Ntrk2,Bcl2,Fam107a,Hes1,Map1b,Nedd4,Ddx17,Hnrnpu,Hnrnpk,Hsp90aa1,Mat2a,Hmgb1,Ptges3,Park7,Zfp36l1,Jund,Ddx5,Mef2c,Gpx4
56	Tanycytes	P45	regulation of macromolecule biosynthetic process	GO:0010556	GO:BP	7.33637e-07	3953	172	54	0.313953	0.0136605	27543	4707	Rax,Id4,Sox9,Six3,Igfbp5,Lmo4,Ssbp3,Nfib,Sox2,Basp1,Mdk,Pbx1,Srebf1,Rfx3,Foxj1,Gja1,Nfix,Aamdc,Bcl2,S100a10,Zbtb20,Ogt,Hes1,Sall2,Ptov1,Hnrnpa2b1,Fus,Vim,Thra,Pbxip1,Nedd4,Chchd10,Srsf10,Ddx17,Psip1,Hnrnpu,Hnrnpk,Hsp90aa1,Hmgn1,Ssbp4,Znhit1,Hint1,Hmgb1,Ramp1,Dbi,Ptges3,Park7,Zfp36l1,Jund,Ptms,Ddx5,Mef2c,Mt3,Apoe
57	Tanycytes	P45	response to nitrogen compound	GO:1901698	GO:BP	7.58762e-07	1299	172	28	0.162791	0.021555	27543	24964	Slit2,Sox9,Igfbp5,Anxa5,Fbxo2,Sorbs2,Rarres2,Srebf1,Slc1a3,Gja1,Ntrk2,Ogt,Hes1,Map1b,Cd9,Nudc,Vim,Srsf5,Btg1,Hnrnpk,Hsp90aa1,Mat2a,Zfp36l1,Jund,Gnai2,Mef2c,Mt3,Apoe
58	Tanycytes	P45	programmed cell death	GO:0012501	GO:BP	7.58762e-07	2031	172	36	0.209302	0.0177253	27543	5116	Slit2,Frzb,Sox9,Six3,Anxa5,Mdk,Ccnd2,Ank2,Gja1,Aamdc,Ntrk2,Bcl2,Ogt,Trim35,Anp32e,Aldoc,Thra,Chchd10,Pea15a,Btg1,Hnrnpk,Hsp90aa1,Hint1,Hmgb1,Park7,Zfp36l1,Gnai2,Son,Ptms,Ddx5,Mef2c,Mt3,Apoe,Dynll1,Gpx4,Mt1
59	Tanycytes	P45	multicellular organism development	GO:0007275	GO:BP	7.68645e-07	5045	172	63	0.366279	0.0124876	27543	3166	Rax,Id4,Slit2,Frzb,Sox9,Six3,Igfbp5,Lmo4,Antxr1,Ssbp3,Nnat,Sorbs2,Nfib,Tmem107,Sox2,Basp1,Mdk,Pbx1,Rarres2,Srebf1,Slc1a3,Map2,Rfx3,Ank2,Foxj1,Gja1,Nfix,Ntrk2,Bcl2,S100a10,S100a1,Ogt,4933434E20Rik,Hes1,Sall2,Metrn,Tppp3,Map1b,Cd9,Vim,Thra,Pbxip1,Nedd4,Hnrnpu,Srsf1,Srsf5,Btg1,Hnrnpk,Hsp90aa1,Hmgn1,Hmgb1,Ramp1,Gpm6b,Gng5,Dbi,Ptges3,Zfp36l1,Ywhae,Mef2c,Mt3,Apoe,Ndufa2,H3f3a
60	Tanycytes	P45	response to organic substance	GO:0010033	GO:BP	8.7831e-07	3750	172	52	0.302326	0.0138667	27543	4307	Slit2,Sox9,Mlc1,Ildr2,Igfbp5,Hspa2,Anxa5,Fbxo2,Nnat,Sorbs2,Sox2,Mdk,Rarres2,Srebf1,Slc1a3,Map2,Ank2,Gja1,Ntrk2,Bcl2,Fam107a,Zbtb20,Ogt,Hes1,Map1b,Cd9,Nudc,Vim,Thra,Nedd4,Ddx17,Hnrnpu,Srsf1,Srsf5,Btg1,Hnrnph1,Hnrnpk,Hsp90aa1,Mat2a,Cd63,Hmgb1,Ramp1,Ptges3,Park7,Zfp36l1,Jund,Gnai2,Ddx5,Mef2c,Mt3,Apoe,Gpx4
61	Tanycytes	P45	regulation of transport	GO:0051049	GO:BP	1.11295e-06	1872	172	34	0.197674	0.0181624	27543	15540	Mlc1,Apoc1,Fxyd1,Hspa2,Anxa5,Nnat,Fhl1,Srebf1,Map2,Rfx3,Ank2,Gja1,Ntrk2,Bcl2,Ogt,Nkain4,Hes1,Map1b,Nedd4,Pfn2,Chchd10,Pea15a,Tomm7,Hnrnpk,Hsp90aa1,Cd63,Hmgb1,Gpm6b,Dbi,Park7,Ywhae,Gnai2,Mef2c,Apoe
62	Tanycytes	P45	apoptotic process	GO:0006915	GO:BP	1.16129e-06	1973	172	35	0.203488	0.0177395	27543	2855	Slit2,Frzb,Sox9,Six3,Anxa5,Mdk,Ccnd2,Ank2,Gja1,Aamdc,Ntrk2,Bcl2,Ogt,Trim35,Anp32e,Aldoc,Thra,Chchd10,Pea15a,Btg1,Hnrnpk,Hsp90aa1,Hint1,Hmgb1,Park7,Zfp36l1,Gnai2,Son,Ptms,Ddx5,Mef2c,Mt3,Apoe,Dynll1,Mt1
63	Tanycytes	P45	regulation of molecular function	GO:0065009	GO:BP	1.16129e-06	3003	172	45	0.261628	0.014985	27543	18614	Slit2,Apoc1,Fxyd1,Lmo4,Antxr1,Hspa2,Nfib,Sox2,Fhl1,Pbx1,Ccnd2,Spon1,Map2,Ank2,Foxj1,Gja1,Ntrk2,Cnn3,Bcl2,S100a10,S100a1,Hes1,Anp32e,Hnrnpa2b1,Thra,Pbxip1,Nedd4,Pfn2,Hnrnpu,Btg1,Hnrnpk,Hsp90aa1,Hmgn1,Hmgb1,Ramp1,Dbi,Ptges3,Park7,Ywhae,Pebp1,Gnai2,Mef2c,Mt3,Apoe,Dynll1
64	Tanycytes	P45	cellular response to chemical stimulus	GO:0070887	GO:BP	1.28002e-06	3457	172	49	0.284884	0.0141741	27543	19115	Slit2,Sox9,Mlc1,Prdx6,Igfbp5,Hspa2,Anxa5,Sorbs2,Mdk,Rarres2,Srebf1,Slc1a3,Map2,Gja1,Ntrk2,Gstm1,Bcl2,Fam107a,Zbtb20,Ogt,Hes1,Map1b,Fus,Vim,Thra,Nedd4,Romo1,Ddx17,Hnrnpu,Mt2,Srsf1,Srsf5,Hnrnph1,Hnrnpk,Mat2a,Cd63,Hmgb1,Ramp1,Ptges3,Park7,Zfp36l1,Jund,Gnai2,Ddx5,Mef2c,Mt3,Apoe,Gpx4,Mt1
65	Tanycytes	P45	detoxification of copper ion	GO:0010273	GO:BP	1.47349e-06	6	172	4	0.0232558	0.666667	27543	4524	Mt2,Park7,Mt3,Mt1
66	Tanycytes	P45	stress response to copper ion	GO:1990169	GO:BP	1.47349e-06	6	172	4	0.0232558	0.666667	27543	28874	Mt2,Park7,Mt3,Mt1
67	Tanycytes	P45	cytoskeleton organization	GO:0007010	GO:BP	1.53211e-06	1440	172	29	0.168605	0.0201389	27543	2933	Slit2,Sox9,Antxr1,Rsph1,Meig1,Sorbs2,Ckap5,Mdk,Map2,Ank2,Foxj1,Gja1,Cnn3,Cetn2,Bcl2,Fam107a,S100a10,Tubb4b,Tppp3,Map1b,Synm,Nudc,Vim,Pfn2,Hnrnpu,Tuba1a,Gpm6b,Son,Mef2c
68	Tanycytes	P45	response to lipid	GO:0033993	GO:BP	1.58349e-06	1102	172	25	0.145349	0.022686	27543	9631	Slit2,Sox9,Mlc1,Mdk,Srebf1,Gja1,Ntrk2,Bcl2,Fam107a,Ogt,Hes1,Map1b,Vim,Nedd4,Ddx17,Hnrnpu,Hnrnpk,Hmgb1,Ptges3,Park7,Zfp36l1,Jund,Ddx5,Mef2c,Gpx4
69	Tanycytes	P45	regulation of gene expression	GO:0010468	GO:BP	1.58349e-06	5415	172	65	0.377907	0.0120037	27543	4649	Rax,Id4,Slit2,Sox9,Six3,Ildr2,Igfbp5,Lmo4,Ssbp3,Nfib,Tmem107,Sox2,Basp1,Mdk,Pbx1,Srebf1,Spon1,Rfx3,Ank2,Foxj1,Gja1,Nfix,Aamdc,Ntrk2,Bcl2,S100a10,Zbtb20,Ogt,Hes1,Sall2,Ptov1,Hnrnpa2b1,Fus,Vim,Thra,Pbxip1,Nedd4,Chchd10,Srsf10,Ddx17,Psip1,Hnrnpu,Srsf1,Srsf5,Hnrnph1,Hnrnpk,Hsp90aa1,Hmgn1,Ssbp4,Znhit1,Hint1,Hmgb1,Ptges3,Park7,Zfp36l1,Jund,Son,Ptms,Ddx5,Rbm39,Mef2c,Mt3,Hnrnpf,Apoe,H3f3a
70	Tanycytes	P45	regulation of cell differentiation	GO:0045595	GO:BP	1.58349e-06	1718	172	32	0.186047	0.0186263	27543	13327	Id4,Slit2,Frzb,Sox9,Six3,Igfbp5,Sox2,Mdk,Pbx1,Rarres2,Map2,Rfx3,Foxj1,Gja1,Aamdc,Ntrk2,Bcl2,S100a10,Hes1,Metrn,Map1b,Vim,Ddx17,Hnrnpu,Btg1,Hsp90aa1,Hmgb1,Zfp36l1,Jund,Mef2c,Mt3,Apoe
71	Tanycytes	P45	negative regulation of biosynthetic process	GO:0009890	GO:BP	1.58349e-06	1720	172	32	0.186047	0.0186047	27543	4210	Id4,Sox9,Six3,Apoc1,Igfbp5,Nfib,Basp1,Srebf1,Rfx3,Foxj1,Gja1,Nfix,Zbtb20,Hes1,Sall2,Hnrnpa2b1,Thra,Pbxip1,Nedd4,Hnrnpu,Hnrnpk,Znhit1,Hmgb1,Dbi,Park7,Zfp36l1,Jund,Ddx5,Mef2c,Mt3,Apoe,Dynll1
72	Tanycytes	P45	cell death	GO:0008219	GO:BP	1.5931e-06	2208	172	37	0.215116	0.0167572	27543	3560	Slit2,Frzb,Sox9,Six3,Anxa5,Mdk,Ccnd2,Ank2,Gja1,Aamdc,Ntrk2,Bcl2,Ogt,Trim35,Anp32e,Aldoc,Thra,Chchd10,Pea15a,Btg1,Hnrnpk,Hsp90aa1,Hint1,Hmgb1,Ptges3,Park7,Zfp36l1,Gnai2,Son,Ptms,Ddx5,Mef2c,Mt3,Apoe,Dynll1,Gpx4,Mt1
73	Tanycytes	P45	response to organonitrogen compound	GO:0010243	GO:BP	1.62663e-06	1189	172	26	0.151163	0.0218671	27543	4496	Slit2,Sox9,Igfbp5,Anxa5,Fbxo2,Rarres2,Srebf1,Slc1a3,Gja1,Ntrk2,Ogt,Hes1,Map1b,Cd9,Nudc,Vim,Srsf5,Btg1,Hnrnpk,Hsp90aa1,Mat2a,Zfp36l1,Jund,Gnai2,Mef2c,Apoe
74	Tanycytes	P45	central nervous system development	GO:0007417	GO:BP	1.79978e-06	1031	172	24	0.139535	0.0232784	27543	3291	Rax,Id4,Slit2,Sox9,Six3,Lmo4,Ssbp3,Nnat,Nfib,Sox2,Mdk,Pbx1,Map2,Foxj1,Nfix,Ntrk2,Bcl2,Hes1,Vim,Hnrnpk,Hsp90aa1,Dbi,Ywhae,Mt3
75	Tanycytes	P45	animal organ development	GO:0048513	GO:BP	1.79978e-06	3856	172	52	0.302326	0.0134855	27543	14835	Rax,Id4,Slit2,Frzb,Sox9,Six3,Ildr2,Igfbp5,Lmo4,Ssbp3,Nnat,Sorbs2,Nfib,Tmem107,Sox2,Basp1,Mdk,Fhl1,Pbx1,Rarres2,Srebf1,Rfx3,Ank2,Foxj1,Gja1,Nfix,Ntrk2,Bcl2,Ogt,Hes1,Sall2,Tppp3,Vim,Thra,Pbxip1,Nedd4,Ddx17,Hnrnpu,Srsf5,Hnrnpk,Hsp90aa1,Hmgn1,Hmgb1,Gpm6b,Gng5,Dbi,Ptges3,Zfp36l1,Ywhae,Ddx5,Mef2c,H3f3a
76	Tanycytes	P45	cellular biosynthetic process	GO:0044249	GO:BP	1.84663e-06	5701	172	67	0.389535	0.0117523	27543	12692	Rax,Id4,Thrsp,Sox9,Six3,Apoc1,Igfbp5,Lmo4,Ssbp3,Nfib,Sox2,Basp1,Mdk,Pbx1,Srebf1,Slc1a3,Rfx3,Foxj1,Gja1,Nfix,Aamdc,Gstm1,Bcl2,S100a10,Dalrd3,Zbtb20,Ogt,Hes1,Sall2,Ptov1,Chpt1,Hnrnpa2b1,Fus,Vim,Thra,Rpn2,Elof1,Pbxip1,Nedd4,Chchd10,Srsf10,Ddx17,Psip1,Hnrnpu,Hnrnpk,Hsp90aa1,Mthfd2l,Hmgn1,Ssbp4,Mat2a,Znhit1,Hint1,Hmgb1,Ramp1,Dbi,Ptges3,Rpl22l1,Park7,Zfp36l1,Polr2i,Jund,Ptms,Ddx5,Mef2c,Mt3,Apoe,Dynll1
77	Tanycytes	P45	movement of cell or subcellular component	GO:0006928	GO:BP	1.85005e-06	2127	172	36	0.209302	0.0169252	27543	2866	Slit2,Dynlrb2,Sox9,Six3,Fxyd1,Igfbp5,Lmo4,Meig1,Anxa5,Nfib,Mdk,Rarres2,Map2,Rfx3,Ank2,Foxj1,Gja1,Ntrk2,Bcl2,Fam107a,Hes1,Map1b,Cd9,Vim,Pbxip1,Pfn2,Hnrnpu,Hsp90aa1,Cd63,Hmgb1,Ywhae,Gnai2,Mef2c,Apoe,Dynll1,Malat1
78	Tanycytes	P45	regulation of multicellular organismal process	GO:0051239	GO:BP	1.85005e-06	2854	172	43	0.25	0.0150666	27543	15697	Id4,Slit2,Frzb,Sox9,Apoc1,Fxyd1,Igfbp5,Anxa5,Nfib,Mdk,Pbx1,Srebf1,Map2,Rfx3,Ank2,Foxj1,Gja1,Ntrk2,Bcl2,S100a10,S100a1,Zbtb20,Ogt,Hes1,Metrn,Map1b,Cd9,Vim,Thra,Pfn2,Btg1,Hnrnpk,Hsp90aa1,Cd63,Hmgb1,Gpm6b,Park7,Zfp36l1,Pebp1,Gnai2,Mef2c,Mt3,Apoe
79	Tanycytes	P45	transport	GO:0006810	GO:BP	2.29309e-06	4607	172	58	0.337209	0.0125895	27543	2766	S100a6,Slc16a2,Six3,Mlc1,Ildr2,Apoc1,Fxyd1,Antxr1,Hspa2,Anxa5,Nnat,Fhl1,Srebf1,Slc1a3,Slc38a1,Map2,Rfx3,Sfxn5,Ank2,Gja1,Ntrk2,Cetn2,Bcl2,S100a10,Ogt,Nkain4,4933434E20Rik,Hes1,Ttyh1,Map1b,Cd9,Hnrnpa2b1,Nudc,Nedd4,Romo1,Pfn2,Chchd10,Srsf10,Hnrnpu,Pea15a,Srsf1,Tomm7,Hnrnpk,Hsp90aa1,Cd63,Hmgb1,Ramp1,Gpm6b,Dbi,Park7,Smdt1,Zfp36l1,Ywhae,Gnai2,Mef2c,Mt3,Apoe,Dynll1
80	Tanycytes	P45	transcription by RNA polymerase II	GO:0006366	GO:BP	2.34061e-06	2560	172	40	0.232558	0.015625	27543	2362	Rax,Id4,Sox9,Six3,Lmo4,Ssbp3,Nfib,Sox2,Pbx1,Srebf1,Rfx3,Foxj1,Nfix,Aamdc,S100a10,Zbtb20,Ogt,Hes1,Sall2,Ptov1,Hnrnpa2b1,Fus,Thra,Elof1,Nedd4,Ddx17,Psip1,Hnrnpu,Hnrnpk,Hmgn1,Ssbp4,Znhit1,Hmgb1,Park7,Polr2i,Jund,Ptms,Ddx5,Mef2c,Mt3
81	Tanycytes	P45	cell growth	GO:0016049	GO:BP	2.49876e-06	533	172	17	0.0988372	0.0318949	27543	5649	Slit2,Frzb,Sox9,Igfbp5,Sorbs2,Fhl1,Map2,Gja1,Bcl2,Fam107a,Map1b,Meg3,Hnrnpk,Hsp90aa1,Mt3,Apoe,H3f3a
82	Tanycytes	P45	anatomical structure morphogenesis	GO:0009653	GO:BP	2.49876e-06	2781	172	42	0.244186	0.0151025	27543	4021	Id4,Slit2,Frzb,Sox9,Six3,Igfbp5,Lmo4,Antxr1,Ssbp3,Nfib,Tmem107,Sox2,Mdk,Pbx1,Slc1a3,Map2,Ank2,Foxj1,Gja1,Nfix,Ntrk2,Bcl2,S100a10,S100a1,Hes1,Metrn,Map1b,Cd9,Vim,Thra,Nedd4,Btg1,Hnrnpk,Hsp90aa1,Hmgn1,Hmgb1,Ramp1,Gng5,Zfp36l1,Mef2c,Mt3,Apoe
83	Tanycytes	P45	regulation of cellular process	GO:0050794	GO:BP	2.92329e-06	12487	172	113	0.656977	0.00904941	27543	15325	Gpr50,Rax,Id4,Slit2,Frzb,Thrsp,Mia,Sox9,Slc16a2,Six3,Mlc1,Ildr2,Apoc1,Fxyd1,Igfbp5,Lmo4,Antxr1,Ssbp3,Hspa2,Anxa5,Fbxo2,Nnat,Sorbs2,Nfib,Sox2,Basp1,Ckap5,Mdk,Fhl1,Pbx1,Rarres2,Srebf1,Ccnd2,Slc1a3,Spon1,Map2,Rfx3,Ank2,Foxj1,Gja1,Nfix,Aamdc,Ntrk2,Cetn2,Bcl2,Fam107a,S100a10,Zbtb20,Ogt,Hes1,Sall2,Metrn,Trim35,Tppp3,Anp32e,Map1b,Ptov1,Meg3,Cd9,Hnrnpa2b1,Cspp1,Fus,Vim,Thra,Pbxip1,Nedd4,Romo1,Pfn2,Chchd1…
84	Tanycytes	P45	response to steroid hormone	GO:0048545	GO:BP	2.92329e-06	354	172	14	0.0813953	0.039548	27543	14865	Slit2,Mdk,Srebf1,Ntrk2,Bcl2,Fam107a,Nedd4,Ddx17,Hnrnpu,Hmgb1,Ptges3,Park7,Zfp36l1,Ddx5
85	Tanycytes	P45	macromolecule biosynthetic process	GO:0009059	GO:BP	3.57427e-06	4797	172	59	0.343023	0.0122994	27543	3662	Rax,Id4,Sox9,Six3,Igfbp5,Lmo4,Ssbp3,Nfib,Sox2,Basp1,Mdk,Pbx1,Srebf1,Rfx3,Foxj1,Gja1,Nfix,Aamdc,Bcl2,S100a10,Dalrd3,Zbtb20,Ogt,Hes1,Sall2,Ptov1,Hnrnpa2b1,Fus,Vim,Thra,Rpn2,Elof1,Pbxip1,Nedd4,Chchd10,Srsf10,Ddx17,Psip1,Hnrnpu,Hnrnpk,Hsp90aa1,Hmgn1,Ssbp4,Znhit1,Hint1,Hmgb1,Ramp1,Dbi,Ptges3,Rpl22l1,Park7,Zfp36l1,Polr2i,Jund,Ptms,Ddx5,Mef2c,Mt3,Apoe
86	Tanycytes	P45	negative regulation of transport	GO:0051051	GO:BP	3.67251e-06	484	172	16	0.0930233	0.0330579	27543	15542	Apoc1,Anxa5,Srebf1,Gja1,Bcl2,Ogt,Hes1,Map1b,Nedd4,Pea15a,Hmgb1,Gpm6b,Park7,Ywhae,Gnai2,Apoe
87	Tanycytes	P45	positive regulation of developmental process	GO:0051094	GO:BP	3.67251e-06	1427	172	28	0.162791	0.0196216	27543	15571	Frzb,Sox9,Ssbp3,Sox2,Mdk,Rarres2,Rfx3,Foxj1,Gja1,Aamdc,Ntrk2,Bcl2,S100a10,S100a1,Hes1,Metrn,Map1b,Vim,Hnrnpu,Btg1,Hnrnpk,Hsp90aa1,Hmgb1,Gpm6b,Zfp36l1,Jund,Mef2c,Apoe
88	Tanycytes	P45	regulation of protein-containing complex assembly	GO:0043254	GO:BP	4.07555e-06	425	172	15	0.0872093	0.0352941	27543	12207	Slit2,Sox9,Lmo4,Ckap5,Map2,Hes1,Tppp3,Map1b,Thra,Pfn2,Hsp90aa1,Hmgb1,Park7,Apoe,H3f3a
89	Tanycytes	P45	cell development	GO:0048468	GO:BP	4.69753e-06	2426	172	38	0.22093	0.0156636	27543	14805	Id4,Slit2,Frzb,Sox9,Six3,Antxr1,Rsph1,Hspa2,Meig1,Sorbs2,Nfib,Mdk,Pbx1,Slc1a3,Msi2,Map2,Rfx3,Ank2,Foxj1,Gja1,Ntrk2,Bcl2,S100a10,Hes1,Metrn,Map1b,Vim,Nedd4,Hnrnpu,Hnrnpk,Hsp90aa1,Gpm6b,Jund,Pebp1,Mef2c,Mt3,Apoe,H3f3a
90	Tanycytes	P45	biosynthetic process	GO:0009058	GO:BP	5.26088e-06	5876	172	67	0.389535	0.0114023	27543	3661	Rax,Id4,Thrsp,Sox9,Six3,Apoc1,Igfbp5,Lmo4,Ssbp3,Nfib,Sox2,Basp1,Mdk,Pbx1,Srebf1,Slc1a3,Rfx3,Foxj1,Gja1,Nfix,Aamdc,Gstm1,Bcl2,S100a10,Dalrd3,Zbtb20,Ogt,Hes1,Sall2,Ptov1,Chpt1,Hnrnpa2b1,Fus,Vim,Thra,Rpn2,Elof1,Pbxip1,Nedd4,Chchd10,Srsf10,Ddx17,Psip1,Hnrnpu,Hnrnpk,Hsp90aa1,Mthfd2l,Hmgn1,Ssbp4,Mat2a,Znhit1,Hint1,Hmgb1,Ramp1,Dbi,Ptges3,Rpl22l1,Park7,Zfp36l1,Polr2i,Jund,Ptms,Ddx5,Mef2c,Mt3,Apoe,Dynll1
91	Tanycytes	P45	regulation of developmental process	GO:0050793	GO:BP	5.33974e-06	2652	172	40	0.232558	0.015083	27543	15324	Id4,Slit2,Frzb,Sox9,Six3,Igfbp5,Lmo4,Ssbp3,Nfib,Sox2,Mdk,Pbx1,Rarres2,Map2,Rfx3,Foxj1,Gja1,Aamdc,Ntrk2,Bcl2,S100a10,S100a1,Hes1,Metrn,Map1b,Vim,Nedd4,Ddx17,Hnrnpu,Btg1,Hnrnpk,Hsp90aa1,Hmgn1,Hmgb1,Gpm6b,Zfp36l1,Jund,Mef2c,Mt3,Apoe
92	Tanycytes	P45	organic substance biosynthetic process	GO:1901576	GO:BP	6.06185e-06	5770	172	66	0.383721	0.0114385	27543	24864	Rax,Id4,Thrsp,Sox9,Six3,Apoc1,Igfbp5,Lmo4,Ssbp3,Nfib,Sox2,Basp1,Mdk,Pbx1,Srebf1,Slc1a3,Rfx3,Foxj1,Gja1,Nfix,Aamdc,Gstm1,Bcl2,S100a10,Dalrd3,Zbtb20,Ogt,Hes1,Sall2,Ptov1,Chpt1,Hnrnpa2b1,Fus,Vim,Thra,Rpn2,Elof1,Pbxip1,Nedd4,Chchd10,Srsf10,Ddx17,Psip1,Hnrnpu,Hnrnpk,Hsp90aa1,Mthfd2l,Hmgn1,Ssbp4,Mat2a,Znhit1,Hint1,Hmgb1,Ramp1,Dbi,Ptges3,Rpl22l1,Park7,Zfp36l1,Polr2i,Jund,Ptms,Ddx5,Mef2c,Mt3,Apoe
93	Tanycytes	P45	establishment of localization	GO:0051234	GO:BP	6.34524e-06	4762	172	58	0.337209	0.0121798	27543	15692	S100a6,Slc16a2,Six3,Mlc1,Ildr2,Apoc1,Fxyd1,Antxr1,Hspa2,Anxa5,Nnat,Fhl1,Srebf1,Slc1a3,Slc38a1,Map2,Rfx3,Sfxn5,Ank2,Gja1,Ntrk2,Cetn2,Bcl2,S100a10,Ogt,Nkain4,4933434E20Rik,Hes1,Ttyh1,Map1b,Cd9,Hnrnpa2b1,Nudc,Nedd4,Romo1,Pfn2,Chchd10,Srsf10,Hnrnpu,Pea15a,Srsf1,Tomm7,Hnrnpk,Hsp90aa1,Cd63,Hmgb1,Ramp1,Gpm6b,Dbi,Park7,Smdt1,Zfp36l1,Ywhae,Gnai2,Mef2c,Mt3,Apoe,Dynll1
94	Tanycytes	P45	gland development	GO:0048732	GO:BP	6.55586e-06	508	172	16	0.0930233	0.0314961	27543	15032	Id4,Slit2,Frzb,Sox9,Six3,Igfbp5,Lmo4,Nfib,Sox2,Mdk,Pbx1,Gja1,Bcl2,Hes1,Thra,Srsf5
95	Tanycytes	P45	cellular response to endogenous stimulus	GO:0071495	GO:BP	6.56175e-06	1474	172	28	0.162791	0.0189959	27543	19516	Slit2,Sox9,Igfbp5,Anxa5,Rarres2,Srebf1,Slc1a3,Gja1,Ntrk2,Fam107a,Ogt,Hes1,Map1b,Vim,Thra,Nedd4,Ddx17,Hnrnpu,Srsf5,Hnrnpk,Ramp1,Ptges3,Park7,Zfp36l1,Gnai2,Ddx5,Mef2c,Mt3
96	Tanycytes	P45	regulation of cell cycle	GO:0051726	GO:BP	6.59008e-06	1037	172	23	0.133721	0.0221794	27543	16066	Sox9,Six3,Hspa2,Sox2,Fhl1,Pbx1,Ccnd2,Cetn2,Bcl2,Fam107a,Hes1,Trim35,Cspp1,Hnrnpu,Srsf5,Btg1,Znhit1,Hmgb1,Zfp36l1,Ywhae,Jund,Pebp1,Son
97	Tanycytes	P45	regulation of biological process	GO:0050789	GO:BP	6.59008e-06	13329	172	117	0.680233	0.00877785	27543	15321	Gpr50,Rax,Id4,Slit2,Frzb,Thrsp,Mia,Sox9,Slc16a2,Six3,Mlc1,Ildr2,Apoc1,Fxyd1,Igfbp5,Lmo4,Antxr1,Ssbp3,Hspa2,Anxa5,Fbxo2,Nnat,Hepacam,Sorbs2,Nfib,Tmem107,Sox2,Basp1,Ckap5,Mdk,Fhl1,Pbx1,Rarres2,Srebf1,Ccnd2,Slc1a3,Spon1,Map2,Rfx3,Ank2,Foxj1,Gja1,Nfix,Aamdc,Ntrk2,Cetn2,Bcl2,Fam107a,S100a10,S100a1,Zbtb20,Ogt,Nkain4,Hes1,Sall2,Metrn,Trim35,Tppp3,Anp32e,Map1b,Ptov1,Meg3,Cd9,Hnrnpa2b1,Cspp1,Fus,Vim,Thra,…
98	Tanycytes	P45	nervous system development	GO:0007399	GO:BP	7.43246e-06	2479	172	38	0.22093	0.0153288	27543	3276	Rax,Id4,Slit2,Sox9,Six3,Lmo4,Ssbp3,Nnat,Nfib,Tmem107,Sox2,Mdk,Pbx1,Slc1a3,Map2,Ank2,Foxj1,Gja1,Nfix,Ntrk2,Bcl2,S100a10,Hes1,Sall2,Metrn,Map1b,Cd9,Vim,Nedd4,Hnrnpk,Hsp90aa1,Gpm6b,Dbi,Zfp36l1,Ywhae,Mef2c,Mt3,Apoe
99	Tanycytes	P45	negative regulation of cellular biosynthetic process	GO:0031327	GO:BP	7.74178e-06	1677	172	30	0.174419	0.0178891	27543	8259	Id4,Sox9,Six3,Apoc1,Igfbp5,Nfib,Basp1,Srebf1,Rfx3,Foxj1,Gja1,Nfix,Zbtb20,Hes1,Sall2,Hnrnpa2b1,Thra,Pbxip1,Nedd4,Hnrnpu,Hnrnpk,Znhit1,Hmgb1,Dbi,Zfp36l1,Jund,Ddx5,Mef2c,Mt3,Dynll1
100	Tanycytes	P45	regulation of transcription by RNA polymerase II	GO:0006357	GO:BP	8.49484e-06	2494	172	38	0.22093	0.0152366	27543	2355	Rax,Id4,Sox9,Six3,Lmo4,Ssbp3,Nfib,Sox2,Pbx1,Srebf1,Rfx3,Foxj1,Nfix,Aamdc,S100a10,Zbtb20,Ogt,Hes1,Sall2,Ptov1,Hnrnpa2b1,Fus,Thra,Nedd4,Ddx17,Psip1,Hnrnpu,Hnrnpk,Hmgn1,Ssbp4,Znhit1,Hmgb1,Park7,Jund,Ptms,Ddx5,Mef2c,Mt3
101	Tanycytes	P45	cell-cell signaling	GO:0007267	GO:BP	8.95382e-06	1690	172	30	0.174419	0.0177515	27543	3158	Frzb,Sox9,Slc16a2,Six3,Ildr2,Anxa5,Nnat,Sorbs2,Sox2,Mdk,Srebf1,Slc1a3,Rfx3,Ank2,Gja1,Ntrk2,Fam107a,Dtna,Hes1,Map1b,Thra,Pbxip1,Nedd4,Pfn2,Hnrnpk,Dbi,Park7,Gnai2,Mef2c,Apoe
102	Tanycytes	P45	nucleobase-containing compound biosynthetic process	GO:0034654	GO:BP	9.13629e-06	3971	172	51	0.296512	0.0128431	27543	10006	Rax,Id4,Sox9,Six3,Lmo4,Ssbp3,Nfib,Sox2,Basp1,Mdk,Pbx1,Srebf1,Rfx3,Foxj1,Gja1,Nfix,Aamdc,S100a10,Zbtb20,Ogt,Hes1,Sall2,Ptov1,Hnrnpa2b1,Fus,Thra,Elof1,Pbxip1,Nedd4,Chchd10,Srsf10,Ddx17,Psip1,Hnrnpu,Hnrnpk,Hsp90aa1,Mthfd2l,Hmgn1,Ssbp4,Znhit1,Hint1,Hmgb1,Ptges3,Park7,Polr2i,Jund,Ptms,Ddx5,Mef2c,Mt3,Apoe
103	Tanycytes	P45	regulation of cell death	GO:0010941	GO:BP	9.84159e-06	1796	172	31	0.180233	0.0172606	27543	5062	Slit2,Frzb,Sox9,Anxa5,Mdk,Ccnd2,Ank2,Gja1,Aamdc,Ntrk2,Bcl2,Ogt,Trim35,Anp32e,Thra,Pea15a,Btg1,Hnrnpk,Hsp90aa1,Hmgb1,Ptges3,Park7,Zfp36l1,Gnai2,Son,Ptms,Mef2c,Mt3,Apoe,Gpx4,Mt1
104	Tanycytes	P45	cellular localization	GO:0051641	GO:BP	1.01526e-05	2840	172	41	0.238372	0.0144366	27543	16000	Id4,Sox9,Six3,Mlc1,Meig1,Hepacam,Sorbs2,Tmem107,Srebf1,Map2,Ank2,Foxj1,Gja1,Ntrk2,Bcl2,S100a10,Ogt,Map1b,Hnrnpa2b1,Nudc,Nedd4,Romo1,Pfn2,Chchd10,Srsf10,Hnrnpu,Srsf1,Tomm7,Hnrnpk,Hsp90aa1,Cd63,Ramp1,Gpm6b,Dbi,Park7,Zfp36l1,Ywhae,Mef2c,Apoe,Dynll1,H3f3a
105	Tanycytes	P45	negative regulation of multicellular organismal process	GO:0051241	GO:BP	1.205e-05	1078	172	23	0.133721	0.0213358	27543	15699	Id4,Slit2,Frzb,Sox9,Apoc1,Igfbp5,Anxa5,Nfib,Mdk,Map2,Foxj1,Gja1,Bcl2,Hes1,Cd9,Pfn2,Hnrnpk,Cd63,Hmgb1,Gnai2,Mef2c,Mt3,Apoe
106	Tanycytes	P45	detoxification of inorganic compound	GO:0061687	GO:BP	1.25957e-05	10	172	4	0.0232558	0.4	27543	18318	Mt2,Park7,Mt3,Mt1
107	Tanycytes	P45	positive regulation of molecular function	GO:0044093	GO:BP	1.29364e-05	1533	172	28	0.162791	0.0182648	27543	12634	Lmo4,Antxr1,Hspa2,Ccnd2,Spon1,Ank2,Foxj1,Ntrk2,Bcl2,S100a10,S100a1,Hes1,Hnrnpa2b1,Pfn2,Hnrnpu,Btg1,Hnrnpk,Hsp90aa1,Hmgn1,Hmgb1,Ramp1,Dbi,Ptges3,Park7,Gnai2,Mef2c,Mt3,Apoe
108	Tanycytes	P45	regulation of programmed cell death	GO:0043067	GO:BP	1.30107e-05	1629	172	29	0.168605	0.0178023	27543	12124	Slit2,Frzb,Sox9,Anxa5,Mdk,Ccnd2,Ank2,Gja1,Aamdc,Ntrk2,Bcl2,Trim35,Anp32e,Thra,Pea15a,Btg1,Hnrnpk,Hsp90aa1,Hmgb1,Park7,Zfp36l1,Gnai2,Son,Ptms,Mef2c,Mt3,Apoe,Gpx4,Mt1
109	Tanycytes	P45	regulation of biological quality	GO:0065008	GO:BP	1.34868e-05	4029	172	51	0.296512	0.0126582	27543	18613	Slit2,Sox9,Slc16a2,Ildr2,Fxyd1,Igfbp5,Anxa5,Nnat,Fhl1,Rarres2,Srebf1,Slc1a3,Map2,Rfx3,Ank2,Gja1,Ntrk2,Bcl2,Fam107a,Zbtb20,Ogt,Map1b,Cd9,Fus,Vim,Thra,Nedd4,Pfn2,Chchd10,Hnrnpu,Mt2,Srsf1,Tomm7,Hnrnpk,Hsp90aa1,Tuba1a,Hmgb1,Gpm6b,Dbi,Ptges3,Park7,Smdt1,Zfp36l1,Ywhae,Pebp1,Gnai2,Mef2c,Mt3,Apoe,Mt1,Serf2
110	Tanycytes	P45	negative regulation of metabolic process	GO:0009892	GO:BP	1.35366e-05	3558	172	47	0.273256	0.0132097	27543	4212	Id4,Slit2,Sox9,Six3,Apoc1,Fxyd1,Igfbp5,Nfib,Basp1,Srebf1,Spon1,Rfx3,Foxj1,Gja1,Nfix,Ntrk2,Bcl2,Zbtb20,Ogt,Hes1,Sall2,Hnrnpa2b1,Fus,Vim,Thra,Pbxip1,Nedd4,Srsf10,Ddx17,Hnrnpu,Srsf1,Hnrnpk,Znhit1,Hmgb1,Dbi,Park7,Zfp36l1,Ywhae,Jund,Pebp1,Gnai2,Ddx5,Mef2c,Mt3,Apoe,Dynll1,H3f3a
111	Tanycytes	P45	heterocycle biosynthetic process	GO:0018130	GO:BP	1.4183e-05	4039	172	51	0.296512	0.0126269	27543	6014	Rax,Id4,Sox9,Six3,Lmo4,Ssbp3,Nfib,Sox2,Basp1,Mdk,Pbx1,Srebf1,Rfx3,Foxj1,Gja1,Nfix,Aamdc,S100a10,Zbtb20,Ogt,Hes1,Sall2,Ptov1,Hnrnpa2b1,Fus,Thra,Elof1,Pbxip1,Nedd4,Chchd10,Srsf10,Ddx17,Psip1,Hnrnpu,Hnrnpk,Hsp90aa1,Mthfd2l,Hmgn1,Ssbp4,Znhit1,Hint1,Hmgb1,Ptges3,Park7,Polr2i,Jund,Ptms,Ddx5,Mef2c,Mt3,Apoe
112	Tanycytes	P45	cellular nitrogen compound biosynthetic process	GO:0044271	GO:BP	1.4183e-05	4774	172	57	0.331395	0.0119397	27543	12706	Rax,Id4,Sox9,Six3,Igfbp5,Lmo4,Ssbp3,Nfib,Sox2,Basp1,Mdk,Pbx1,Srebf1,Rfx3,Foxj1,Gja1,Nfix,Aamdc,S100a10,Dalrd3,Zbtb20,Ogt,Hes1,Sall2,Ptov1,Hnrnpa2b1,Fus,Vim,Thra,Elof1,Pbxip1,Nedd4,Chchd10,Srsf10,Ddx17,Psip1,Hnrnpu,Hnrnpk,Hsp90aa1,Mthfd2l,Hmgn1,Ssbp4,Znhit1,Hint1,Hmgb1,Ptges3,Rpl22l1,Park7,Zfp36l1,Polr2i,Jund,Ptms,Ddx5,Mef2c,Mt3,Apoe,Dynll1
113	Tanycytes	P45	aromatic compound biosynthetic process	GO:0019438	GO:BP	1.5301e-05	4050	172	51	0.296512	0.0125926	27543	6674	Rax,Id4,Sox9,Six3,Lmo4,Ssbp3,Nfib,Sox2,Basp1,Mdk,Pbx1,Srebf1,Rfx3,Foxj1,Gja1,Nfix,Aamdc,S100a10,Zbtb20,Ogt,Hes1,Sall2,Ptov1,Hnrnpa2b1,Fus,Thra,Elof1,Pbxip1,Nedd4,Chchd10,Srsf10,Ddx17,Psip1,Hnrnpu,Hnrnpk,Hsp90aa1,Mthfd2l,Hmgn1,Ssbp4,Znhit1,Hint1,Hmgb1,Ptges3,Park7,Polr2i,Jund,Ptms,Ddx5,Mef2c,Mt3,Apoe
114	Tanycytes	P45	biological regulation	GO:0065007	GO:BP	1.57384e-05	14043	172	120	0.697674	0.00854518	27543	18612	Gpr50,Rax,Id4,Slit2,Frzb,Thrsp,Mia,Sox9,Slc16a2,Six3,Mlc1,Ildr2,Apoc1,Fxyd1,Igfbp5,Lmo4,Antxr1,Ssbp3,Hspa2,Anxa5,Fbxo2,Nnat,Hepacam,Sorbs2,Nfib,Tmem107,Sox2,Basp1,Ckap5,Mdk,Fhl1,Pbx1,Rarres2,Srebf1,Ccnd2,Slc1a3,Spon1,Map2,Rfx3,Ank2,Foxj1,Gja1,Nfix,Aamdc,Ntrk2,Cnn3,Cetn2,Bcl2,Fam107a,S100a10,S100a1,Zbtb20,Ogt,Nkain4,Hes1,Sall2,Metrn,Trim35,Tppp3,Anp32e,Map1b,Ptov1,Meg3,Cd9,Hnrnpa2b1,Cspp1,Fus,Vim,…
115	Tanycytes	P45	regulation of catabolic process	GO:0009894	GO:BP	1.68834e-05	936	172	21	0.122093	0.0224359	27543	4214	Sox9,Apoc1,Rarres2,Srebf1,Gja1,Bcl2,Zbtb20,Ogt,Fus,Vim,Thra,Nedd4,Hnrnpu,Srsf1,Hsp90aa1,Hmgb1,Dbi,Park7,Zfp36l1,Mt3,Apoe
116	Tanycytes	P45	cellular response to oxygen-containing compound	GO:1901701	GO:BP	1.69938e-05	1466	172	27	0.156977	0.0184175	27543	24967	Slit2,Sox9,Mlc1,Igfbp5,Anxa5,Sorbs2,Rarres2,Srebf1,Slc1a3,Gja1,Ntrk2,Zbtb20,Ogt,Hes1,Map1b,Vim,Romo1,Hnrnpu,Srsf5,Hnrnpk,Hmgb1,Park7,Zfp36l1,Gnai2,Mef2c,Mt3,Mt1
117	Tanycytes	P45	transcription, DNA-templated	GO:0006351	GO:BP	1.72198e-05	3596	172	47	0.273256	0.0130701	27543	2349	Rax,Id4,Sox9,Six3,Lmo4,Ssbp3,Nfib,Sox2,Basp1,Mdk,Pbx1,Srebf1,Rfx3,Foxj1,Nfix,Aamdc,S100a10,Zbtb20,Ogt,Hes1,Sall2,Ptov1,Hnrnpa2b1,Fus,Thra,Elof1,Pbxip1,Nedd4,Chchd10,Srsf10,Ddx17,Psip1,Hnrnpu,Hnrnpk,Hmgn1,Ssbp4,Znhit1,Hint1,Hmgb1,Park7,Polr2i,Jund,Ptms,Ddx5,Mef2c,Mt3,Apoe
118	Tanycytes	P45	nucleic acid-templated transcription	GO:0097659	GO:BP	1.72198e-05	3597	172	47	0.273256	0.0130664	27543	21907	Rax,Id4,Sox9,Six3,Lmo4,Ssbp3,Nfib,Sox2,Basp1,Mdk,Pbx1,Srebf1,Rfx3,Foxj1,Nfix,Aamdc,S100a10,Zbtb20,Ogt,Hes1,Sall2,Ptov1,Hnrnpa2b1,Fus,Thra,Elof1,Pbxip1,Nedd4,Chchd10,Srsf10,Ddx17,Psip1,Hnrnpu,Hnrnpk,Hmgn1,Ssbp4,Znhit1,Hint1,Hmgb1,Park7,Polr2i,Jund,Ptms,Ddx5,Mef2c,Mt3,Apoe
119	Tanycytes	P45	regulation of growth	GO:0040008	GO:BP	1.72198e-05	701	172	18	0.104651	0.0256776	27543	11455	Slit2,Frzb,Igfbp5,Hepacam,Fhl1,Map2,Gja1,Bcl2,Fam107a,Map1b,Meg3,Mt2,Hnrnpk,Mef2c,Mt3,Apoe,H3f3a,Mt1
120	Tanycytes	P45	stress response to metal ion	GO:0097501	GO:BP	1.73987e-05	11	172	4	0.0232558	0.363636	27543	21864	Mt2,Park7,Mt3,Mt1
121	Tanycytes	P45	regulation of mRNA processing	GO:0050684	GO:BP	1.78127e-05	151	172	9	0.0523256	0.0596026	27543	15267	Hnrnpa2b1,Srsf10,Ddx17,Hnrnpu,Hnrnpk,Zfp36l1,Son,Ddx5,Rbm39
122	Tanycytes	P45	multicellular organismal process	GO:0032501	GO:BP	1.89584e-05	8766	172	86	0.5	0.00981063	27543	8803	Rax,Id4,Slit2,Frzb,Sox9,Slc16a2,Six3,Ildr2,Apoc1,Fxyd1,Igfbp5,Lmo4,Antxr1,Ssbp3,Rsph1,Hspa2,Meig1,Anxa5,Nnat,Sorbs2,Nfib,Tmem107,Sox2,1110017D15Rik,Basp1,Mdk,Pbx1,Rarres2,Srebf1,Ccnd2,Slc1a3,Slc38a1,Map2,Rfx3,Ank2,Foxj1,Gja1,Nfix,Ntrk2,Cetn2,Bcl2,Fam107a,S100a10,S100a1,Zbtb20,Ogt,4933434E20Rik,Hes1,Sall2,Metrn,Morn2,Tppp3,Map1b,Synm,Cd9,Vim,Thra,Pbxip1,Nedd4,Pfn2,Hnrnpu,Srsf1,Srsf5,Btg1,Hnrnpk,Hs…
123	Tanycytes	P45	negative regulation of cellular component organization	GO:0051129	GO:BP	1.89584e-05	708	172	18	0.104651	0.0254237	27543	15599	Slit2,Sox9,Apoc1,Lmo4,Antxr1,Hspa2,Map2,Fam107a,Hes1,Map1b,Vim,Thra,Pfn2,Hnrnpu,Hmgb1,Mt3,Apoe,H3f3a
124	Tanycytes	P45	RNA biosynthetic process	GO:0032774	GO:BP	1.89584e-05	3614	172	47	0.273256	0.013005	27543	9017	Rax,Id4,Sox9,Six3,Lmo4,Ssbp3,Nfib,Sox2,Basp1,Mdk,Pbx1,Srebf1,Rfx3,Foxj1,Nfix,Aamdc,S100a10,Zbtb20,Ogt,Hes1,Sall2,Ptov1,Hnrnpa2b1,Fus,Thra,Elof1,Pbxip1,Nedd4,Chchd10,Srsf10,Ddx17,Psip1,Hnrnpu,Hnrnpk,Hmgn1,Ssbp4,Znhit1,Hint1,Hmgb1,Park7,Polr2i,Jund,Ptms,Ddx5,Mef2c,Mt3,Apoe
125	Tanycytes	P45	regulation of mRNA metabolic process	GO:1903311	GO:BP	1.97576e-05	306	172	12	0.0697674	0.0392157	27543	26378	Hnrnpa2b1,Fus,Vim,Srsf10,Ddx17,Hnrnpu,Srsf1,Hnrnpk,Zfp36l1,Son,Ddx5,Rbm39
126	Tanycytes	P45	negative regulation of RNA metabolic process	GO:0051253	GO:BP	2.11672e-05	1489	172	27	0.156977	0.018133	27543	15708	Id4,Sox9,Six3,Nfib,Basp1,Srebf1,Rfx3,Foxj1,Nfix,Zbtb20,Hes1,Sall2,Hnrnpa2b1,Fus,Thra,Pbxip1,Nedd4,Srsf10,Hnrnpu,Srsf1,Hnrnpk,Znhit1,Hmgb1,Jund,Ddx5,Mef2c,Mt3
127	Tanycytes	P45	regulation of mRNA splicing, via spliceosome	GO:0048024	GO:BP	2.16218e-05	114	172	8	0.0465116	0.0701754	27543	14500	Hnrnpa2b1,Srsf10,Ddx17,Hnrnpu,Hnrnpk,Son,Ddx5,Rbm39
128	Tanycytes	P45	positive regulation of gene expression	GO:0010628	GO:BP	2.18965e-05	1217	172	24	0.139535	0.0197206	27543	4773	Id4,Sox9,Mdk,Spon1,Ank2,Gja1,Ntrk2,S100a10,Zbtb20,Ogt,Hes1,Fus,Vim,Hnrnpu,Srsf1,Srsf5,Hnrnpk,Hsp90aa1,Hmgb1,Ptges3,Park7,Ddx5,Mef2c,Mt3
129	Tanycytes	P45	epithelial cell differentiation	GO:0030855	GO:BP	2.42663e-05	723	172	18	0.104651	0.0248963	27543	8026	Frzb,Sox9,Six3,Nfib,Basp1,Rfx3,Foxj1,Gja1,Cnn3,Hes1,Map1b,Aldoc,Vim,Thra,Btg1,Cd63,Zfp36l1,Mef2c
130	Tanycytes	P45	regulation of apoptotic process	GO:0042981	GO:BP	2.42663e-05	1597	172	28	0.162791	0.0175329	27543	12064	Slit2,Frzb,Sox9,Anxa5,Mdk,Ccnd2,Ank2,Gja1,Aamdc,Ntrk2,Bcl2,Trim35,Anp32e,Thra,Pea15a,Btg1,Hnrnpk,Hsp90aa1,Hmgb1,Park7,Zfp36l1,Gnai2,Son,Ptms,Mef2c,Mt3,Apoe,Mt1
131	Tanycytes	P45	negative regulation of growth	GO:0045926	GO:BP	2.50242e-05	258	172	11	0.0639535	0.0426357	27543	13634	Slit2,Frzb,Igfbp5,Fhl1,Map2,Gja1,Bcl2,Meg3,Mt2,Mt3,Mt1
132	Tanycytes	P45	behavioral fear response	GO:0001662	GO:BP	2.6185e-05	51	172	6	0.0348837	0.117647	27543	487	Mdk,Gja1,Bcl2,Dbi,Mef2c,Apoe
133	Tanycytes	P45	negative regulation of macromolecule biosynthetic process	GO:0010558	GO:BP	2.84773e-05	1613	172	28	0.162791	0.017359	27543	4709	Id4,Sox9,Six3,Igfbp5,Nfib,Basp1,Srebf1,Rfx3,Foxj1,Gja1,Nfix,Zbtb20,Hes1,Sall2,Hnrnpa2b1,Thra,Pbxip1,Nedd4,Hnrnpu,Hnrnpk,Znhit1,Hmgb1,Dbi,Zfp36l1,Jund,Ddx5,Mef2c,Mt3
134	Tanycytes	P45	response to peptide hormone	GO:0043434	GO:BP	2.84773e-05	444	172	14	0.0813953	0.0315315	27543	12313	Igfbp5,Anxa5,Rarres2,Srebf1,Gja1,Ogt,Map1b,Nudc,Srsf5,Btg1,Hnrnpk,Zfp36l1,Jund,Gnai2
135	Tanycytes	P45	behavioral defense response	GO:0002209	GO:BP	2.87937e-05	52	172	6	0.0348837	0.115385	27543	870	Mdk,Gja1,Bcl2,Dbi,Mef2c,Apoe
136	Tanycytes	P45	head development	GO:0060322	GO:BP	2.88261e-05	813	172	19	0.110465	0.0233702	27543	17097	Rax,Id4,Slit2,Sox9,Six3,Ssbp3,Nnat,Nfib,Sox2,Mdk,Pbx1,Foxj1,Nfix,Ntrk2,Bcl2,Hes1,Hnrnpk,Dbi,Ywhae
137	Tanycytes	P45	negative regulation of nucleobase-containing compound metabolic process	GO:0045934	GO:BP	3.03326e-05	1620	172	28	0.162791	0.017284	27543	13642	Id4,Sox9,Six3,Nfib,Basp1,Srebf1,Rfx3,Foxj1,Gja1,Nfix,Zbtb20,Hes1,Sall2,Hnrnpa2b1,Fus,Thra,Pbxip1,Nedd4,Srsf10,Hnrnpu,Srsf1,Hnrnpk,Znhit1,Hmgb1,Jund,Ddx5,Mef2c,Mt3
138	Tanycytes	P45	response to peptide	GO:1901652	GO:BP	3.05653e-05	516	172	15	0.0872093	0.0290698	27543	24928	Igfbp5,Anxa5,Rarres2,Srebf1,Gja1,Ogt,Map1b,Nudc,Vim,Srsf5,Btg1,Hnrnpk,Zfp36l1,Jund,Gnai2
139	Tanycytes	P45	negative regulation of macromolecule metabolic process	GO:0010605	GO:BP	3.10052e-05	3339	172	44	0.255814	0.0131776	27543	4751	Id4,Slit2,Sox9,Six3,Fxyd1,Igfbp5,Nfib,Basp1,Srebf1,Spon1,Rfx3,Foxj1,Gja1,Nfix,Ntrk2,Zbtb20,Ogt,Hes1,Sall2,Hnrnpa2b1,Fus,Vim,Thra,Pbxip1,Nedd4,Srsf10,Ddx17,Hnrnpu,Srsf1,Hnrnpk,Znhit1,Hmgb1,Dbi,Park7,Zfp36l1,Ywhae,Jund,Pebp1,Gnai2,Ddx5,Mef2c,Mt3,Apoe,H3f3a
140	Tanycytes	P45	regulation of cell growth	GO:0001558	GO:BP	3.10062e-05	449	172	14	0.0813953	0.0311804	27543	457	Slit2,Frzb,Igfbp5,Fhl1,Map2,Gja1,Bcl2,Fam107a,Map1b,Meg3,Hnrnpk,Mt3,Apoe,H3f3a
141	Tanycytes	P45	cellular macromolecule localization	GO:0070727	GO:BP	3.20589e-05	1725	172	29	0.168605	0.0168116	27543	19028	Id4,Sox9,Six3,Meig1,Hepacam,Sorbs2,Tmem107,Srebf1,Ank2,Foxj1,Gja1,S100a10,Ogt,Nedd4,Romo1,Chchd10,Hnrnpu,Srsf1,Tomm7,Hnrnpk,Hsp90aa1,Cd63,Ramp1,Gpm6b,Park7,Zfp36l1,Ywhae,Apoe,H3f3a
142	Tanycytes	P45	cellular response to nitrogen compound	GO:1901699	GO:BP	3.36909e-05	824	172	19	0.110465	0.0230583	27543	24965	Slit2,Sox9,Igfbp5,Anxa5,Sorbs2,Rarres2,Srebf1,Slc1a3,Gja1,Ntrk2,Ogt,Map1b,Vim,Srsf5,Hnrnpk,Zfp36l1,Gnai2,Mef2c,Mt3
143	Tanycytes	P45	regulation of cellular component movement	GO:0051270	GO:BP	3.3846e-05	1077	172	22	0.127907	0.0204271	27543	15719	Slit2,Sox9,Fxyd1,Igfbp5,Lmo4,Anxa5,Mdk,Rarres2,Map2,Ank2,Gja1,Bcl2,Fam107a,Cd9,Vim,Pfn2,Cd63,Hmgb1,Gnai2,Mef2c,Apoe,Malat1
144	Tanycytes	P45	cellular response to lipid	GO:0071396	GO:BP	3.45422e-05	747	172	18	0.104651	0.0240964	27543	19425	Sox9,Mlc1,Srebf1,Ntrk2,Fam107a,Ogt,Hes1,Vim,Nedd4,Ddx17,Hnrnpu,Hnrnpk,Hmgb1,Ptges3,Park7,Zfp36l1,Ddx5,Mef2c
145	Tanycytes	P45	regulation of nucleic acid-templated transcription	GO:1903506	GO:BP	3.45422e-05	3475	172	45	0.261628	0.0129496	27543	26560	Rax,Id4,Sox9,Six3,Lmo4,Ssbp3,Nfib,Sox2,Basp1,Mdk,Pbx1,Srebf1,Rfx3,Foxj1,Nfix,Aamdc,S100a10,Zbtb20,Ogt,Hes1,Sall2,Ptov1,Hnrnpa2b1,Fus,Thra,Pbxip1,Nedd4,Chchd10,Srsf10,Ddx17,Psip1,Hnrnpu,Hnrnpk,Hmgn1,Ssbp4,Znhit1,Hint1,Hmgb1,Park7,Jund,Ptms,Ddx5,Mef2c,Mt3,Apoe
146	Tanycytes	P45	regulation of transcription, DNA-templated	GO:0006355	GO:BP	3.45422e-05	3474	172	45	0.261628	0.0129534	27543	2353	Rax,Id4,Sox9,Six3,Lmo4,Ssbp3,Nfib,Sox2,Basp1,Mdk,Pbx1,Srebf1,Rfx3,Foxj1,Nfix,Aamdc,S100a10,Zbtb20,Ogt,Hes1,Sall2,Ptov1,Hnrnpa2b1,Fus,Thra,Pbxip1,Nedd4,Chchd10,Srsf10,Ddx17,Psip1,Hnrnpu,Hnrnpk,Hmgn1,Ssbp4,Znhit1,Hint1,Hmgb1,Park7,Jund,Ptms,Ddx5,Mef2c,Mt3,Apoe
147	Tanycytes	P45	regulation of RNA biosynthetic process	GO:2001141	GO:BP	3.64815e-05	3483	172	45	0.261628	0.0129199	27543	30316	Rax,Id4,Sox9,Six3,Lmo4,Ssbp3,Nfib,Sox2,Basp1,Mdk,Pbx1,Srebf1,Rfx3,Foxj1,Nfix,Aamdc,S100a10,Zbtb20,Ogt,Hes1,Sall2,Ptov1,Hnrnpa2b1,Fus,Thra,Pbxip1,Nedd4,Chchd10,Srsf10,Ddx17,Psip1,Hnrnpu,Hnrnpk,Hmgn1,Ssbp4,Znhit1,Hint1,Hmgb1,Park7,Jund,Ptms,Ddx5,Mef2c,Mt3,Apoe
148	Tanycytes	P45	organic cyclic compound biosynthetic process	GO:1901362	GO:BP	3.64815e-05	4203	172	51	0.296512	0.0121342	27543	24667	Rax,Id4,Sox9,Six3,Lmo4,Ssbp3,Nfib,Sox2,Basp1,Mdk,Pbx1,Srebf1,Rfx3,Foxj1,Gja1,Nfix,Aamdc,S100a10,Zbtb20,Ogt,Hes1,Sall2,Ptov1,Hnrnpa2b1,Fus,Thra,Elof1,Pbxip1,Nedd4,Chchd10,Srsf10,Ddx17,Psip1,Hnrnpu,Hnrnpk,Hsp90aa1,Mthfd2l,Hmgn1,Ssbp4,Znhit1,Hint1,Hmgb1,Ptges3,Park7,Polr2i,Jund,Ptms,Ddx5,Mef2c,Mt3,Apoe
149	Tanycytes	P45	regulation of mitotic cell cycle	GO:0007346	GO:BP	3.67939e-05	458	172	14	0.0813953	0.0305677	27543	3225	Hspa2,Fhl1,Pbx1,Ccnd2,Bcl2,Fam107a,Hes1,Trim35,Hnrnpu,Btg1,Hmgb1,Zfp36l1,Ywhae,Pebp1
150	Tanycytes	P45	brain development	GO:0007420	GO:BP	4.4917e-05	763	172	18	0.104651	0.0235911	27543	3294	Rax,Id4,Slit2,Six3,Ssbp3,Nnat,Nfib,Sox2,Mdk,Pbx1,Foxj1,Nfix,Ntrk2,Bcl2,Hes1,Hnrnpk,Dbi,Ywhae
151	Tanycytes	P45	fear response	GO:0042596	GO:BP	4.4917e-05	57	172	6	0.0348837	0.105263	27543	11836	Mdk,Gja1,Bcl2,Dbi,Mef2c,Apoe
152	Tanycytes	P45	protein localization	GO:0008104	GO:BP	4.51231e-05	2493	172	36	0.209302	0.0144404	27543	3529	Id4,Sox9,Six3,Mlc1,Ildr2,Meig1,Anxa5,Nnat,Hepacam,Sorbs2,Tmem107,Srebf1,Map2,Rfx3,Ank2,Foxj1,Gja1,Cetn2,Bcl2,S100a10,Ogt,Nedd4,Romo1,Chchd10,Hnrnpu,Srsf1,Tomm7,Hnrnpk,Hsp90aa1,Cd63,Ramp1,Gpm6b,Park7,Ywhae,Apoe,H3f3a
153	Tanycytes	P45	developmental growth	GO:0048589	GO:BP	4.5996e-05	765	172	18	0.104651	0.0235294	27543	14901	Slit2,Sox9,Six3,Sorbs2,Sox2,Mdk,Map2,Gja1,Bcl2,Map1b,Cd9,Hnrnpk,Hsp90aa1,Zfp36l1,Mef2c,Mt3,Apoe,H3f3a
154	Tanycytes	P45	gliogenesis	GO:0042063	GO:BP	4.9851e-05	341	172	12	0.0697674	0.0351906	27543	11513	Id4,Sox9,Nfib,Mdk,Nfix,Ntrk2,Hes1,Metrn,Cd9,Vim,Dbi,Mt3
155	Tanycytes	P45	ossification	GO:0001503	GO:BP	5.60905e-05	409	172	13	0.0755814	0.0317848	27543	425	Id4,Sox9,Igfbp5,Sox2,Mdk,Pbx1,Gja1,Bcl2,Thra,Gpm6b,Jund,Mef2c,H3f3a
156	Tanycytes	P45	cellular process	GO:0009987	GO:BP	5.66858e-05	21177	172	156	0.906977	0.00736648	27543	4273	Col23a1,Gpr50,Rax,Id4,S100a6,Slit2,Dynlrb2,Frzb,Cfap126,Thrsp,Mia,Sox9,Slc16a2,Six3,Mlc1,1700016K19Rik,Ildr2,Apoc1,Prdx6,Fxyd1,Igfbp5,Lmo4,Antxr1,Ssbp3,Rsph1,Hspa2,Meig1,Anxa5,Fbxo2,Nnat,Lix1,Hepacam,Sorbs2,Pygb,Nfib,Tmem107,Sox2,1110017D15Rik,Basp1,Ckap5,Mdk,Fhl1,Pbx1,Rarres2,Srebf1,Ccnd2,Slc1a3,Sik3,Msi2,Spon1,Slc38a1,Map2,Tmem47,Rfx3,Sfxn5,Ank2,Foxj1,Gja1,Nfix,Aamdc,Ntrk2,Gstm1,Klhdc8b,Cnn3,Ce…
157	Tanycytes	P45	mesenchyme development	GO:0060485	GO:BP	5.70209e-05	286	172	11	0.0639535	0.0384615	27543	17250	Frzb,Sox9,Mdk,Gja1,Bcl2,Hes1,Nedd4,Ddx17,Zfp36l1,Ddx5,Mef2c
158	Tanycytes	P45	macromolecule localization	GO:0033036	GO:BP	5.7539e-05	2970	172	40	0.232558	0.013468	27543	9203	Id4,Sox9,Six3,Mlc1,Ildr2,Apoc1,Meig1,Anxa5,Nnat,Hepacam,Sorbs2,Tmem107,Srebf1,Map2,Rfx3,Ank2,Foxj1,Gja1,Cetn2,Bcl2,S100a10,Ogt,Hnrnpa2b1,Nedd4,Romo1,Chchd10,Hnrnpu,Srsf1,Tomm7,Hnrnpk,Hsp90aa1,Cd63,Ramp1,Gpm6b,Dbi,Park7,Zfp36l1,Ywhae,Apoe,H3f3a
159	Tanycytes	P45	plasma membrane bounded cell projection organization	GO:0120036	GO:BP	5.79563e-05	1589	172	27	0.156977	0.0169918	27543	22777	Slit2,Cfap126,Rsph1,Meig1,Nfib,Tmem107,Mdk,Map2,Rfx3,Foxj1,Gja1,Ntrk2,Bcl2,Hes1,Ttyh1,Metrn,Map1b,Vim,Nedd4,Pfn2,Hnrnpk,Hsp90aa1,Gpm6b,Mef2c,Mt3,Apoe,Dynll1
160	Tanycytes	P45	ion transport	GO:0006811	GO:BP	5.89711e-05	1591	172	27	0.156977	0.0169705	27543	2767	S100a6,Mlc1,Fxyd1,Hspa2,Anxa5,Fhl1,Slc1a3,Slc38a1,Sfxn5,Ank2,Gja1,Ntrk2,Bcl2,Nkain4,Hes1,Ttyh1,Nedd4,Cd63,Ramp1,Gpm6b,Dbi,Park7,Smdt1,Ywhae,Gnai2,Mef2c,Mt3
161	Tanycytes	P45	cell morphogenesis involved in differentiation	GO:0000904	GO:BP	6.31283e-05	786	172	18	0.104651	0.0229008	27543	309	Slit2,Antxr1,Nfib,Mdk,Slc1a3,Map2,Ntrk2,Bcl2,S100a10,Hes1,Metrn,Map1b,Vim,Nedd4,Hsp90aa1,Mef2c,Mt3,Apoe
162	Tanycytes	P45	cell motility	GO:0048870	GO:BP	6.31283e-05	1697	172	28	0.162791	0.0164997	27543	15159	Slit2,Sox9,Six3,Igfbp5,Lmo4,Meig1,Anxa5,Mdk,Rarres2,Rfx3,Foxj1,Gja1,Ntrk2,Bcl2,Fam107a,Hes1,Cd9,Vim,Pbxip1,Pfn2,Hsp90aa1,Cd63,Hmgb1,Ywhae,Gnai2,Mef2c,Apoe,Malat1
163	Tanycytes	P45	localization of cell	GO:0051674	GO:BP	6.31283e-05	1697	172	28	0.162791	0.0164997	27543	16030	Slit2,Sox9,Six3,Igfbp5,Lmo4,Meig1,Anxa5,Mdk,Rarres2,Rfx3,Foxj1,Gja1,Ntrk2,Bcl2,Fam107a,Hes1,Cd9,Vim,Pbxip1,Pfn2,Hsp90aa1,Cd63,Hmgb1,Ywhae,Gnai2,Mef2c,Apoe,Malat1
164	Tanycytes	P45	regulation of anatomical structure morphogenesis	GO:0022603	GO:BP	7.15376e-05	961	172	20	0.116279	0.0208117	27543	7595	Slit2,Sox9,Mdk,Map2,Foxj1,Gja1,Ntrk2,S100a10,S100a1,Hes1,Metrn,Map1b,Vim,Nedd4,Btg1,Hnrnpk,Hmgb1,Mef2c,Mt3,Apoe
165	Tanycytes	P45	cellular protein localization	GO:0034613	GO:BP	7.78083e-05	1717	172	28	0.162791	0.0163075	27543	9981	Id4,Sox9,Six3,Meig1,Hepacam,Sorbs2,Tmem107,Srebf1,Ank2,Foxj1,Gja1,S100a10,Ogt,Nedd4,Romo1,Chchd10,Hnrnpu,Srsf1,Tomm7,Hnrnpk,Hsp90aa1,Cd63,Ramp1,Gpm6b,Park7,Ywhae,Apoe,H3f3a
166	Tanycytes	P45	neurogenesis	GO:0022008	GO:BP	8.07128e-05	1822	172	29	0.168605	0.0159166	27543	7544	Id4,Slit2,Sox9,Six3,Lmo4,Nfib,Mdk,Pbx1,Slc1a3,Map2,Gja1,Nfix,Ntrk2,Bcl2,S100a10,Hes1,Metrn,Map1b,Cd9,Vim,Nedd4,Hnrnpk,Hsp90aa1,Gpm6b,Dbi,Ywhae,Mef2c,Mt3,Apoe
167	Tanycytes	P45	cellular response to organic substance	GO:0071310	GO:BP	8.33483e-05	2794	172	38	0.22093	0.0136006	27543	19341	Slit2,Sox9,Mlc1,Igfbp5,Hspa2,Anxa5,Rarres2,Srebf1,Slc1a3,Map2,Gja1,Ntrk2,Bcl2,Fam107a,Zbtb20,Ogt,Hes1,Map1b,Vim,Thra,Nedd4,Ddx17,Hnrnpu,Srsf1,Srsf5,Hnrnph1,Hnrnpk,Mat2a,Cd63,Hmgb1,Ramp1,Ptges3,Park7,Zfp36l1,Gnai2,Ddx5,Mef2c,Mt3
168	Tanycytes	P45	reproductive process	GO:0022414	GO:BP	8.40624e-05	1828	172	29	0.168605	0.0158643	27543	7589	Id4,Slit2,Sox9,Six3,Igfbp5,Antxr1,Rsph1,Hspa2,Meig1,Anxa5,1110017D15Rik,Mdk,Pbx1,Slc38a1,Gja1,Cetn2,Bcl2,Hes1,Morn2,Tppp3,Cd9,Thra,Btg1,Hnrnpk,Park7,Zfp36l1,Pebp1,H3f3a,Gpx4
169	Tanycytes	P45	regulation of phosphate metabolic process	GO:0019220	GO:BP	8.40624e-05	1432	172	25	0.145349	0.0174581	27543	6472	Slit2,Sox9,Apoc1,Lmo4,Hspa2,Rarres2,Ccnd2,Ntrk2,Bcl2,Zbtb20,Ogt,Hes1,Pfn2,Hnrnpu,Hsp90aa1,Hmgb1,Ptges3,Park7,Ywhae,Pebp1,Gnai2,Mef2c,Mt3,Apoe,Dynll1
170	Tanycytes	P45	regulation of metal ion transport	GO:0010959	GO:BP	8.40624e-05	428	172	13	0.0755814	0.0303738	27543	5077	Fxyd1,Hspa2,Fhl1,Ank2,Gja1,Bcl2,Nkain4,Hes1,Nedd4,Cd63,Dbi,Ywhae,Gnai2
171	Tanycytes	P45	cell projection organization	GO:0030030	GO:BP	8.40624e-05	1627	172	27	0.156977	0.016595	27543	7676	Slit2,Cfap126,Rsph1,Meig1,Nfib,Tmem107,Mdk,Map2,Rfx3,Foxj1,Gja1,Ntrk2,Bcl2,Hes1,Ttyh1,Metrn,Map1b,Vim,Nedd4,Pfn2,Hnrnpk,Hsp90aa1,Gpm6b,Mef2c,Mt3,Apoe,Dynll1
172	Tanycytes	P45	regulation of phosphorus metabolic process	GO:0051174	GO:BP	8.46053e-05	1433	172	25	0.145349	0.0174459	27543	15643	Slit2,Sox9,Apoc1,Lmo4,Hspa2,Rarres2,Ccnd2,Ntrk2,Bcl2,Zbtb20,Ogt,Hes1,Pfn2,Hnrnpu,Hsp90aa1,Hmgb1,Ptges3,Park7,Ywhae,Pebp1,Gnai2,Mef2c,Mt3,Apoe,Dynll1
173	Tanycytes	P45	reproduction	GO:0000003	GO:BP	8.80528e-05	1834	172	29	0.168605	0.0158124	27543	3	Id4,Slit2,Sox9,Six3,Igfbp5,Antxr1,Rsph1,Hspa2,Meig1,Anxa5,1110017D15Rik,Mdk,Pbx1,Slc38a1,Gja1,Cetn2,Bcl2,Hes1,Morn2,Tppp3,Cd9,Thra,Btg1,Hnrnpk,Park7,Zfp36l1,Pebp1,H3f3a,Gpx4
174	Tanycytes	P45	heart process	GO:0003015	GO:BP	8.98154e-05	245	172	10	0.0581395	0.0408163	27543	1591	Fxyd1,Srebf1,Ank2,Gja1,S100a1,Thra,Srsf1,Hsp90aa1,Pebp1,Gnai2
175	Tanycytes	P45	negative regulation of epithelial cell migration	GO:0010633	GO:BP	9.22248e-05	66	172	6	0.0348837	0.0909091	27543	4778	Slit2,Pfn2,Cd63,Hmgb1,Mef2c,Apoe
176	Tanycytes	P45	regulation of cell development	GO:0060284	GO:BP	9.2301e-05	576	172	15	0.0872093	0.0260417	27543	17061	Id4,Slit2,Frzb,Mdk,Map2,Rfx3,Ntrk2,Bcl2,S100a10,Hes1,Metrn,Map1b,Vim,Mt3,Apoe
177	Tanycytes	P45	central nervous system neuron differentiation	GO:0021953	GO:BP	9.35492e-05	193	172	9	0.0523256	0.0466321	27543	7489	Id4,Slit2,Lmo4,Nfib,Map2,Nfix,Ntrk2,Hes1,Hsp90aa1
178	Tanycytes	P45	cellular component assembly	GO:0022607	GO:BP	9.53052e-05	3997	172	48	0.27907	0.012009	27543	7599	Slit2,Sox9,Lmo4,Antxr1,Ssbp3,Rsph1,Hspa2,Meig1,Tmem107,Ckap5,Map2,Rfx3,Ank2,Foxj1,Gja1,Ntrk2,Cetn2,Bcl2,Fam107a,S100a10,Hes1,Luc7l3,Ttyh1,Tppp3,Map1b,Cd9,Fus,Thra,Pfn2,Chchd10,Srsf10,Psip1,Hnrnpu,Srsf1,Hsp90aa1,Snrpg,Mat2a,Hmgb1,Gpm6b,Ptges3,Park7,Ndufb10,Mef2c,Apoe,Ndufa2,Dynll1,H3f3a,Gpx4
179	Tanycytes	P45	regulation of protein stability	GO:0031647	GO:BP	0.00010186	308	172	11	0.0639535	0.0357143	27543	8411	Srebf1,Ank2,Bcl2,Fam107a,Pfn2,Tomm7,Hsp90aa1,Ptges3,Park7,Mt3,Serf2
180	Tanycytes	P45	metal ion transport	GO:0030001	GO:BP	0.000102444	904	172	19	0.110465	0.0210177	27543	7665	Fxyd1,Hspa2,Anxa5,Fhl1,Slc1a3,Slc38a1,Ank2,Gja1,Bcl2,Nkain4,Hes1,Nedd4,Cd63,Ramp1,Dbi,Smdt1,Ywhae,Gnai2,Mt3
181	Tanycytes	P45	glial cell differentiation	GO:0010001	GO:BP	0.000103276	250	172	10	0.0581395	0.04	27543	4285	Id4,Sox9,Nfib,Mdk,Nfix,Ntrk2,Hes1,Metrn,Vim,Mt3
182	Tanycytes	P45	cellular component morphogenesis	GO:0032989	GO:BP	0.000103462	821	172	18	0.104651	0.0219245	27543	9175	Slit2,Nfib,Mdk,Map2,Ank2,Gja1,Ntrk2,Bcl2,Metrn,Map1b,Cd9,Vim,Nedd4,Hnrnpk,Hsp90aa1,Mef2c,Mt3,Apoe
183	Tanycytes	P45	endocrine system development	GO:0035270	GO:BP	0.000107296	148	172	8	0.0465116	0.0540541	27543	10267	Sox9,Six3,Sox2,Mdk,Pbx1,Rfx3,Hes1,Thra
184	Tanycytes	P45	cation transport	GO:0006812	GO:BP	0.000123182	1185	172	22	0.127907	0.0185654	27543	2768	Fxyd1,Hspa2,Anxa5,Fhl1,Slc1a3,Slc38a1,Ank2,Gja1,Bcl2,Nkain4,Hes1,Nedd4,Cd63,Ramp1,Gpm6b,Dbi,Park7,Smdt1,Ywhae,Gnai2,Mef2c,Mt3
185	Tanycytes	P45	cell junction organization	GO:0034330	GO:BP	0.000123501	750	172	17	0.0988372	0.0226667	27543	9845	Sorbs2,Ank2,Gja1,Ntrk2,Bcl2,Fam107a,S100a10,Map1b,Cd9,Nedd4,Pfn2,Chchd10,Hnrnpk,Tuba1a,Gpm6b,Mef2c,Apoe
186	Tanycytes	P45	negative regulation of transcription, DNA-templated	GO:0045892	GO:BP	0.000124652	1375	172	24	0.139535	0.0174545	27543	13602	Id4,Sox9,Six3,Nfib,Basp1,Srebf1,Rfx3,Foxj1,Nfix,Zbtb20,Hes1,Sall2,Hnrnpa2b1,Thra,Pbxip1,Nedd4,Hnrnpu,Hnrnpk,Znhit1,Hmgb1,Jund,Ddx5,Mef2c,Mt3
187	Tanycytes	P45	regulation of protein metabolic process	GO:0051246	GO:BP	0.000125927	2631	172	36	0.209302	0.013683	27543	15701	Slit2,Sox9,Fxyd1,Igfbp5,Antxr1,Hspa2,Fbxo2,Sox2,Rarres2,Srebf1,Ccnd2,Spon1,Gja1,Ntrk2,Bcl2,Fam107a,S100a10,Ogt,Hes1,Vim,Nedd4,Pfn2,Hnrnpu,Hsp90aa1,Znhit1,Hmgb1,Ramp1,Dbi,Park7,Zfp36l1,Ywhae,Pebp1,Gnai2,Mef2c,Mt3,Apoe
188	Tanycytes	P45	negative regulation of nucleic acid-templated transcription	GO:1903507	GO:BP	0.000126384	1377	172	24	0.139535	0.0174292	27543	26561	Id4,Sox9,Six3,Nfib,Basp1,Srebf1,Rfx3,Foxj1,Nfix,Zbtb20,Hes1,Sall2,Hnrnpa2b1,Thra,Pbxip1,Nedd4,Hnrnpu,Hnrnpk,Znhit1,Hmgb1,Jund,Ddx5,Mef2c,Mt3
189	Tanycytes	P45	negative regulation of RNA biosynthetic process	GO:1902679	GO:BP	0.000127261	1378	172	24	0.139535	0.0174165	27543	25829	Id4,Sox9,Six3,Nfib,Basp1,Srebf1,Rfx3,Foxj1,Nfix,Zbtb20,Hes1,Sall2,Hnrnpa2b1,Thra,Pbxip1,Nedd4,Hnrnpu,Hnrnpk,Znhit1,Hmgb1,Jund,Ddx5,Mef2c,Mt3
190	Tanycytes	P45	regulation of protein modification process	GO:0031399	GO:BP	0.000127572	1574	172	26	0.151163	0.0165184	27543	8297	Slit2,Sox9,Fxyd1,Hspa2,Fbxo2,Rarres2,Srebf1,Ccnd2,Ntrk2,Bcl2,Fam107a,Ogt,Hes1,Pfn2,Hsp90aa1,Znhit1,Hmgb1,Ramp1,Dbi,Park7,Ywhae,Pebp1,Gnai2,Mef2c,Mt3,Apoe
191	Tanycytes	P45	microtubule-based process	GO:0007017	GO:BP	0.000129927	923	172	19	0.110465	0.020585	27543	2938	Dynlrb2,Rsph1,Meig1,Anxa5,Ckap5,Map2,Rfx3,Foxj1,Gja1,Cetn2,Fam107a,Tubb4b,Tppp3,Map1b,Nudc,Hnrnpu,Tuba1a,Son,Dynll1
192	Tanycytes	P45	kidney epithelium development	GO:0072073	GO:BP	0.000130763	153	172	8	0.0465116	0.0522876	27543	19942	Slit2,Sox9,Basp1,Pbx1,Foxj1,Bcl2,Hes1,Mef2c
193	Tanycytes	P45	cellular response to organonitrogen compound	GO:0071417	GO:BP	0.000133734	757	172	17	0.0988372	0.0224571	27543	19446	Slit2,Sox9,Igfbp5,Anxa5,Rarres2,Srebf1,Slc1a3,Gja1,Ntrk2,Ogt,Map1b,Vim,Srsf5,Hnrnpk,Zfp36l1,Gnai2,Mef2c
194	Tanycytes	P45	locomotion	GO:0040011	GO:BP	0.000143446	1892	172	29	0.168605	0.0153277	27543	11458	Slit2,Sox9,Six3,Igfbp5,Lmo4,Meig1,Anxa5,Nfib,Mdk,Rarres2,Rfx3,Foxj1,Gja1,Ntrk2,Bcl2,Fam107a,Hes1,Cd9,Vim,Pbxip1,Pfn2,Hsp90aa1,Cd63,Hmgb1,Ywhae,Gnai2,Mef2c,Apoe,Malat1
195	Tanycytes	P45	generation of neurons	GO:0048699	GO:BP	0.000143885	1587	172	26	0.151163	0.0163831	27543	14999	Id4,Slit2,Sox9,Six3,Lmo4,Nfib,Mdk,Pbx1,Slc1a3,Map2,Gja1,Nfix,Ntrk2,Bcl2,Hes1,Metrn,Map1b,Vim,Nedd4,Hnrnpk,Hsp90aa1,Gpm6b,Ywhae,Mef2c,Mt3,Apoe
196	Tanycytes	P45	regulation of epithelial cell proliferation	GO:0050678	GO:BP	0.000146759	388	172	12	0.0697674	0.0309278	27543	15264	Sox9,Nfib,Sox2,Mdk,Ccnd2,Gja1,Hes1,Hmgn1,Hmgb1,Zfp36l1,Mef2c,Apoe
197	Tanycytes	P45	epithelial cell proliferation	GO:0050673	GO:BP	0.00015071	458	172	13	0.0755814	0.0283843	27543	15259	Sox9,Igfbp5,Nfib,Sox2,Mdk,Ccnd2,Gja1,Hes1,Hmgn1,Hmgb1,Zfp36l1,Mef2c,Apoe
198	Tanycytes	P45	negative regulation of developmental process	GO:0051093	GO:BP	0.000173119	1033	172	20	0.116279	0.0193611	27543	15570	Id4,Slit2,Frzb,Sox9,Six3,Igfbp5,Nfib,Mdk,Pbx1,Map2,Foxj1,Gja1,Bcl2,Hes1,Hnrnpu,Hnrnpk,Hmgb1,Zfp36l1,Mt3,Apoe
199	Tanycytes	P45	positive regulation of catalytic activity	GO:0043085	GO:BP	0.000177473	1126	172	21	0.122093	0.0186501	27543	12129	Lmo4,Antxr1,Ccnd2,Foxj1,Ntrk2,Bcl2,S100a10,S100a1,Hnrnpa2b1,Hnrnpu,Btg1,Hsp90aa1,Hmgn1,Hmgb1,Dbi,Ptges3,Park7,Gnai2,Mef2c,Mt3,Apoe
200	Tanycytes	P45	cell projection morphogenesis	GO:0048858	GO:BP	0.000184171	696	172	16	0.0930233	0.0229885	27543	15148	Slit2,Nfib,Mdk,Map2,Gja1,Ntrk2,Bcl2,Metrn,Map1b,Vim,Nedd4,Hnrnpk,Hsp90aa1,Mef2c,Mt3,Apoe
201	Tanycytes	P45	neuron differentiation	GO:0030182	GO:BP	0.000187175	1514	172	25	0.145349	0.0165125	27543	7730	Id4,Slit2,Sox9,Six3,Lmo4,Nfib,Mdk,Pbx1,Slc1a3,Map2,Gja1,Nfix,Ntrk2,Bcl2,Hes1,Metrn,Map1b,Vim,Nedd4,Hnrnpk,Hsp90aa1,Gpm6b,Mef2c,Mt3,Apoe
202	Tanycytes	P45	cellular component biogenesis	GO:0044085	GO:BP	0.000187175	4239	172	49	0.284884	0.0115593	27543	12627	Slit2,Sox9,Lmo4,Antxr1,Ssbp3,Rsph1,Hspa2,Meig1,Tmem107,Ckap5,Map2,Rfx3,Ank2,Foxj1,Gja1,Ntrk2,Cetn2,Bcl2,Fam107a,S100a10,Hes1,Luc7l3,Ttyh1,Tppp3,Map1b,Cd9,Fus,Thra,Pfn2,Chchd10,Srsf10,Ddx17,Psip1,Hnrnpu,Srsf1,Hsp90aa1,Snrpg,Mat2a,Hmgb1,Gpm6b,Ptges3,Park7,Ndufb10,Mef2c,Apoe,Ndufa2,Dynll1,H3f3a,Gpx4
203	Tanycytes	P45	circulatory system process	GO:0003013	GO:BP	0.000187289	542	172	14	0.0813953	0.0258303	27543	1589	Slit2,Slc16a2,Fxyd1,Rarres2,Srebf1,Ank2,Gja1,S100a1,Thra,Srsf1,Hsp90aa1,Pebp1,Gnai2,Apoe
204	Tanycytes	P45	cellular response to steroid hormone stimulus	GO:0071383	GO:BP	0.000187412	214	172	9	0.0523256	0.0420561	27543	19412	Ntrk2,Fam107a,Nedd4,Ddx17,Hnrnpu,Ptges3,Park7,Zfp36l1,Ddx5
205	Tanycytes	P45	positive regulation of protein metabolic process	GO:0051247	GO:BP	0.000194931	1519	172	25	0.145349	0.0164582	27543	15702	Sox9,Antxr1,Hspa2,Rarres2,Srebf1,Ccnd2,Spon1,Gja1,Ntrk2,Bcl2,Fam107a,S100a10,Ogt,Hes1,Vim,Nedd4,Pfn2,Hnrnpu,Hsp90aa1,Hmgb1,Ramp1,Park7,Mef2c,Mt3,Apoe
206	Tanycytes	P45	cell morphogenesis involved in neuron differentiation	GO:0048667	GO:BP	0.000201347	623	172	15	0.0872093	0.024077	27543	14968	Slit2,Nfib,Slc1a3,Map2,Ntrk2,Bcl2,Hes1,Metrn,Map1b,Vim,Nedd4,Hsp90aa1,Mef2c,Mt3,Apoe
207	Tanycytes	P45	developmental process involved in reproduction	GO:0003006	GO:BP	0.000212217	1236	172	22	0.127907	0.0177994	27543	1582	Id4,Slit2,Sox9,Six3,Rsph1,Hspa2,Meig1,1110017D15Rik,Mdk,Pbx1,Gja1,Cetn2,Bcl2,Hes1,Morn2,Tppp3,Btg1,Hnrnpk,Zfp36l1,Pebp1,H3f3a,Gpx4
208	Tanycytes	P45	regulation of transmembrane transporter activity	GO:0022898	GO:BP	0.000220902	277	172	10	0.0581395	0.0361011	27543	7614	Fxyd1,Hspa2,Fhl1,Ank2,Gja1,Bcl2,Nedd4,Park7,Ywhae,Mef2c
209	Tanycytes	P45	nephron epithelium development	GO:0072009	GO:BP	0.000229866	120	172	7	0.0406977	0.0583333	27543	19880	Sox9,Basp1,Pbx1,Foxj1,Bcl2,Hes1,Mef2c
210	Tanycytes	P45	negative regulation of transcription by RNA polymerase II	GO:0000122	GO:BP	0.000241397	971	172	19	0.110465	0.0195675	27543	64	Id4,Sox9,Nfib,Srebf1,Foxj1,Nfix,Zbtb20,Hes1,Sall2,Hnrnpa2b1,Thra,Nedd4,Hnrnpu,Hnrnpk,Znhit1,Hmgb1,Jund,Ddx5,Mef2c
211	Tanycytes	P45	microtubule cytoskeleton organization	GO:0000226	GO:BP	0.000268567	640	172	15	0.0872093	0.0234375	27543	103	Rsph1,Meig1,Ckap5,Map2,Foxj1,Gja1,Cetn2,Fam107a,Tubb4b,Tppp3,Map1b,Nudc,Hnrnpu,Tuba1a,Son
212	Tanycytes	P45	cell cycle process	GO:0022402	GO:BP	0.000268567	1162	172	21	0.122093	0.0180723	27543	7577	Id4,Sox9,Six3,Hspa2,Sox2,Ckap5,Fhl1,Pbx1,Ccnd2,Gja1,Klhdc8b,Cetn2,Bcl2,Fam107a,Cspp1,Nudc,Hnrnpu,Znhit1,Zfp36l1,Pebp1,Son
213	Tanycytes	P45	astrocyte differentiation	GO:0048708	GO:BP	0.00026891	82	172	6	0.0348837	0.0731707	27543	15008	Id4,Sox9,Nfix,Hes1,Vim,Mt3
214	Tanycytes	P45	rhythmic process	GO:0048511	GO:BP	0.000269018	348	172	11	0.0639535	0.0316092	27543	14833	Id4,Slit2,Six3,Mdk,Srebf1,Ntrk2,Ogt,Hnrnpu,Mat2a,Jund,Ddx5
215	Tanycytes	P45	regulation of ion transport	GO:0043269	GO:BP	0.000272613	723	172	16	0.0930233	0.02213	27543	12212	Fxyd1,Hspa2,Fhl1,Ank2,Gja1,Bcl2,Nkain4,Hes1,Nedd4,Cd63,Gpm6b,Dbi,Park7,Ywhae,Gnai2,Mef2c
216	Tanycytes	P45	regulation of axonogenesis	GO:0050770	GO:BP	0.000272613	172	172	8	0.0465116	0.0465116	27543	15307	Slit2,Map2,Ntrk2,Metrn,Map1b,Vim,Mt3,Apoe
217	Tanycytes	P45	telencephalon development	GO:0021537	GO:BP	0.000272613	285	172	10	0.0581395	0.0350877	27543	7078	Id4,Slit2,Six3,Nfib,Mdk,Ntrk2,Hes1,Hnrnpk,Dbi,Ywhae
218	Tanycytes	P45	cell part morphogenesis	GO:0032990	GO:BP	0.000283315	726	172	16	0.0930233	0.0220386	27543	9176	Slit2,Nfib,Mdk,Map2,Gja1,Ntrk2,Bcl2,Metrn,Map1b,Vim,Nedd4,Hnrnpk,Hsp90aa1,Mef2c,Mt3,Apoe
219	Tanycytes	P45	eye development	GO:0001654	GO:BP	0.000283315	419	172	12	0.0697674	0.0286396	27543	479	Rax,Sox9,Six3,Sox2,Pbx1,Gja1,Ntrk2,Bcl2,Sall2,Vim,Hmgn1,Hmgb1
220	Tanycytes	P45	lung development	GO:0030324	GO:BP	0.000288405	228	172	9	0.0523256	0.0394737	27543	7806	Sox9,Igfbp5,Nfib,Srebf1,Foxj1,Hes1,Thra,Hmgb1,Ptges3
221	Tanycytes	P45	visual system development	GO:0150063	GO:BP	0.000301302	422	172	12	0.0697674	0.028436	27543	23254	Rax,Sox9,Six3,Sox2,Pbx1,Gja1,Ntrk2,Bcl2,Sall2,Vim,Hmgn1,Hmgb1
222	Tanycytes	P45	regulation of cell motility	GO:2000145	GO:BP	0.000301785	991	172	19	0.110465	0.0191726	27543	29369	Slit2,Sox9,Igfbp5,Lmo4,Anxa5,Mdk,Rarres2,Gja1,Bcl2,Fam107a,Cd9,Vim,Pfn2,Cd63,Hmgb1,Gnai2,Mef2c,Apoe,Malat1
223	Tanycytes	P45	animal organ morphogenesis	GO:0009887	GO:BP	0.000301785	1082	172	20	0.116279	0.0184843	27543	4207	Id4,Slit2,Frzb,Sox9,Six3,Igfbp5,Nfib,Tmem107,Mdk,Pbx1,Foxj1,Gja1,Ntrk2,Bcl2,Hes1,Thra,Nedd4,Hmgn1,Gng5,Mef2c
224	Tanycytes	P45	forebrain development	GO:0030900	GO:BP	0.000303643	423	172	12	0.0697674	0.0283688	27543	8044	Rax,Id4,Slit2,Six3,Nfib,Sox2,Mdk,Ntrk2,Hes1,Hnrnpk,Dbi,Ywhae
225	Tanycytes	P45	regulation of transporter activity	GO:0032409	GO:BP	0.000303643	290	172	10	0.0581395	0.0344828	27543	8739	Fxyd1,Hspa2,Fhl1,Ank2,Gja1,Bcl2,Nedd4,Park7,Ywhae,Mef2c
226	Tanycytes	P45	detoxification	GO:0098754	GO:BP	0.000307848	127	172	7	0.0406977	0.0551181	27543	22073	Prdx6,Mt2,Park7,Mt3,Apoe,Gpx4,Mt1
227	Tanycytes	P45	mesenchymal cell differentiation	GO:0048762	GO:BP	0.000308731	231	172	9	0.0523256	0.038961	27543	15058	Frzb,Sox9,Mdk,Gja1,Bcl2,Hes1,Ddx17,Ddx5,Mef2c
228	Tanycytes	P45	respiratory tube development	GO:0030323	GO:BP	0.000308731	231	172	9	0.0523256	0.038961	27543	7805	Sox9,Igfbp5,Nfib,Srebf1,Foxj1,Hes1,Thra,Hmgb1,Ptges3
229	Tanycytes	P45	cell morphogenesis	GO:0000902	GO:BP	0.000309001	1086	172	20	0.116279	0.0184162	27543	307	Slit2,Antxr1,Nfib,Mdk,Slc1a3,Map2,Gja1,Ntrk2,Bcl2,S100a10,Hes1,Metrn,Map1b,Vim,Nedd4,Hnrnpk,Hsp90aa1,Mef2c,Mt3,Apoe
230	Tanycytes	P45	circulatory system development	GO:0072359	GO:BP	0.000309932	1180	172	21	0.122093	0.0177966	27543	20215	Slit2,Sox9,Lmo4,Antxr1,Sorbs2,Mdk,Ank2,Foxj1,Gja1,Ntrk2,S100a1,Hes1,Nedd4,Hnrnpu,Btg1,Hmgb1,Ramp1,Gng5,Zfp36l1,Mef2c,Apoe
231	Tanycytes	P45	negative regulation of cell population proliferation	GO:0008285	GO:BP	0.000317294	736	172	16	0.0930233	0.0217391	27543	3569	Slit2,Frzb,Sox9,Slc16a2,Igfbp5,Fbxo2,Nfib,Sox2,Foxj1,Gja1,Bcl2,Hes1,Cd9,Btg1,Mef2c,Apoe
232	Tanycytes	P45	tube morphogenesis	GO:0035239	GO:BP	0.000321051	909	172	18	0.104651	0.019802	27543	10253	Slit2,Sox9,Lmo4,Nfib,Mdk,Pbx1,Gja1,Ntrk2,Bcl2,S100a1,Hes1,Nedd4,Btg1,Hmgb1,Ramp1,Zfp36l1,Mef2c,Apoe
233	Tanycytes	P45	sensory system development	GO:0048880	GO:BP	0.000321051	427	172	12	0.0697674	0.028103	27543	15168	Rax,Sox9,Six3,Sox2,Pbx1,Gja1,Ntrk2,Bcl2,Sall2,Vim,Hmgn1,Hmgb1
234	Tanycytes	P45	regulation of phosphorylation	GO:0042325	GO:BP	0.000337888	1284	172	22	0.127907	0.017134	27543	11668	Slit2,Sox9,Lmo4,Hspa2,Rarres2,Ccnd2,Ntrk2,Bcl2,Zbtb20,Ogt,Hes1,Pfn2,Hnrnpu,Hsp90aa1,Hmgb1,Ptges3,Park7,Pebp1,Mef2c,Mt3,Apoe,Dynll1
235	Tanycytes	P45	heart contraction	GO:0060047	GO:BP	0.000343102	235	172	9	0.0523256	0.0382979	27543	16864	Fxyd1,Srebf1,Ank2,Gja1,S100a1,Thra,Srsf1,Hsp90aa1,Pebp1
236	Tanycytes	P45	regulation of ossification	GO:0030278	GO:BP	0.000343102	130	172	7	0.0406977	0.0538462	27543	7786	Sox9,Mdk,Pbx1,Gja1,Bcl2,Gpm6b,Mef2c
237	Tanycytes	P45	response to toxic substance	GO:0009636	GO:BP	0.00035189	236	172	9	0.0523256	0.0381356	27543	4004	Prdx6,Bcl2,Map1b,Mt2,Park7,Mt3,Apoe,Gpx4,Mt1
238	Tanycytes	P45	regulation of neurogenesis	GO:0050767	GO:BP	0.000360604	433	172	12	0.0697674	0.0277136	27543	15304	Id4,Slit2,Mdk,Map2,Ntrk2,S100a10,Hes1,Metrn,Map1b,Vim,Mt3,Apoe
239	Tanycytes	P45	regulation of cellular protein metabolic process	GO:0032268	GO:BP	0.000381421	2456	172	33	0.19186	0.0134365	27543	8640	Slit2,Sox9,Fxyd1,Igfbp5,Antxr1,Hspa2,Fbxo2,Rarres2,Srebf1,Ccnd2,Spon1,Ntrk2,Bcl2,Fam107a,S100a10,Ogt,Hes1,Vim,Pfn2,Hnrnpu,Hsp90aa1,Znhit1,Hmgb1,Ramp1,Dbi,Park7,Zfp36l1,Ywhae,Pebp1,Gnai2,Mef2c,Mt3,Apoe
240	Tanycytes	P45	regulation of multicellular organismal development	GO:2000026	GO:BP	0.000381421	1494	172	24	0.139535	0.0160643	27543	29251	Id4,Slit2,Frzb,Sox9,Mdk,Map2,Rfx3,Foxj1,Gja1,Ntrk2,S100a10,S100a1,Hes1,Metrn,Map1b,Vim,Btg1,Hsp90aa1,Hmgb1,Gpm6b,Zfp36l1,Mef2c,Mt3,Apoe
241	Tanycytes	P45	cellular response to peptide	GO:1901653	GO:BP	0.000390449	367	172	11	0.0639535	0.0299728	27543	24929	Anxa5,Rarres2,Srebf1,Gja1,Ogt,Map1b,Vim,Srsf5,Hnrnpk,Zfp36l1,Gnai2
242	Tanycytes	P45	negative regulation of neuron apoptotic process	GO:0043524	GO:BP	0.000397899	184	172	8	0.0465116	0.0434783	27543	12384	Mdk,Ntrk2,Bcl2,Park7,Mef2c,Mt3,Apoe,Mt1
243	Tanycytes	P45	negative regulation of cellular component movement	GO:0051271	GO:BP	0.000398067	302	172	10	0.0581395	0.0331126	27543	15720	Slit2,Igfbp5,Gja1,Bcl2,Cd9,Pfn2,Cd63,Hmgb1,Mef2c,Apoe
244	Tanycytes	P45	organic substance transport	GO:0071702	GO:BP	0.000407306	2466	172	33	0.19186	0.013382	27543	19681	Slc16a2,Six3,Mlc1,Ildr2,Apoc1,Fxyd1,Anxa5,Nnat,Srebf1,Slc1a3,Slc38a1,Rfx3,Sfxn5,Ank2,Gja1,Ntrk2,Cetn2,Ogt,Hnrnpa2b1,Nedd4,Romo1,Pea15a,Srsf1,Tomm7,Hsp90aa1,Cd63,Ramp1,Gpm6b,Dbi,Park7,Zfp36l1,Ywhae,Apoe
245	Tanycytes	P45	nitrogen compound transport	GO:0071705	GO:BP	0.000411595	2026	172	29	0.168605	0.0143139	27543	19684	Slc16a2,Six3,Mlc1,Ildr2,Anxa5,Nnat,Srebf1,Slc1a3,Slc38a1,Rfx3,Sfxn5,Ank2,Gja1,Ntrk2,Cetn2,Ogt,Hnrnpa2b1,Nedd4,Romo1,Srsf1,Tomm7,Hsp90aa1,Cd63,Ramp1,Gpm6b,Park7,Zfp36l1,Ywhae,Apoe
246	Tanycytes	P45	cell migration	GO:0016477	GO:BP	0.000418249	1505	172	24	0.139535	0.0159468	27543	5816	Slit2,Sox9,Six3,Igfbp5,Lmo4,Mdk,Rarres2,Foxj1,Gja1,Ntrk2,Bcl2,Fam107a,Hes1,Cd9,Vim,Pbxip1,Pfn2,Hsp90aa1,Cd63,Hmgb1,Ywhae,Gnai2,Mef2c,Apoe
247	Tanycytes	P45	positive regulation of transport	GO:0051050	GO:BP	0.000427464	1024	172	19	0.110465	0.0185547	27543	15541	Mlc1,Fxyd1,Hspa2,Nnat,Fhl1,Map2,Ank2,Gja1,Nedd4,Chchd10,Tomm7,Hnrnpk,Hsp90aa1,Cd63,Dbi,Park7,Ywhae,Gnai2,Apoe
248	Tanycytes	P45	neuron projection morphogenesis	GO:0048812	GO:BP	0.000433565	676	172	15	0.0872093	0.0221893	27543	15103	Slit2,Nfib,Map2,Gja1,Ntrk2,Bcl2,Metrn,Map1b,Vim,Nedd4,Hnrnpk,Hsp90aa1,Mef2c,Mt3,Apoe
249	Tanycytes	P45	regulation of cell cycle process	GO:0010564	GO:BP	0.000454397	679	172	15	0.0872093	0.0220913	27543	4715	Sox9,Six3,Hspa2,Sox2,Fhl1,Pbx1,Ccnd2,Cetn2,Bcl2,Fam107a,Cspp1,Hnrnpu,Znhit1,Zfp36l1,Pebp1
250	Tanycytes	P45	negative regulation of cellular catabolic process	GO:0031330	GO:BP	0.000462518	246	172	9	0.0523256	0.0365854	27543	8262	Apoc1,Bcl2,Ogt,Fus,Hnrnpu,Srsf1,Dbi,Park7,Mt3
251	Tanycytes	P45	positive regulation of phosphorylation	GO:0042327	GO:BP	0.000476337	853	172	17	0.0988372	0.0199297	27543	11670	Sox9,Lmo4,Hspa2,Rarres2,Ccnd2,Ntrk2,Bcl2,Zbtb20,Ogt,Hes1,Pfn2,Hsp90aa1,Hmgb1,Ptges3,Park7,Mef2c,Mt3
252	Tanycytes	P45	cell adhesion	GO:0007155	GO:BP	0.000493305	1422	172	23	0.133721	0.0161744	27543	3055	Slit2,Mia,Sox9,Ildr2,Antxr1,Hepacam,Sox2,Mdk,Spon1,Tmem47,Foxj1,Bcl2,Fam107a,S100a10,Hes1,Ttyh1,Cd9,Pbxip1,Hsp90aa1,Cd63,Hmgb1,Gpm6b,Zfp36l1
253	Tanycytes	P45	regulation of locomotion	GO:0040012	GO:BP	0.000506688	1039	172	19	0.110465	0.0182868	27543	11459	Slit2,Sox9,Igfbp5,Lmo4,Anxa5,Mdk,Rarres2,Gja1,Bcl2,Fam107a,Cd9,Vim,Pfn2,Cd63,Hmgb1,Gnai2,Mef2c,Apoe,Malat1
254	Tanycytes	P45	response to chemical	GO:0042221	GO:BP	0.000506688	5880	172	60	0.348837	0.0102041	27543	11621	Slit2,Sox9,Mlc1,Ildr2,Prdx6,Igfbp5,Hspa2,Anxa5,Fbxo2,Nnat,Sorbs2,Nfib,Sox2,Mdk,Rarres2,Srebf1,Slc1a3,Map2,Ank2,Gja1,Ntrk2,Gstm1,Bcl2,Fam107a,Zbtb20,Ogt,Hes1,Map1b,Cd9,Nudc,Fus,Vim,Thra,Rpn2,Nedd4,Romo1,Ddx17,Hnrnpu,Mt2,Srsf1,Srsf5,Btg1,Hnrnph1,Hnrnpk,Hsp90aa1,Mat2a,Cd63,Hmgb1,Ramp1,Ptges3,Park7,Zfp36l1,Jund,Gnai2,Ddx5,Mef2c,Mt3,Apoe,Gpx4,Mt1
255	Tanycytes	P45	muscle structure development	GO:0061061	GO:BP	0.000523708	689	172	15	0.0872093	0.0217707	27543	17803	Sox9,Igfbp5,Sorbs2,Fhl1,Ank2,Gja1,Bcl2,Hes1,Cd9,Ddx17,Hnrnpu,Btg1,Zfp36l1,Mef2c,H3f3a
256	Tanycytes	P45	negative regulation of molecular function	GO:0044092	GO:BP	0.000523708	1136	172	20	0.116279	0.0176056	27543	12633	Slit2,Apoc1,Nfib,Pbx1,Map2,Foxj1,Cnn3,Hes1,Anp32e,Thra,Nedd4,Hnrnpu,Hnrnpk,Park7,Ywhae,Pebp1,Gnai2,Mt3,Apoe,Dynll1
257	Tanycytes	P45	lung epithelial cell differentiation	GO:0060487	GO:BP	0.000535542	29	172	4	0.0232558	0.137931	27543	17252	Sox9,Nfib,Foxj1,Thra
258	Tanycytes	P45	plasma membrane bounded cell projection morphogenesis	GO:0120039	GO:BP	0.000536097	691	172	15	0.0872093	0.0217077	27543	22778	Slit2,Nfib,Map2,Gja1,Ntrk2,Bcl2,Metrn,Map1b,Vim,Nedd4,Hnrnpk,Hsp90aa1,Mef2c,Mt3,Apoe
259	Tanycytes	P45	positive regulation of cell population proliferation	GO:0008284	GO:BP	0.000558491	1048	172	19	0.110465	0.0181298	27543	3568	Id4,Sox9,Igfbp5,Ssbp3,Mdk,Pbx1,Ccnd2,Gja1,Ntrk2,Bcl2,Hes1,Vim,Pbxip1,Romo1,Hnrnpu,Hmgb1,Gng5,Gnai2,Mef2c
260	Tanycytes	P45	positive regulation of cellular protein metabolic process	GO:0032270	GO:BP	0.00056047	1437	172	23	0.133721	0.0160056	27543	8642	Sox9,Antxr1,Hspa2,Rarres2,Srebf1,Ccnd2,Spon1,Ntrk2,Bcl2,Fam107a,S100a10,Ogt,Hes1,Vim,Pfn2,Hnrnpu,Hsp90aa1,Hmgb1,Ramp1,Park7,Mef2c,Mt3,Apoe
261	Tanycytes	P45	regulation of cation transmembrane transport	GO:1904062	GO:BP	0.00056047	385	172	11	0.0639535	0.0285714	27543	27059	Fxyd1,Hspa2,Fhl1,Ank2,Bcl2,Nedd4,Cd63,Dbi,Park7,Ywhae,Mef2c
262	Tanycytes	P45	regulation of fat cell differentiation	GO:0045598	GO:BP	0.000569189	143	172	7	0.0406977	0.048951	27543	13330	Id4,Frzb,Rarres2,Aamdc,Hes1,Hnrnpu,Zfp36l1
263	Tanycytes	P45	negative regulation of mRNA metabolic process	GO:1903312	GO:BP	0.000569189	97	172	6	0.0348837	0.0618557	27543	26379	Hnrnpa2b1,Fus,Srsf10,Hnrnpu,Srsf1,Hnrnpk
264	Tanycytes	P45	regulation of heart contraction	GO:0008016	GO:BP	0.000573039	196	172	8	0.0465116	0.0408163	27543	3501	Fxyd1,Srebf1,Ank2,Gja1,S100a1,Thra,Hsp90aa1,Pebp1
265	Tanycytes	P45	lung cell differentiation	GO:0060479	GO:BP	0.000589691	30	172	4	0.0232558	0.133333	27543	17244	Sox9,Nfib,Foxj1,Thra
266	Tanycytes	P45	respiratory system development	GO:0060541	GO:BP	0.000589691	256	172	9	0.0523256	0.0351562	27543	17306	Sox9,Igfbp5,Nfib,Srebf1,Foxj1,Hes1,Thra,Hmgb1,Ptges3
267	Tanycytes	P45	regulation of cellular catabolic process	GO:0031329	GO:BP	0.000589691	784	172	16	0.0930233	0.0204082	27543	8261	Apoc1,Srebf1,Bcl2,Zbtb20,Ogt,Fus,Vim,Hnrnpu,Srsf1,Hsp90aa1,Hmgb1,Dbi,Park7,Zfp36l1,Mt3,Apoe
268	Tanycytes	P45	gland morphogenesis	GO:0022612	GO:BP	0.000589691	144	172	7	0.0406977	0.0486111	27543	7604	Id4,Slit2,Sox9,Igfbp5,Nfib,Mdk,Bcl2
269	Tanycytes	P45	axonogenesis	GO:0007409	GO:BP	0.000625816	464	172	12	0.0697674	0.0258621	27543	3284	Slit2,Nfib,Map2,Ntrk2,Bcl2,Metrn,Map1b,Vim,Hsp90aa1,Mef2c,Mt3,Apoe
270	Tanycytes	P45	regulation of behavioral fear response	GO:2000822	GO:BP	0.000628399	11	172	3	0.0174419	0.272727	27543	30024	Gja1,Mef2c,Apoe
271	Tanycytes	P45	negative regulation of RNA polymerase II transcription preinitiation complex assembly	GO:0017055	GO:BP	0.000635461	2	172	2	0.0116279	1	27543	5881	Thra,Hmgb1
272	Tanycytes	P45	lung ciliated cell differentiation	GO:0061141	GO:BP	0.000635461	2	172	2	0.0116279	1	27543	17880	Nfib,Foxj1
273	Tanycytes	P45	cellular divalent inorganic cation homeostasis	GO:0072503	GO:BP	0.000640854	324	172	10	0.0581395	0.0308642	27543	20303	Fxyd1,Ank2,Bcl2,Mt2,Dbi,Smdt1,Ywhae,Mt3,Apoe,Mt1
274	Tanycytes	P45	regulation of binding	GO:0051098	GO:BP	0.000640854	393	172	11	0.0639535	0.0279898	27543	15575	Nfib,Spon1,Map2,S100a10,Hes1,Pbxip1,Hnrnpk,Hmgb1,Ramp1,Park7,Apoe
275	Tanycytes	P45	multicellular organismal response to stress	GO:0033555	GO:BP	0.000646343	100	172	6	0.0348837	0.06	27543	9519	Mdk,Gja1,Bcl2,Dbi,Mef2c,Apoe
276	Tanycytes	P45	negative regulation of cell growth	GO:0030308	GO:BP	0.000655458	201	172	8	0.0465116	0.039801	27543	7794	Slit2,Frzb,Fhl1,Map2,Gja1,Bcl2,Meg3,Mt3
277	Tanycytes	P45	developmental maturation	GO:0021700	GO:BP	0.000682444	327	172	10	0.0581395	0.030581	27543	7240	Six3,Rfx3,Gja1,Bcl2,Hes1,Map1b,Hnrnpk,Cd63,Pebp1,H3f3a
278	Tanycytes	P45	sensory organ development	GO:0007423	GO:BP	0.000682444	627	172	14	0.0813953	0.0223285	27543	3297	Rax,Frzb,Sox9,Six3,Sox2,Pbx1,Gja1,Ntrk2,Bcl2,Hes1,Sall2,Vim,Hmgn1,Hmgb1
279	Tanycytes	P45	regulation of epithelial cell differentiation	GO:0030856	GO:BP	0.000697619	149	172	7	0.0406977	0.0469799	27543	8027	Frzb,Sox9,Rfx3,Foxj1,Hes1,Btg1,Zfp36l1
280	Tanycytes	P45	regulation of cellular localization	GO:0060341	GO:BP	0.000702785	799	172	16	0.0930233	0.020025	27543	17116	Mlc1,Sorbs2,Srebf1,Map2,Bcl2,Ogt,Map1b,Nedd4,Hnrnpu,Tomm7,Hnrnpk,Hsp90aa1,Gpm6b,Park7,Zfp36l1,Ywhae
281	Tanycytes	P45	ureteric bud development	GO:0001657	GO:BP	0.000707215	102	172	6	0.0348837	0.0588235	27543	482	Slit2,Sox9,Pbx1,Foxj1,Bcl2,Hes1
282	Tanycytes	P45	developmental cell growth	GO:0048588	GO:BP	0.000731881	265	172	9	0.0523256	0.0339623	27543	14900	Slit2,Sox9,Sorbs2,Map2,Map1b,Hnrnpk,Hsp90aa1,Mt3,Apoe
283	Tanycytes	P45	regulation of plasma membrane bounded cell projection organization	GO:0120035	GO:BP	0.000731881	716	172	15	0.0872093	0.0209497	27543	22776	Slit2,Mdk,Map2,Ntrk2,Hes1,Metrn,Map1b,Vim,Nedd4,Pfn2,Hnrnpk,Hsp90aa1,Mt3,Apoe,Dynll1
284	Tanycytes	P45	mesonephric tubule development	GO:0072164	GO:BP	0.000736625	103	172	6	0.0348837	0.0582524	27543	20032	Slit2,Sox9,Pbx1,Foxj1,Bcl2,Hes1
285	Tanycytes	P45	mesonephric epithelium development	GO:0072163	GO:BP	0.000736625	103	172	6	0.0348837	0.0582524	27543	20031	Slit2,Sox9,Pbx1,Foxj1,Bcl2,Hes1
286	Tanycytes	P45	regulation of fear response	GO:1903365	GO:BP	0.00078736	12	172	3	0.0174419	0.25	27543	26431	Gja1,Mef2c,Apoe
287	Tanycytes	P45	regulation of intracellular transport	GO:0032386	GO:BP	0.000829736	336	172	10	0.0581395	0.0297619	27543	8732	Mlc1,Srebf1,Map2,Ogt,Map1b,Nedd4,Tomm7,Hsp90aa1,Park7,Ywhae
288	Tanycytes	P45	negative regulation of protein-containing complex assembly	GO:0031333	GO:BP	0.000833485	154	172	7	0.0406977	0.0454545	27543	8264	Slit2,Sox9,Lmo4,Map2,Thra,Pfn2,Hmgb1
289	Tanycytes	P45	positive regulation of multicellular organismal process	GO:0051240	GO:BP	0.000895075	1595	172	24	0.139535	0.015047	27543	15698	Sox9,Mdk,Rfx3,Foxj1,Gja1,Ntrk2,Bcl2,S100a1,Zbtb20,Ogt,Hes1,Metrn,Map1b,Vim,Thra,Btg1,Hsp90aa1,Hmgb1,Gpm6b,Park7,Zfp36l1,Gnai2,Mef2c,Apoe
290	Tanycytes	P45	mesonephros development	GO:0001823	GO:BP	0.00089639	107	172	6	0.0348837	0.0560748	27543	592	Slit2,Sox9,Pbx1,Foxj1,Bcl2,Hes1
291	Tanycytes	P45	regulation of cell projection organization	GO:0031344	GO:BP	0.000912595	732	172	15	0.0872093	0.0204918	27543	8275	Slit2,Mdk,Map2,Ntrk2,Hes1,Metrn,Map1b,Vim,Nedd4,Pfn2,Hnrnpk,Hsp90aa1,Mt3,Apoe,Dynll1
292	Tanycytes	P45	positive regulation of fat cell differentiation	GO:0045600	GO:BP	0.000962686	67	172	5	0.0290698	0.0746269	27543	13332	Frzb,Rarres2,Aamdc,Hnrnpu,Zfp36l1
293	Tanycytes	P45	protein localization to organelle	GO:0033365	GO:BP	0.000962686	914	172	17	0.0988372	0.0185996	27543	9400	Sox9,Six3,Tmem107,Srebf1,Ank2,Gja1,Ogt,Nedd4,Romo1,Chchd10,Hnrnpu,Srsf1,Tomm7,Hsp90aa1,Park7,Ywhae,H3f3a
294	Tanycytes	P45	negative regulation of cell migration	GO:0030336	GO:BP	0.00101501	278	172	9	0.0523256	0.0323741	27543	7815	Slit2,Igfbp5,Gja1,Bcl2,Pfn2,Cd63,Hmgb1,Mef2c,Apoe
295	Tanycytes	P45	response to stress	GO:0006950	GO:BP	0.001021	3942	172	44	0.255814	0.0111618	27543	2884	Slit2,Mlc1,Hspa2,Anxa5,Fbxo2,Sox2,Mdk,Rarres2,Srebf1,Slc1a3,Gja1,Cetn2,Bcl2,Ogt,Trim35,Map1b,Cd9,Fus,Vim,Thra,Pbxip1,Nedd4,Romo1,Ddx17,Psip1,Mt2,Srsf5,Tomm7,Btg1,Hnrnpk,Hsp90aa1,Hmgn1,Hmgb1,Dbi,Park7,Zfp36l1,Polr2i,Ywhae,Ddx5,Mef2c,Mt3,Apoe,Gpx4,Mt1
296	Tanycytes	P45	protein polymerization	GO:0051258	GO:BP	0.00103625	279	172	9	0.0523256	0.0322581	27543	15713	Slit2,Ckap5,Map2,Fam107a,Tppp3,Map1b,Pfn2,Hsp90aa1,Gpx4
297	Tanycytes	P45	nephron development	GO:0072006	GO:BP	0.00106664	161	172	7	0.0406977	0.0434783	27543	19877	Sox9,Basp1,Pbx1,Foxj1,Bcl2,Hes1,Mef2c
298	Tanycytes	P45	regulation of cell communication	GO:0010646	GO:BP	0.00106664	3453	172	40	0.232558	0.0115841	27543	4791	Slit2,Frzb,Sox9,Six3,Igfbp5,Anxa5,Nnat,Sox2,Mdk,Rarres2,Srebf1,Slc1a3,Rfx3,Ank2,Gja1,Ntrk2,Bcl2,Fam107a,Ogt,Hes1,Map1b,Thra,Pbxip1,Nedd4,Pfn2,Pea15a,Hnrnpk,Hsp90aa1,Hint1,Cd63,Hmgb1,Ramp1,Dbi,Park7,Pebp1,Gnai2,Ddx5,Mef2c,Mt3,Apoe
299	Tanycytes	P45	intracellular steroid hormone receptor signaling pathway	GO:0030518	GO:BP	0.00112173	112	172	6	0.0348837	0.0535714	27543	7888	Ntrk2,Nedd4,Ddx17,Ptges3,Park7,Ddx5
300	Tanycytes	P45	regulation of signaling	GO:0023051	GO:BP	0.00112951	3463	172	40	0.232558	0.0115507	27543	7647	Slit2,Frzb,Sox9,Six3,Igfbp5,Anxa5,Nnat,Sox2,Mdk,Rarres2,Srebf1,Slc1a3,Rfx3,Ank2,Gja1,Ntrk2,Bcl2,Fam107a,Ogt,Hes1,Map1b,Thra,Pbxip1,Nedd4,Pfn2,Pea15a,Hnrnpk,Hsp90aa1,Hint1,Cd63,Hmgb1,Ramp1,Dbi,Park7,Pebp1,Gnai2,Ddx5,Mef2c,Mt3,Apoe
301	Tanycytes	P45	osteoblast differentiation	GO:0001649	GO:BP	0.001134	220	172	8	0.0465116	0.0363636	27543	478	Id4,Sox9,Igfbp5,Sox2,Gja1,Jund,Mef2c,H3f3a
302	Tanycytes	P45	cellular metal ion homeostasis	GO:0006875	GO:BP	0.00114734	424	172	11	0.0639535	0.0259434	27543	2818	Fxyd1,Slc1a3,Ank2,Bcl2,Mt2,Dbi,Smdt1,Ywhae,Mt3,Apoe,Mt1
303	Tanycytes	P45	regulation of cell migration	GO:0030334	GO:BP	0.00117784	932	172	17	0.0988372	0.0182403	27543	7813	Slit2,Sox9,Igfbp5,Lmo4,Mdk,Rarres2,Gja1,Bcl2,Fam107a,Cd9,Vim,Pfn2,Cd63,Hmgb1,Gnai2,Mef2c,Apoe
304	Tanycytes	P45	response to copper ion	GO:0046688	GO:BP	0.00121088	37	172	4	0.0232558	0.108108	27543	14298	Mt2,Park7,Mt3,Mt1
305	Tanycytes	P45	positive regulation of phosphorus metabolic process	GO:0010562	GO:BP	0.00127685	939	172	17	0.0988372	0.0181044	27543	4713	Sox9,Lmo4,Hspa2,Rarres2,Ccnd2,Ntrk2,Bcl2,Zbtb20,Ogt,Hes1,Pfn2,Hsp90aa1,Hmgb1,Ptges3,Park7,Mef2c,Mt3
306	Tanycytes	P45	positive regulation of phosphate metabolic process	GO:0045937	GO:BP	0.00127685	939	172	17	0.0988372	0.0181044	27543	13645	Sox9,Lmo4,Hspa2,Rarres2,Ccnd2,Ntrk2,Bcl2,Zbtb20,Ogt,Hes1,Pfn2,Hsp90aa1,Hmgb1,Ptges3,Park7,Mef2c,Mt3
307	Tanycytes	P45	negative regulation of gene expression	GO:0010629	GO:BP	0.00133258	1434	172	22	0.127907	0.0153417	27543	4774	Slit2,Sox9,Igfbp5,Foxj1,Gja1,Zbtb20,Hes1,Hnrnpa2b1,Fus,Vim,Srsf10,Ddx17,Hnrnpu,Srsf1,Hnrnpk,Hmgb1,Park7,Zfp36l1,Ddx5,Mef2c,Apoe,H3f3a
308	Tanycytes	P45	divalent inorganic cation homeostasis	GO:0072507	GO:BP	0.0013378	359	172	10	0.0581395	0.0278552	27543	20307	Fxyd1,Ank2,Bcl2,Mt2,Dbi,Smdt1,Ywhae,Mt3,Apoe,Mt1
309	Tanycytes	P45	glomerulus development	GO:0032835	GO:BP	0.00137753	73	172	5	0.0290698	0.0684932	27543	9064	Basp1,Foxj1,Bcl2,Hes1,Mef2c
310	Tanycytes	P45	positive regulation of cell development	GO:0010720	GO:BP	0.00139119	361	172	10	0.0581395	0.0277008	27543	4860	Mdk,Rfx3,Ntrk2,Bcl2,S100a10,Hes1,Metrn,Map1b,Vim,Apoe
311	Tanycytes	P45	negative regulation of cell motility	GO:2000146	GO:BP	0.00139518	292	172	9	0.0523256	0.0308219	27543	29370	Slit2,Igfbp5,Gja1,Bcl2,Pfn2,Cd63,Hmgb1,Mef2c,Apoe
312	Tanycytes	P45	regulation of transmembrane transport	GO:0034762	GO:BP	0.00142326	595	172	13	0.0755814	0.0218487	27543	10038	Fxyd1,Hspa2,Fhl1,Ank2,Gja1,Bcl2,Nedd4,Pea15a,Cd63,Dbi,Park7,Ywhae,Mef2c
313	Tanycytes	P45	blood circulation	GO:0008015	GO:BP	0.0014243	514	172	12	0.0697674	0.0233463	27543	3500	Slit2,Fxyd1,Rarres2,Srebf1,Ank2,Gja1,S100a1,Thra,Srsf1,Hsp90aa1,Pebp1,Apoe
314	Tanycytes	P45	neuron development	GO:0048666	GO:BP	0.00144191	1241	172	20	0.116279	0.016116	27543	14967	Slit2,Nfib,Mdk,Pbx1,Slc1a3,Map2,Gja1,Ntrk2,Bcl2,Hes1,Metrn,Map1b,Vim,Nedd4,Hnrnpk,Hsp90aa1,Gpm6b,Mef2c,Mt3,Apoe
315	Tanycytes	P45	axon development	GO:0061564	GO:BP	0.00146769	516	172	12	0.0697674	0.0232558	27543	18256	Slit2,Nfib,Map2,Ntrk2,Bcl2,Metrn,Map1b,Vim,Hsp90aa1,Mef2c,Mt3,Apoe
316	Tanycytes	P45	calcium ion transport	GO:0006816	GO:BP	0.00155073	441	172	11	0.0639535	0.0249433	27543	2772	Hspa2,Anxa5,Ank2,Gja1,Bcl2,Hes1,Ramp1,Dbi,Smdt1,Ywhae,Gnai2
317	Tanycytes	P45	regulation of neuron differentiation	GO:0045664	GO:BP	0.0017007	235	172	8	0.0465116	0.0340426	27543	13396	Id4,Sox9,Six3,Pbx1,Bcl2,Hes1,Map1b,Mef2c
318	Tanycytes	P45	metal ion homeostasis	GO:0055065	GO:BP	0.0017086	525	172	12	0.0697674	0.0228571	27543	16770	Fxyd1,Slc1a3,Ank2,Bcl2,Mt2,Dbi,Smdt1,Ywhae,Gnai2,Mt3,Apoe,Mt1
319	Tanycytes	P45	maintenance of protein localization in organelle	GO:0072595	GO:BP	0.00173531	41	172	4	0.0232558	0.097561	27543	20350	Gja1,Chchd10,Hnrnpu,Park7
320	Tanycytes	P45	positive regulation of cell communication	GO:0010647	GO:BP	0.00174326	1895	172	26	0.151163	0.0137203	27543	4792	Sox9,Igfbp5,Nnat,Sox2,Slc1a3,Gja1,Ntrk2,Fam107a,Hes1,Thra,Pbxip1,Nedd4,Pea15a,Hnrnpk,Hsp90aa1,Hint1,Cd63,Hmgb1,Dbi,Park7,Pebp1,Gnai2,Ddx5,Mef2c,Mt3,Apoe
321	Tanycytes	P45	glucocorticoid receptor signaling pathway	GO:0042921	GO:BP	0.00174326	16	172	3	0.0174419	0.1875	27543	12040	Ntrk2,Nedd4,Ptges3
322	Tanycytes	P45	regulation of nervous system development	GO:0051960	GO:BP	0.00174326	527	172	12	0.0697674	0.0227704	27543	16221	Id4,Slit2,Mdk,Map2,Ntrk2,S100a10,Hes1,Metrn,Map1b,Vim,Mt3,Apoe
323	Tanycytes	P45	cellular response to zinc ion	GO:0071294	GO:BP	0.00174326	16	172	3	0.0174419	0.1875	27543	19325	Mt2,Mt3,Mt1
324	Tanycytes	P45	regulation of neuron projection development	GO:0010975	GO:BP	0.00176282	528	172	12	0.0697674	0.0227273	27543	5092	Slit2,Mdk,Map2,Ntrk2,Hes1,Metrn,Map1b,Vim,Nedd4,Hnrnpk,Mt3,Apoe
325	Tanycytes	P45	circadian rhythm	GO:0007623	GO:BP	0.00176282	237	172	8	0.0465116	0.0337553	27543	3483	Id4,Six3,Srebf1,Ntrk2,Ogt,Hnrnpu,Mat2a,Jund
326	Tanycytes	P45	cellular response to organic cyclic compound	GO:0071407	GO:BP	0.00180544	698	172	14	0.0813953	0.0200573	27543	19436	Mlc1,Igfbp5,Slc1a3,Ntrk2,Fam107a,Nedd4,Ddx17,Hnrnpu,Hnrnpk,Ptges3,Park7,Zfp36l1,Ddx5,Mef2c
327	Tanycytes	P45	positive regulation of signaling	GO:0023056	GO:BP	0.00181126	1901	172	26	0.151163	0.013677	27543	7652	Sox9,Igfbp5,Nnat,Sox2,Slc1a3,Gja1,Ntrk2,Fam107a,Hes1,Thra,Pbxip1,Nedd4,Pea15a,Hnrnpk,Hsp90aa1,Hint1,Cd63,Hmgb1,Dbi,Park7,Pebp1,Gnai2,Ddx5,Mef2c,Mt3,Apoe
328	Tanycytes	P45	response to glucocorticoid	GO:0051384	GO:BP	0.00181397	178	172	7	0.0406977	0.0393258	27543	15812	Slit2,Mdk,Bcl2,Fam107a,Hnrnpu,Hmgb1,Zfp36l1
329	Tanycytes	P45	negative regulation of cell differentiation	GO:0045596	GO:BP	0.00182247	788	172	15	0.0872093	0.0190355	27543	13328	Id4,Slit2,Frzb,Sox9,Six3,Igfbp5,Mdk,Pbx1,Map2,Foxj1,Hes1,Hnrnpu,Hmgb1,Zfp36l1,Mt3
330	Tanycytes	P45	negative regulation of ossification	GO:0030279	GO:BP	0.00184505	42	172	4	0.0232558	0.0952381	27543	7787	Sox9,Mdk,Bcl2,Mef2c
331	Tanycytes	P45	hormone-mediated signaling pathway	GO:0009755	GO:BP	0.00186098	179	172	7	0.0406977	0.0391061	27543	4103	Ntrk2,Thra,Nedd4,Ddx17,Ptges3,Park7,Ddx5
332	Tanycytes	P45	mitotic cell cycle process	GO:1903047	GO:BP	0.00199482	706	172	14	0.0813953	0.01983	27543	26160	Id4,Hspa2,Fhl1,Pbx1,Ccnd2,Gja1,Klhdc8b,Bcl2,Fam107a,Nudc,Hnrnpu,Zfp36l1,Pebp1,Son
333	Tanycytes	P45	microtubule bundle formation	GO:0001578	GO:BP	0.00201507	127	172	6	0.0348837	0.0472441	27543	472	Rsph1,Meig1,Map2,Foxj1,Tppp3,Map1b
334	Tanycytes	P45	corticosteroid receptor signaling pathway	GO:0031958	GO:BP	0.00203654	17	172	3	0.0174419	0.176471	27543	8469	Ntrk2,Nedd4,Ptges3
335	Tanycytes	P45	negative regulation of cell death	GO:0060548	GO:BP	0.00205712	1180	172	19	0.110465	0.0161017	27543	17313	Sox9,Mdk,Ccnd2,Aamdc,Ntrk2,Bcl2,Ogt,Pea15a,Hnrnpk,Ptges3,Park7,Gnai2,Son,Ptms,Mef2c,Mt3,Apoe,Gpx4,Mt1
336	Tanycytes	P45	cellular response to peptide hormone stimulus	GO:0071375	GO:BP	0.00206419	311	172	9	0.0523256	0.0289389	27543	19404	Anxa5,Rarres2,Srebf1,Ogt,Map1b,Srsf5,Hnrnpk,Zfp36l1,Gnai2
337	Tanycytes	P45	renal tubule morphogenesis	GO:0061333	GO:BP	0.00206419	81	172	5	0.0290698	0.0617284	27543	18061	Sox9,Pbx1,Bcl2,Hes1,Mef2c
338	Tanycytes	P45	intracellular receptor signaling pathway	GO:0030522	GO:BP	0.00206419	244	172	8	0.0465116	0.0327869	27543	7891	Srebf1,Ntrk2,Thra,Nedd4,Ddx17,Ptges3,Park7,Ddx5
339	Tanycytes	P45	steroid hormone mediated signaling pathway	GO:0043401	GO:BP	0.00206613	128	172	6	0.0348837	0.046875	27543	12292	Ntrk2,Nedd4,Ddx17,Ptges3,Park7,Ddx5
340	Tanycytes	P45	morphogenesis of an epithelium	GO:0002009	GO:BP	0.00206889	540	172	12	0.0697674	0.0222222	27543	729	Id4,Slit2,Frzb,Sox9,Igfbp5,Lmo4,Mdk,Pbx1,Gja1,Bcl2,Hes1,Mef2c
341	Tanycytes	P45	anatomical structure formation involved in morphogenesis	GO:0048646	GO:BP	0.00206889	1182	172	19	0.110465	0.0160745	27543	14947	Slit2,Sox9,Lmo4,Ssbp3,Nfib,Sox2,Mdk,Ank2,Foxj1,Gja1,Nfix,S100a1,Hes1,Cd9,Btg1,Hmgb1,Ramp1,Gng5,Mef2c
342	Tanycytes	P45	generation of precursor metabolites and energy	GO:0006091	GO:BP	0.00206951	460	172	11	0.0639535	0.023913	27543	2122	Pygb,Slc1a3,Zbtb20,Ogt,Aldoc,Chchd10,Hmgb1,Ptges3,Park7,Mt3,Ndufa2
343	Tanycytes	P45	neuron projection development	GO:0031175	GO:BP	0.00209574	1085	172	18	0.104651	0.0165899	27543	8213	Slit2,Nfib,Mdk,Map2,Gja1,Ntrk2,Bcl2,Hes1,Metrn,Map1b,Vim,Nedd4,Hnrnpk,Hsp90aa1,Gpm6b,Mef2c,Mt3,Apoe
344	Tanycytes	P45	heart development	GO:0007507	GO:BP	0.00212883	626	172	13	0.0755814	0.0207668	27543	3374	Slit2,Sox9,Lmo4,Sorbs2,Ank2,Foxj1,Gja1,Hes1,Nedd4,Hnrnpu,Gng5,Zfp36l1,Mef2c
345	Tanycytes	P45	negative regulation of neuron differentiation	GO:0045665	GO:BP	0.0021422	82	172	5	0.0290698	0.0609756	27543	13397	Id4,Sox9,Six3,Pbx1,Hes1
346	Tanycytes	P45	negative regulation of catabolic process	GO:0009895	GO:BP	0.002165	314	172	9	0.0523256	0.0286624	27543	4215	Apoc1,Bcl2,Ogt,Fus,Hnrnpu,Srsf1,Dbi,Park7,Mt3
347	Tanycytes	P45	protein localization to nucleus	GO:0034504	GO:BP	0.00221052	315	172	9	0.0523256	0.0285714	27543	9959	Sox9,Six3,Ogt,Chchd10,Hnrnpu,Srsf1,Hsp90aa1,Park7,Ywhae
348	Tanycytes	P45	regulation of membrane potential	GO:0042391	GO:BP	0.00223318	465	172	11	0.0639535	0.0236559	27543	11717	Fxyd1,Fhl1,Ank2,Gja1,Ntrk2,Bcl2,Nedd4,Chchd10,Park7,Ywhae,Mef2c
349	Tanycytes	P45	negative regulation of response to wounding	GO:1903035	GO:BP	0.00224211	83	172	5	0.0290698	0.060241	27543	26148	Anxa5,Mdk,Gja1,Cd9,Apoe
350	Tanycytes	P45	lung epithelium development	GO:0060428	GO:BP	0.00228218	45	172	4	0.0232558	0.0888889	27543	17194	Sox9,Nfib,Foxj1,Thra
351	Tanycytes	P45	epithelial cell maturation	GO:0002070	GO:BP	0.00231483	18	172	3	0.0174419	0.166667	27543	779	Six3,Rfx3,Gja1
352	Tanycytes	P45	mitochondrial transmembrane transport	GO:1990542	GO:BP	0.00235187	84	172	5	0.0290698	0.0595238	27543	29015	Slc1a3,Sfxn5,Romo1,Tomm7,Smdt1
353	Tanycytes	P45	response to wounding	GO:0009611	GO:BP	0.00248711	553	172	12	0.0697674	0.0216998	27543	3983	Anxa5,Sox2,Mdk,Slc1a3,Gja1,Bcl2,Map1b,Cd9,Srsf5,Hmgb1,Zfp36l1,Apoe
354	Tanycytes	P45	regulation of cell activation	GO:0050865	GO:BP	0.00249292	726	172	14	0.0813953	0.0192837	27543	15384	Ildr2,Lmo4,Mdk,Foxj1,Bcl2,Hes1,Cd9,Hsp90aa1,Znhit1,Hmgb1,Zfp36l1,Jund,Mef2c,Apoe
355	Tanycytes	P45	fat cell differentiation	GO:0045444	GO:BP	0.0025151	253	172	8	0.0465116	0.0316206	27543	13243	Id4,Frzb,Rarres2,Srebf1,Aamdc,Hes1,Hnrnpu,Zfp36l1
356	Tanycytes	P45	transmembrane transport	GO:0055085	GO:BP	0.00258128	1518	172	22	0.127907	0.0144928	27543	16788	S100a6,Slc16a2,Fxyd1,Hspa2,Anxa5,Fhl1,Slc1a3,Slc38a1,Sfxn5,Ank2,Gja1,Bcl2,Nedd4,Romo1,Pea15a,Tomm7,Cd63,Dbi,Park7,Smdt1,Ywhae,Mef2c
357	Tanycytes	P45	negative regulation of neuron death	GO:1901215	GO:BP	0.00263812	255	172	8	0.0465116	0.0313725	27543	24534	Mdk,Ntrk2,Bcl2,Park7,Mef2c,Mt3,Apoe,Mt1
358	Tanycytes	P45	regulation of cell proliferation involved in heart morphogenesis	GO:2000136	GO:BP	0.00267528	19	172	3	0.0174419	0.157895	27543	29360	Sox9,Hes1,Gng5
359	Tanycytes	P45	negative regulation of amyloid-beta formation	GO:1902430	GO:BP	0.00267528	19	172	3	0.0174419	0.157895	27543	25643	Spon1,Ntrk2,Apoe
360	Tanycytes	P45	negative regulation of locomotion	GO:0040013	GO:BP	0.00268687	325	172	9	0.0523256	0.0276923	27543	11460	Slit2,Igfbp5,Gja1,Bcl2,Pfn2,Cd63,Hmgb1,Mef2c,Apoe
361	Tanycytes	P45	regulation of potassium ion transmembrane transport	GO:1901379	GO:BP	0.00269623	87	172	5	0.0290698	0.0574713	27543	24681	Fhl1,Ank2,Nedd4,Cd63,Ywhae
362	Tanycytes	P45	axon extension	GO:0048675	GO:BP	0.00269623	136	172	6	0.0348837	0.0441176	27543	14976	Slit2,Map2,Map1b,Hsp90aa1,Mt3,Apoe
363	Tanycytes	P45	central nervous system neuron development	GO:0021954	GO:BP	0.00282873	88	172	5	0.0290698	0.0568182	27543	7490	Slit2,Nfib,Map2,Ntrk2,Hsp90aa1
364	Tanycytes	P45	cellular response to heparin	GO:0071504	GO:BP	0.00282873	4	172	2	0.0116279	0.5	27543	19525	Slit2,Sox9
365	Tanycytes	P45	response to corticosteroid	GO:0031960	GO:BP	0.00284946	195	172	7	0.0406977	0.0358974	27543	8471	Slit2,Mdk,Bcl2,Fam107a,Hnrnpu,Hmgb1,Zfp36l1
366	Tanycytes	P45	blood vessel development	GO:0001568	GO:BP	0.00284946	738	172	14	0.0813953	0.0189702	27543	464	Slit2,Antxr1,Mdk,Gja1,Ntrk2,S100a1,Hes1,Nedd4,Btg1,Hmgb1,Ramp1,Zfp36l1,Mef2c,Apoe
367	Tanycytes	P45	regulation of protein localization	GO:0032880	GO:BP	0.00288973	925	172	16	0.0930233	0.0172973	27543	9082	Anxa5,Nnat,Sorbs2,Srebf1,Map2,Rfx3,Gja1,Bcl2,Ogt,Tomm7,Hnrnpk,Hsp90aa1,Gpm6b,Park7,Ywhae,Apoe
368	Tanycytes	P45	tissue morphogenesis	GO:0048729	GO:BP	0.00299594	653	172	13	0.0755814	0.0199081	27543	15029	Id4,Slit2,Frzb,Sox9,Six3,Igfbp5,Lmo4,Mdk,Pbx1,Gja1,Bcl2,Hes1,Mef2c
369	Tanycytes	P45	neuron projection extension	GO:1990138	GO:BP	0.00299762	197	172	7	0.0406977	0.035533	27543	28860	Slit2,Map2,Map1b,Hnrnpk,Hsp90aa1,Mt3,Apoe
370	Tanycytes	P45	positive regulation of binding	GO:0051099	GO:BP	0.00299762	197	172	7	0.0406977	0.035533	27543	15576	Spon1,S100a10,Hes1,Hmgb1,Ramp1,Park7,Apoe
371	Tanycytes	P45	mRNA transcription	GO:0009299	GO:BP	0.00300276	49	172	4	0.0232558	0.0816327	27543	3879	Srebf1,S100a10,Thra,Ddx5
372	Tanycytes	P45	vascular transport	GO:0010232	GO:BP	0.00301538	20	172	3	0.0174419	0.15	27543	4488	Slc16a2,Gja1,Apoe
373	Tanycytes	P45	cell proliferation involved in heart morphogenesis	GO:0061323	GO:BP	0.00301538	20	172	3	0.0174419	0.15	27543	18051	Sox9,Hes1,Gng5
374	Tanycytes	P45	regulation of blood circulation	GO:1903522	GO:BP	0.00302354	262	172	8	0.0465116	0.0305344	27543	26576	Fxyd1,Srebf1,Ank2,Gja1,S100a1,Thra,Hsp90aa1,Pebp1
375	Tanycytes	P45	muscle cell differentiation	GO:0042692	GO:BP	0.00314208	409	172	10	0.0581395	0.0244499	27543	11884	Sox9,Igfbp5,Sorbs2,Ank2,Bcl2,Hes1,Cd9,Hnrnpu,Mef2c,H3f3a
376	Tanycytes	P45	multicellular organism reproduction	GO:0032504	GO:BP	0.00314208	1130	172	18	0.104651	0.0159292	27543	8805	Slit2,Sox9,Rsph1,Hspa2,Meig1,1110017D15Rik,Mdk,Gja1,Cetn2,Bcl2,Morn2,Tppp3,Cd9,Thra,Btg1,Pebp1,H3f3a,Gpx4
377	Tanycytes	P45	developmental growth involved in morphogenesis	GO:0060560	GO:BP	0.00315694	264	172	8	0.0465116	0.030303	27543	17322	Slit2,Sox9,Map2,Map1b,Hnrnpk,Hsp90aa1,Mt3,Apoe
378	Tanycytes	P45	regulation of smooth muscle cell migration	GO:0014910	GO:BP	0.00317951	91	172	5	0.0290698	0.0549451	27543	5332	Slit2,Igfbp5,Mdk,Bcl2,Mef2c
379	Tanycytes	P45	nucleotide-excision repair	GO:0006289	GO:BP	0.00317951	50	172	4	0.0232558	0.08	27543	2305	Cetn2,Hmgn1,Hmgb1,Polr2i
380	Tanycytes	P45	aging	GO:0007568	GO:BP	0.00319949	200	172	7	0.0406977	0.035	27543	3431	Igfbp5,Srebf1,Aldoc,Rpn2,Jund,Apoe,Gpx4
381	Tanycytes	P45	protein-containing complex organization	GO:0043933	GO:BP	0.00323745	2811	172	33	0.19186	0.0117396	27543	12512	Slit2,Sox9,Apoc1,Lmo4,Ssbp3,Lix1,Ckap5,Map2,Fam107a,Hes1,Luc7l3,Tppp3,Anp32e,Map1b,Fus,Thra,Pfn2,Chchd10,Srsf10,Psip1,Srsf1,Hsp90aa1,Snrpg,Mat2a,Znhit1,Hmgb1,Ptges3,Park7,Ndufb10,Apoe,Ndufa2,H3f3a,Gpx4
382	Tanycytes	P45	catabolic process	GO:0009056	GO:BP	0.00324285	2454	172	30	0.174419	0.0122249	27543	3659	Sox9,1700016K19Rik,Apoc1,Fbxo2,Lix1,Pygb,Rarres2,Srebf1,Gja1,Gstm1,Bcl2,Zbtb20,Ogt,Aldoc,Fus,Vim,Thra,Nedd4,Hnrnpu,Srsf1,Tomm7,Hsp90aa1,Hint1,Hmgb1,Dbi,Park7,Zfp36l1,Ddx5,Mt3,Apoe
383	Tanycytes	P45	metanephros development	GO:0001656	GO:BP	0.00330772	92	172	5	0.0290698	0.0543478	27543	481	Slit2,Sox9,Foxj1,Bcl2,Hes1
384	Tanycytes	P45	regulation of ion transmembrane transporter activity	GO:0032412	GO:BP	0.00334367	267	172	8	0.0465116	0.0299625	27543	8742	Fxyd1,Hspa2,Fhl1,Ank2,Nedd4,Park7,Ywhae,Mef2c
385	Tanycytes	P45	establishment of localization in cell	GO:0051649	GO:BP	0.00336219	1998	172	26	0.151163	0.013013	27543	16008	Six3,Mlc1,Srebf1,Map2,Gja1,Ntrk2,Bcl2,Ogt,Map1b,Hnrnpa2b1,Nudc,Nedd4,Romo1,Pfn2,Chchd10,Srsf10,Hnrnpu,Tomm7,Hsp90aa1,Cd63,Ramp1,Gpm6b,Park7,Ywhae,Mef2c,Dynll1
386	Tanycytes	P45	cellular cation homeostasis	GO:0030003	GO:BP	0.0033696	494	172	11	0.0639535	0.0222672	27543	7667	Fxyd1,Slc1a3,Ank2,Bcl2,Mt2,Dbi,Smdt1,Ywhae,Mt3,Apoe,Mt1
387	Tanycytes	P45	thymus development	GO:0048538	GO:BP	0.0033696	51	172	4	0.0232558	0.0784314	27543	14858	Lmo4,Pbx1,Bcl2,Hes1
388	Tanycytes	P45	positive regulation of protein polymerization	GO:0032273	GO:BP	0.00343336	93	172	5	0.0290698	0.0537634	27543	8645	Ckap5,Tppp3,Map1b,Pfn2,Hsp90aa1
389	Tanycytes	P45	positive regulation of protein modification process	GO:0031401	GO:BP	0.00345217	1043	172	17	0.0988372	0.0162991	27543	8299	Sox9,Hspa2,Rarres2,Srebf1,Ccnd2,Ntrk2,Bcl2,Fam107a,Ogt,Hes1,Pfn2,Hsp90aa1,Hmgb1,Ramp1,Park7,Mef2c,Mt3
390	Tanycytes	P45	regulation of cell adhesion	GO:0030155	GO:BP	0.00345217	757	172	14	0.0813953	0.0184941	27543	7717	Sox9,Ildr2,Sox2,Mdk,Foxj1,Bcl2,Fam107a,S100a10,Hes1,Cd9,Hsp90aa1,Cd63,Hmgb1,Gpm6b
391	Tanycytes	P45	regulation of neuron apoptotic process	GO:0043523	GO:BP	0.00345217	269	172	8	0.0465116	0.0297398	27543	12383	Mdk,Ntrk2,Bcl2,Park7,Mef2c,Mt3,Apoe,Mt1
392	Tanycytes	P45	cartilage development	GO:0051216	GO:BP	0.00349678	204	172	7	0.0406977	0.0343137	27543	15678	Frzb,Sox9,Nfib,Mdk,Thra,Pbxip1,Mef2c
393	Tanycytes	P45	response to carbohydrate	GO:0009743	GO:BP	0.00352094	270	172	8	0.0465116	0.0296296	27543	4091	Ildr2,Nnat,Srebf1,Gja1,Zbtb20,Ogt,Map1b,Zfp36l1
394	Tanycytes	P45	cellular macromolecule metabolic process	GO:0044260	GO:BP	0.00352226	5820	172	56	0.325581	0.00962199	27543	12699	Slit2,Sox9,1700016K19Rik,Fxyd1,Igfbp5,Antxr1,Hspa2,Fbxo2,Pygb,Nfib,Rarres2,Srebf1,Ccnd2,Sik3,Spon1,Gja1,Nfix,Ntrk2,Cetn2,Bcl2,Fam107a,S100a10,Dalrd3,Ogt,Hes1,Hnrnpa2b1,Fus,Vim,Rpn2,Pbxip1,Nedd4,Pfn2,Hnrnpu,Srsf1,Ubl5,Btg1,Hsp90aa1,Hmgn1,Znhit1,Hint1,Hmgb1,Ramp1,Dbi,Ptges3,Rpl22l1,Park7,Zfp36l1,Polr2i,Ywhae,Pebp1,Gnai2,Ddx5,Mef2c,Mt3,Apoe,H3f3a
395	Tanycytes	P45	cellular oxidant detoxification	GO:0098869	GO:BP	0.0035337	94	172	5	0.0290698	0.0531915	27543	22133	Prdx6,Park7,Mt3,Apoe,Gpx4
396	Tanycytes	P45	regulation of muscle tissue development	GO:1901861	GO:BP	0.0035337	52	172	4	0.0232558	0.0769231	27543	25125	Igfbp5,Gja1,Bcl2,Mef2c
397	Tanycytes	P45	myoblast differentiation	GO:0045445	GO:BP	0.0035337	94	172	5	0.0290698	0.0531915	27543	13244	Sox9,Ddx17,Btg1,Zfp36l1,Mef2c
398	Tanycytes	P45	cellular metabolic process	GO:0044237	GO:BP	0.00353939	13166	172	105	0.610465	0.00797509	27543	12684	Rax,Id4,Slit2,Thrsp,Sox9,Slc16a2,Six3,1700016K19Rik,Ildr2,Apoc1,Fxyd1,Igfbp5,Lmo4,Antxr1,Ssbp3,Hspa2,Fbxo2,Lix1,Pygb,Nfib,Sox2,Basp1,Mdk,Pbx1,Rarres2,Srebf1,Ccnd2,Slc1a3,Sik3,Spon1,Rfx3,Foxj1,Gja1,Nfix,Aamdc,Ntrk2,Gstm1,Cetn2,Bcl2,Fam107a,S100a10,Dalrd3,Zbtb20,Ogt,Hes1,Sall2,Luc7l3,Ptov1,Chpt1,Aldoc,Hnrnpa2b1,Fus,Vim,Thra,Rpn2,Elof1,Pbxip1,Nedd4,Romo1,Pfn2,Chchd10,Srsf10,Ddx17,Psip1,Hnrnpu,Srsf1,…
399	Tanycytes	P45	positive regulation of cellular component organization	GO:0051130	GO:BP	0.00360758	1149	172	18	0.104651	0.0156658	27543	15600	Sox9,Ckap5,Mdk,Ntrk2,S100a10,Metrn,Tppp3,Map1b,Hnrnpa2b1,Pfn2,Chchd10,Hnrnpk,Hsp90aa1,Cd63,Park7,Pebp1,Apoe,Dynll1
400	Tanycytes	P45	regulation of cell size	GO:0008361	GO:BP	0.00363485	206	172	7	0.0406977	0.0339806	27543	3600	Slit2,Map2,Ogt,Map1b,Hsp90aa1,Mt3,Apoe
401	Tanycytes	P45	regulation of ion transmembrane transport	GO:0034765	GO:BP	0.0037086	502	172	11	0.0639535	0.0219124	27543	10041	Fxyd1,Hspa2,Fhl1,Ank2,Bcl2,Nedd4,Cd63,Dbi,Park7,Ywhae,Mef2c
402	Tanycytes	P45	negative regulation of amyloid precursor protein catabolic process	GO:1902992	GO:BP	0.0037086	22	172	3	0.0174419	0.136364	27543	26107	Spon1,Ntrk2,Apoe
403	Tanycytes	P45	cellular response to copper ion	GO:0071280	GO:BP	0.0037086	22	172	3	0.0174419	0.136364	27543	19311	Mt2,Mt3,Mt1
404	Tanycytes	P45	negative regulation of mRNA splicing, via spliceosome	GO:0048025	GO:BP	0.0037086	22	172	3	0.0174419	0.136364	27543	14501	Hnrnpa2b1,Srsf10,Hnrnpk
405	Tanycytes	P45	negative regulation of cell projection organization	GO:0031345	GO:BP	0.0037086	207	172	7	0.0406977	0.0338164	27543	8276	Slit2,Map2,Hes1,Vim,Pfn2,Mt3,Apoe
406	Tanycytes	P45	negative regulation of programmed cell death	GO:0043069	GO:BP	0.0037086	1053	172	17	0.0988372	0.0161443	27543	12126	Sox9,Mdk,Ccnd2,Aamdc,Ntrk2,Bcl2,Pea15a,Hnrnpk,Park7,Gnai2,Son,Ptms,Mef2c,Mt3,Apoe,Gpx4,Mt1
407	Tanycytes	P45	positive regulation of epithelial cell differentiation	GO:0030858	GO:BP	0.00371022	53	172	4	0.0232558	0.0754717	27543	8029	Sox9,Rfx3,Foxj1,Btg1
408	Tanycytes	P45	negative regulation of endothelial cell migration	GO:0010596	GO:BP	0.00394884	54	172	4	0.0232558	0.0740741	27543	4743	Slit2,Hmgb1,Mef2c,Apoe
409	Tanycytes	P45	regulation of oxidoreductase activity	GO:0051341	GO:BP	0.00394884	97	172	5	0.0290698	0.0515464	27543	15781	S100a1,Park7,Gnai2,Mt3,Apoe
410	Tanycytes	P45	vasculature development	GO:0001944	GO:BP	0.00394884	771	172	14	0.0813953	0.0181582	27543	671	Slit2,Antxr1,Mdk,Gja1,Ntrk2,S100a1,Hes1,Nedd4,Btg1,Hmgb1,Ramp1,Zfp36l1,Mef2c,Apoe
411	Tanycytes	P45	nephron tubule development	GO:0072080	GO:BP	0.00394884	97	172	5	0.0290698	0.0515464	27543	19949	Sox9,Pbx1,Bcl2,Hes1,Mef2c
412	Tanycytes	P45	regulation of protein polymerization	GO:0032271	GO:BP	0.00395277	210	172	7	0.0406977	0.0333333	27543	8643	Slit2,Ckap5,Map2,Tppp3,Map1b,Pfn2,Hsp90aa1
413	Tanycytes	P45	cell maturation	GO:0048469	GO:BP	0.00395277	210	172	7	0.0406977	0.0333333	27543	14806	Six3,Rfx3,Gja1,Bcl2,Hes1,Pebp1,H3f3a
414	Tanycytes	P45	regulation of calcium ion transport	GO:0051924	GO:BP	0.00405082	278	172	8	0.0465116	0.028777	27543	16186	Hspa2,Ank2,Gja1,Bcl2,Hes1,Dbi,Ywhae,Gnai2
415	Tanycytes	P45	cellular ion homeostasis	GO:0006873	GO:BP	0.00405082	509	172	11	0.0639535	0.021611	27543	2816	Fxyd1,Slc1a3,Ank2,Bcl2,Mt2,Dbi,Smdt1,Ywhae,Mt3,Apoe,Mt1
416	Tanycytes	P45	negative regulation of transcription initiation from RNA polymerase II promoter	GO:0060633	GO:BP	0.00409404	5	172	2	0.0116279	0.4	27543	17391	Thra,Hmgb1
417	Tanycytes	P45	positive regulation of NAD(P)H oxidase activity	GO:0033864	GO:BP	0.00409404	5	172	2	0.0116279	0.4	27543	9621	Park7,Gnai2
418	Tanycytes	P45	regulation of vascular endothelial cell proliferation	GO:1905562	GO:BP	0.00411311	23	172	3	0.0174419	0.130435	27543	28447	Mdk,Hmgb1,Mef2c
419	Tanycytes	P45	vascular endothelial cell proliferation	GO:0101023	GO:BP	0.00411311	23	172	3	0.0174419	0.130435	27543	22477	Mdk,Hmgb1,Mef2c
420	Tanycytes	P45	reproductive structure development	GO:0048608	GO:BP	0.00412936	511	172	11	0.0639535	0.0215264	27543	14910	Id4,Slit2,Sox9,Six3,Gja1,Bcl2,Hes1,Tppp3,Hnrnpk,Zfp36l1,H3f3a
421	Tanycytes	P45	positive regulation of protein phosphorylation	GO:0001934	GO:BP	0.00426349	779	172	14	0.0813953	0.0179718	27543	664	Sox9,Hspa2,Rarres2,Ccnd2,Ntrk2,Bcl2,Ogt,Hes1,Pfn2,Hsp90aa1,Hmgb1,Park7,Mef2c,Mt3
422	Tanycytes	P45	regulation of reactive oxygen species metabolic process	GO:2000377	GO:BP	0.00434381	153	172	6	0.0348837	0.0392157	27543	29596	Bcl2,Ogt,Romo1,Park7,Gnai2,Mt3
423	Tanycytes	P45	regulation of catalytic activity	GO:0050790	GO:BP	0.00440263	2278	172	28	0.162791	0.0122915	27543	15322	Slit2,Apoc1,Lmo4,Antxr1,Sox2,Ccnd2,Foxj1,Ntrk2,Bcl2,S100a10,S100a1,Anp32e,Hnrnpa2b1,Pbxip1,Hnrnpu,Btg1,Hsp90aa1,Hmgn1,Hmgb1,Dbi,Ptges3,Park7,Pebp1,Gnai2,Mef2c,Mt3,Apoe,Dynll1
424	Tanycytes	P45	cell differentiation involved in kidney development	GO:0061005	GO:BP	0.00440263	56	172	4	0.0232558	0.0714286	27543	17755	Basp1,Foxj1,Hes1,Mef2c
425	Tanycytes	P45	reproductive system development	GO:0061458	GO:BP	0.00442718	516	172	11	0.0639535	0.0213178	27543	18185	Id4,Slit2,Sox9,Six3,Gja1,Bcl2,Hes1,Tppp3,Hnrnpk,Zfp36l1,H3f3a
426	Tanycytes	P45	peptide hormone secretion	GO:0030072	GO:BP	0.00443091	283	172	8	0.0465116	0.0282686	27543	7696	Slc16a2,Ildr2,Anxa5,Nnat,Srebf1,Rfx3,Gja1,Park7
427	Tanycytes	P45	cation homeostasis	GO:0055080	GO:BP	0.00443091	602	172	12	0.0697674	0.0199336	27543	16784	Fxyd1,Slc1a3,Ank2,Bcl2,Mt2,Dbi,Smdt1,Ywhae,Gnai2,Mt3,Apoe,Mt1
428	Tanycytes	P45	mitochondrial transport	GO:0006839	GO:BP	0.00443381	154	172	6	0.0348837	0.038961	27543	2788	Srebf1,Bcl2,Romo1,Chchd10,Tomm7,Hsp90aa1
429	Tanycytes	P45	response to abiotic stimulus	GO:0009628	GO:BP	0.00444432	1280	172	19	0.110465	0.0148437	27543	3996	Sox9,Mlc1,Hspa2,Mdk,Ccnd2,Slc1a3,Gja1,Bcl2,Ogt,Map1b,Thra,Nedd4,Psip1,Hsp90aa1,Hmgn1,Zfp36l1,Ywhae,Jund,Mt3
430	Tanycytes	P45	cell junction assembly	GO:0034329	GO:BP	0.00445329	435	172	10	0.0581395	0.0229885	27543	9844	Ank2,Gja1,Ntrk2,Bcl2,Fam107a,S100a10,Map1b,Cd9,Gpm6b,Mef2c
431	Tanycytes	P45	phosphorylation	GO:0016310	GO:BP	0.00445329	1936	172	25	0.145349	0.0129132	27543	5776	Slit2,Sox9,Lmo4,Hspa2,Rarres2,Ccnd2,Sik3,Ntrk2,Bcl2,Zbtb20,Ogt,Hes1,Aldoc,Pfn2,Hnrnpu,Hsp90aa1,Hmgb1,Ptges3,Park7,Pebp1,Mef2c,Mt3,Apoe,Dynll1,H3f3a
432	Tanycytes	P45	renal tubule development	GO:0061326	GO:BP	0.00450471	101	172	5	0.0290698	0.049505	27543	18054	Sox9,Pbx1,Bcl2,Hes1,Mef2c
433	Tanycytes	P45	kidney morphogenesis	GO:0060993	GO:BP	0.00450471	101	172	5	0.0290698	0.049505	27543	17743	Sox9,Pbx1,Foxj1,Bcl2,Hes1
434	Tanycytes	P45	maintenance of protein location in nucleus	GO:0051457	GO:BP	0.00451747	24	172	3	0.0174419	0.125	27543	15855	Chchd10,Hnrnpu,Park7
435	Tanycytes	P45	chordate embryonic development	GO:0043009	GO:BP	0.00462344	788	172	14	0.0813953	0.0177665	27543	12088	Slit2,Sox9,Lmo4,Ssbp3,Tmem107,Pbx1,Gja1,4933434E20Rik,Hes1,Sall2,Srsf1,Zfp36l1,Mef2c,Ndufa2
436	Tanycytes	P45	negative regulation of neuron projection development	GO:0010977	GO:BP	0.00462775	156	172	6	0.0348837	0.0384615	27543	5094	Slit2,Map2,Hes1,Vim,Mt3,Apoe
437	Tanycytes	P45	smooth muscle cell migration	GO:0014909	GO:BP	0.00462775	102	172	5	0.0290698	0.0490196	27543	5331	Slit2,Igfbp5,Mdk,Bcl2,Mef2c
438	Tanycytes	P45	connective tissue development	GO:0061448	GO:BP	0.00462775	286	172	8	0.0465116	0.027972	27543	18176	Id4,Frzb,Sox9,Nfib,Mdk,Thra,Pbxip1,Mef2c
439	Tanycytes	P45	positive regulation of cellular component biogenesis	GO:0044089	GO:BP	0.00462775	521	172	11	0.0639535	0.0211132	27543	12630	Sox9,Ckap5,Ntrk2,S100a10,Tppp3,Map1b,Pfn2,Hsp90aa1,Park7,Apoe,Dynll1
440	Tanycytes	P45	establishment of cell polarity	GO:0030010	GO:BP	0.00462775	156	172	6	0.0348837	0.0384615	27543	7672	Map2,Foxj1,Gja1,Hes1,Map1b,Hsp90aa1
441	Tanycytes	P45	epithelial tube morphogenesis	GO:0060562	GO:BP	0.00462775	360	172	9	0.0523256	0.025	27543	17324	Slit2,Sox9,Lmo4,Mdk,Pbx1,Gja1,Bcl2,Hes1,Mef2c
442	Tanycytes	P45	phosphate-containing compound metabolic process	GO:0006796	GO:BP	0.00486083	2777	172	32	0.186047	0.0115232	27543	2752	Slit2,Sox9,Apoc1,Lmo4,Hspa2,Rarres2,Ccnd2,Sik3,Ntrk2,Bcl2,Zbtb20,Ogt,Hes1,Chpt1,Aldoc,Pfn2,Hnrnpu,Hsp90aa1,Mthfd2l,Hint1,Hmgb1,Dbi,Ptges3,Park7,Ywhae,Pebp1,Gnai2,Mef2c,Mt3,Apoe,Dynll1,H3f3a
443	Tanycytes	P45	intracellular transport	GO:0046907	GO:BP	0.00489534	1507	172	21	0.122093	0.013935	27543	14442	Six3,Mlc1,Srebf1,Map2,Bcl2,Ogt,Map1b,Hnrnpa2b1,Nudc,Nedd4,Romo1,Chchd10,Srsf10,Hnrnpu,Tomm7,Hsp90aa1,Cd63,Ramp1,Park7,Ywhae,Dynll1
444	Tanycytes	P45	negative regulation of phosphorus metabolic process	GO:0010563	GO:BP	0.00498438	444	172	10	0.0581395	0.0225225	27543	4714	Slit2,Apoc1,Ogt,Hnrnpu,Park7,Ywhae,Pebp1,Gnai2,Apoe,Dynll1
445	Tanycytes	P45	cell-substrate adhesion	GO:0031589	GO:BP	0.00498438	365	172	9	0.0523256	0.0246575	27543	8387	Mia,Antxr1,Mdk,Bcl2,Fam107a,S100a10,Ttyh1,Cd63,Gpm6b
446	Tanycytes	P45	cellular chemical homeostasis	GO:0055082	GO:BP	0.00498438	704	172	13	0.0755814	0.0184659	27543	16786	Fxyd1,Slc1a3,Ank2,Bcl2,Zbtb20,Ogt,Mt2,Dbi,Smdt1,Ywhae,Mt3,Apoe,Mt1
447	Tanycytes	P45	negative regulation of phosphate metabolic process	GO:0045936	GO:BP	0.00498438	444	172	10	0.0581395	0.0225225	27543	13644	Slit2,Apoc1,Ogt,Hnrnpu,Park7,Ywhae,Pebp1,Gnai2,Apoe,Dynll1
448	Tanycytes	P45	peptide secretion	GO:0002790	GO:BP	0.00498438	290	172	8	0.0465116	0.0275862	27543	1425	Slc16a2,Ildr2,Anxa5,Nnat,Srebf1,Rfx3,Gja1,Park7
449	Tanycytes	P45	inorganic ion homeostasis	GO:0098771	GO:BP	0.00498438	614	172	12	0.0697674	0.019544	27543	22088	Fxyd1,Slc1a3,Ank2,Bcl2,Mt2,Dbi,Smdt1,Ywhae,Gnai2,Mt3,Apoe,Mt1
450	Tanycytes	P45	T cell activation	GO:0042110	GO:BP	0.00498438	527	172	11	0.0639535	0.0208729	27543	11538	Ildr2,Mdk,Foxj1,Gja1,Bcl2,Hes1,Nedd4,Hsp90aa1,Znhit1,Hmgb1,Zfp36l1
451	Tanycytes	P45	regulation of small molecule metabolic process	GO:0062012	GO:BP	0.00498438	365	172	9	0.0523256	0.0246575	27543	18502	Sox9,Apoc1,Srebf1,Zbtb20,Ogt,Hmgb1,Dbi,Park7,Apoe
452	Tanycytes	P45	negative regulation of epithelial cell proliferation	GO:0050680	GO:BP	0.00498438	159	172	6	0.0348837	0.0377358	27543	15266	Sox9,Nfib,Sox2,Gja1,Mef2c,Apoe
453	Tanycytes	P45	homeostatic process	GO:0042592	GO:BP	0.00499266	1732	172	23	0.133721	0.0132794	27543	11832	Sox9,Ildr2,Fxyd1,Igfbp5,Slc1a3,Ank2,Gja1,Bcl2,Zbtb20,Ogt,Thra,Mt2,Hmgb1,Dbi,Park7,Smdt1,Zfp36l1,Ywhae,Gnai2,Mef2c,Mt3,Apoe,Mt1
454	Tanycytes	P45	negative regulation of Wnt signaling pathway	GO:0030178	GO:BP	0.00511753	160	172	6	0.0348837	0.0375	27543	7727	Frzb,Sox9,Six3,Sox2,Mdk,Apoe
455	Tanycytes	P45	cellular response to insulin stimulus	GO:0032869	GO:BP	0.00512591	223	172	7	0.0406977	0.0313901	27543	9071	Rarres2,Srebf1,Ogt,Srsf5,Hnrnpk,Zfp36l1,Gnai2
456	Tanycytes	P45	regeneration	GO:0031099	GO:BP	0.00512591	223	172	7	0.0406977	0.0313901	27543	8147	Sox2,Mdk,Gja1,Bcl2,Map1b,Cd9,Srsf5
457	Tanycytes	P45	regulation of axon extension	GO:0030516	GO:BP	0.00527954	106	172	5	0.0290698	0.0471698	27543	7886	Slit2,Map2,Map1b,Mt3,Apoe
458	Tanycytes	P45	regulation of potassium ion transport	GO:0043266	GO:BP	0.00527954	106	172	5	0.0290698	0.0471698	27543	12209	Fhl1,Ank2,Nedd4,Cd63,Ywhae
459	Tanycytes	P45	positive regulation of oxidoreductase activity	GO:0051353	GO:BP	0.00527954	60	172	4	0.0232558	0.0666667	27543	15793	S100a1,Park7,Gnai2,Apoe
460	Tanycytes	P45	phosphorus metabolic process	GO:0006793	GO:BP	0.00527954	2797	172	32	0.186047	0.0114408	27543	2749	Slit2,Sox9,Apoc1,Lmo4,Hspa2,Rarres2,Ccnd2,Sik3,Ntrk2,Bcl2,Zbtb20,Ogt,Hes1,Chpt1,Aldoc,Pfn2,Hnrnpu,Hsp90aa1,Mthfd2l,Hint1,Hmgb1,Dbi,Ptges3,Park7,Ywhae,Pebp1,Gnai2,Mef2c,Mt3,Apoe,Dynll1,H3f3a
461	Tanycytes	P45	actin filament-based process	GO:0030029	GO:BP	0.00527954	803	172	14	0.0813953	0.0174346	27543	7675	Slit2,Fxyd1,Antxr1,Sorbs2,Mdk,Ank2,Foxj1,Cnn3,Bcl2,Fam107a,S100a10,Pfn2,Gpm6b,Mef2c
462	Tanycytes	P45	embryo development ending in birth or egg hatching	GO:0009792	GO:BP	0.00530485	804	172	14	0.0813953	0.0174129	27543	4134	Slit2,Sox9,Lmo4,Ssbp3,Tmem107,Pbx1,Gja1,4933434E20Rik,Hes1,Sall2,Srsf1,Zfp36l1,Mef2c,Ndufa2
463	Tanycytes	P45	nitric oxide mediated signal transduction	GO:0007263	GO:BP	0.00538994	26	172	3	0.0174419	0.115385	27543	3154	Mt2,Apoe,Mt1
464	Tanycytes	P45	negative regulation of DNA-templated transcription, initiation	GO:2000143	GO:BP	0.0054517	6	172	2	0.0116279	0.333333	27543	29367	Thra,Hmgb1
465	Tanycytes	P45	amino acid transport	GO:0006865	GO:BP	0.0054517	163	172	6	0.0348837	0.0368098	27543	2812	Slc16a2,Slc1a3,Slc38a1,Sfxn5,Gja1,Ntrk2
466	Tanycytes	P45	response to heparin	GO:0071503	GO:BP	0.0054517	6	172	2	0.0116279	0.333333	27543	19524	Slit2,Sox9
467	Tanycytes	P45	regulation of peptidyl-serine phosphorylation	GO:0033135	GO:BP	0.0054517	163	172	6	0.0348837	0.0368098	27543	9264	Ntrk2,Bcl2,Ogt,Pfn2,Hsp90aa1,Park7
468	Tanycytes	P45	very-low-density lipoprotein particle clearance	GO:0034447	GO:BP	0.0054517	6	172	2	0.0116279	0.333333	27543	9928	Apoc1,Apoe
469	Tanycytes	P45	mRNA metabolic process	GO:0016071	GO:BP	0.0054517	1860	172	24	0.139535	0.0129032	27543	5668	Srebf1,S100a10,Luc7l3,Hnrnpa2b1,Fus,Vim,Thra,Srsf10,Ddx17,Psip1,Hnrnpu,Srsf1,Srsf5,Ubl5,Hnrnph1,Hnrnpk,Snrpg,Zfp36l1,Polr2i,Son,Ddx5,Rbm39,Hnrnpf,Tra2a
470	Tanycytes	P45	telomerase holoenzyme complex assembly	GO:1905323	GO:BP	0.0054517	6	172	2	0.0116279	0.333333	27543	28225	Hsp90aa1,Ptges3
471	Tanycytes	P45	pattern specification process	GO:0007389	GO:BP	0.00546971	452	172	10	0.0581395	0.0221239	27543	3266	Rax,Six3,Ssbp3,Tmem107,Pbx1,Rfx3,Foxj1,Gja1,Hes1,Mef2c
472	Tanycytes	P45	regulation of developmental growth	GO:0048638	GO:BP	0.00546971	372	172	9	0.0523256	0.0241935	27543	14939	Slit2,Map2,Gja1,Bcl2,Map1b,Hnrnpk,Mef2c,Mt3,Apoe
473	Tanycytes	P45	ion transmembrane transport	GO:0034220	GO:BP	0.00549059	1105	172	17	0.0988372	0.0153846	27543	9774	S100a6,Fxyd1,Hspa2,Anxa5,Fhl1,Slc1a3,Sfxn5,Ank2,Gja1,Bcl2,Nedd4,Cd63,Dbi,Park7,Smdt1,Ywhae,Mef2c
474	Tanycytes	P45	ion homeostasis	GO:0050801	GO:BP	0.00561401	626	172	12	0.0697674	0.0191693	27543	15330	Fxyd1,Slc1a3,Ank2,Bcl2,Mt2,Dbi,Smdt1,Ywhae,Gnai2,Mt3,Apoe,Mt1
475	Tanycytes	P45	regulation of epithelial cell migration	GO:0010632	GO:BP	0.00561401	228	172	7	0.0406977	0.0307018	27543	4777	Slit2,Sox9,Pfn2,Cd63,Hmgb1,Mef2c,Apoe
476	Tanycytes	P45	regulation of system process	GO:0044057	GO:BP	0.00568103	627	172	12	0.0697674	0.0191388	27543	12600	Fxyd1,Igfbp5,Srebf1,Ank2,Gja1,S100a1,Thra,Hsp90aa1,Pebp1,Gnai2,Mef2c,Apoe
477	Tanycytes	P45	establishment or maintenance of cell polarity	GO:0007163	GO:BP	0.00572271	229	172	7	0.0406977	0.0305677	27543	3063	Ckap5,Map2,Foxj1,Gja1,Hes1,Map1b,Hsp90aa1
478	Tanycytes	P45	regulation of response to wounding	GO:1903034	GO:BP	0.00572271	165	172	6	0.0348837	0.0363636	27543	26147	Anxa5,Mdk,Gja1,Cd9,Hmgb1,Apoe
479	Tanycytes	P45	cellular detoxification	GO:1990748	GO:BP	0.00577041	109	172	5	0.0290698	0.0458716	27543	29098	Prdx6,Park7,Mt3,Apoe,Gpx4
480	Tanycytes	P45	response to metal ion	GO:0010038	GO:BP	0.00580238	376	172	9	0.0523256	0.0239362	27543	4312	Anxa5,Bcl2,Fus,Mt2,Park7,Jund,Mef2c,Mt3,Mt1
481	Tanycytes	P45	negative regulation of RNA splicing	GO:0033119	GO:BP	0.00581008	27	172	3	0.0174419	0.111111	27543	9250	Hnrnpa2b1,Srsf10,Hnrnpk
482	Tanycytes	P45	multicellular organismal reproductive process	GO:0048609	GO:BP	0.00583905	1113	172	17	0.0988372	0.015274	27543	14911	Slit2,Sox9,Rsph1,Hspa2,Meig1,1110017D15Rik,Mdk,Gja1,Cetn2,Bcl2,Morn2,Tppp3,Thra,Btg1,Pebp1,H3f3a,Gpx4
483	Tanycytes	P45	regulation of protein transport	GO:0051223	GO:BP	0.00585345	542	172	11	0.0639535	0.0202952	27543	15684	Anxa5,Nnat,Srebf1,Rfx3,Gja1,Ogt,Tomm7,Hsp90aa1,Park7,Ywhae,Apoe
484	Tanycytes	P45	regulation of vascular associated smooth muscle cell proliferation	GO:1904705	GO:BP	0.00604646	63	172	4	0.0232558	0.0634921	27543	27650	Igfbp5,Gja1,Gnai2,Mef2c
485	Tanycytes	P45	regulation of cytoskeleton organization	GO:0051493	GO:BP	0.0060939	545	172	11	0.0639535	0.0201835	27543	15886	Slit2,Ckap5,Mdk,Map2,Fam107a,S100a10,Map1b,Pfn2,Hnrnpu,Gpm6b,Mef2c
486	Tanycytes	P45	neuron apoptotic process	GO:0051402	GO:BP	0.0060939	303	172	8	0.0465116	0.0264026	27543	15823	Mdk,Ntrk2,Bcl2,Park7,Mef2c,Mt3,Apoe,Mt1
487	Tanycytes	P45	negative regulation of ion transport	GO:0043271	GO:BP	0.00615266	168	172	6	0.0348837	0.0357143	27543	12214	Bcl2,Hes1,Nedd4,Gpm6b,Park7,Ywhae
488	Tanycytes	P45	triglyceride metabolic process	GO:0006641	GO:BP	0.00615266	111	172	5	0.0290698	0.045045	27543	2612	Thrsp,Apoc1,Srebf1,Dbi,Apoe
489	Tanycytes	P45	maintenance of location in cell	GO:0051651	GO:BP	0.0061952	233	172	7	0.0406977	0.0300429	27543	16010	Ank2,Gja1,Chchd10,Hnrnpu,Dbi,Park7,Apoe
490	Tanycytes	P45	regulation of lipid metabolic process	GO:0019216	GO:BP	0.00624274	381	172	9	0.0523256	0.023622	27543	6468	Thrsp,Sox9,Apoc1,Rarres2,Srebf1,Zbtb20,Thra,Dbi,Apoe
491	Tanycytes	P45	regulation of potassium ion transmembrane transporter activity	GO:1901016	GO:BP	0.00631988	64	172	4	0.0232558	0.0625	27543	24341	Fhl1,Ank2,Nedd4,Ywhae
492	Tanycytes	P45	cellular zinc ion homeostasis	GO:0006882	GO:BP	0.00631988	28	172	3	0.0174419	0.107143	27543	2825	Mt2,Mt3,Mt1
493	Tanycytes	P45	negative regulation of smooth muscle cell migration	GO:0014912	GO:BP	0.00631988	28	172	3	0.0174419	0.107143	27543	5334	Slit2,Igfbp5,Mef2c
494	Tanycytes	P45	regulation of Wnt signaling pathway	GO:0030111	GO:BP	0.00639161	306	172	8	0.0465116	0.0261438	27543	7708	Frzb,Sox9,Six3,Sox2,Mdk,Thra,Pbxip1,Apoe
495	Tanycytes	P45	protein transport	GO:0015031	GO:BP	0.00661492	1556	172	21	0.122093	0.0134961	27543	5347	Six3,Mlc1,Ildr2,Anxa5,Nnat,Srebf1,Rfx3,Ank2,Gja1,Cetn2,Ogt,Nedd4,Romo1,Tomm7,Hsp90aa1,Cd63,Ramp1,Gpm6b,Park7,Ywhae,Apoe
496	Tanycytes	P45	regulation of lipid catabolic process	GO:0050994	GO:BP	0.00664161	65	172	4	0.0232558	0.0615385	27543	15507	Apoc1,Rarres2,Thra,Dbi
497	Tanycytes	P45	blood vessel morphogenesis	GO:0048514	GO:BP	0.00677583	643	172	12	0.0697674	0.0186625	27543	14836	Slit2,Mdk,Gja1,Ntrk2,S100a1,Hes1,Nedd4,Btg1,Hmgb1,Ramp1,Zfp36l1,Apoe
498	Tanycytes	P45	regulation of neural precursor cell proliferation	GO:2000177	GO:BP	0.00678847	114	172	5	0.0290698	0.0438596	27543	29401	Slc16a2,Six3,Mdk,Gng5,Gnai2
499	Tanycytes	P45	embryo development	GO:0009790	GO:BP	0.00678847	1236	172	18	0.104651	0.0145631	27543	4132	Slit2,Frzb,Sox9,Six3,Lmo4,Ssbp3,Tmem107,Sox2,Pbx1,Rarres2,Gja1,4933434E20Rik,Hes1,Sall2,Srsf1,Zfp36l1,Mef2c,Ndufa2
500	Tanycytes	P45	negative regulation of apoptotic process	GO:0043066	GO:BP	0.00681856	1030	172	16	0.0930233	0.015534	27543	12123	Sox9,Mdk,Ccnd2,Aamdc,Ntrk2,Bcl2,Pea15a,Hnrnpk,Park7,Gnai2,Son,Ptms,Mef2c,Mt3,Apoe,Mt1
501	Tanycytes	P45	heart formation	GO:0060914	GO:BP	0.00687738	29	172	3	0.0174419	0.103448	27543	17666	Hes1,Gng5,Mef2c
502	Tanycytes	P45	negative regulation of fatty acid metabolic process	GO:0045922	GO:BP	0.00687738	29	172	3	0.0174419	0.103448	27543	13630	Sox9,Apoc1,Dbi
503	Tanycytes	P45	positive regulation of muscle tissue development	GO:1901863	GO:BP	0.00687738	29	172	3	0.0174419	0.103448	27543	25127	Gja1,Bcl2,Mef2c
504	Tanycytes	P45	regulation of myoblast differentiation	GO:0045661	GO:BP	0.0069243	66	172	4	0.0232558	0.0606061	27543	13393	Sox9,Btg1,Zfp36l1,Mef2c
505	Tanycytes	P45	second-messenger-mediated signaling	GO:0019932	GO:BP	0.00694442	311	172	8	0.0465116	0.0257235	27543	7017	Sox9,Ank2,Ntrk2,Mt2,Hint1,Pebp1,Apoe,Mt1
506	Tanycytes	P45	positive regulation of behavioral fear response	GO:2000987	GO:BP	0.00694483	7	172	2	0.0116279	0.285714	27543	30187	Gja1,Mef2c
507	Tanycytes	P45	common bile duct development	GO:0061009	GO:BP	0.00694483	7	172	2	0.0116279	0.285714	27543	17759	Sox9,Hes1
508	Tanycytes	P45	anterior head development	GO:0097065	GO:BP	0.00694483	7	172	2	0.0116279	0.285714	27543	21631	Sox9,Ssbp3
509	Tanycytes	P45	paranodal junction assembly	GO:0030913	GO:BP	0.00694483	7	172	2	0.0116279	0.285714	27543	8052	Ank2,Cd9
510	Tanycytes	P45	metanephric nephron tubule morphogenesis	GO:0072282	GO:BP	0.00694483	7	172	2	0.0116279	0.285714	27543	20150	Sox9,Hes1
511	Tanycytes	P45	regulation of NAD(P)H oxidase activity	GO:0033860	GO:BP	0.00694483	7	172	2	0.0116279	0.285714	27543	9619	Park7,Gnai2
512	Tanycytes	P45	muscle cell migration	GO:0014812	GO:BP	0.00694483	115	172	5	0.0290698	0.0434783	27543	5240	Slit2,Igfbp5,Mdk,Bcl2,Mef2c
513	Tanycytes	P45	peptide transport	GO:0015833	GO:BP	0.00697938	312	172	8	0.0465116	0.025641	27543	5497	Slc16a2,Ildr2,Anxa5,Nnat,Srebf1,Rfx3,Gja1,Park7
514	Tanycytes	P45	monocarboxylic acid metabolic process	GO:0032787	GO:BP	0.00708928	649	172	12	0.0697674	0.01849	27543	9026	Sox9,Apoc1,Srebf1,Slc1a3,Gstm1,Zbtb20,Ogt,Aldoc,Dbi,Ptges3,Park7,Gpx4
515	Tanycytes	P45	regulation of protein phosphorylation	GO:0001932	GO:BP	0.00708928	1140	172	17	0.0988372	0.0149123	27543	662	Slit2,Sox9,Hspa2,Rarres2,Ccnd2,Ntrk2,Bcl2,Ogt,Hes1,Pfn2,Hsp90aa1,Hmgb1,Park7,Pebp1,Mef2c,Mt3,Apoe
516	Tanycytes	P45	urogenital system development	GO:0001655	GO:BP	0.00708928	391	172	9	0.0523256	0.0230179	27543	480	Id4,Slit2,Sox9,Basp1,Pbx1,Foxj1,Bcl2,Hes1,Mef2c
517	Tanycytes	P45	regulation of cell cycle phase transition	GO:1901987	GO:BP	0.00708928	391	172	9	0.0523256	0.0230179	27543	25245	Six3,Hspa2,Sox2,Fhl1,Pbx1,Ccnd2,Bcl2,Fam107a,Zfp36l1
518	Tanycytes	P45	vascular associated smooth muscle cell proliferation	GO:1990874	GO:BP	0.00708928	67	172	4	0.0232558	0.0597015	27543	29168	Igfbp5,Gja1,Gnai2,Mef2c
519	Tanycytes	P45	potassium ion transport	GO:0006813	GO:BP	0.00708928	241	172	7	0.0406977	0.0290456	27543	2769	Fxyd1,Fhl1,Slc1a3,Ank2,Nedd4,Cd63,Ywhae
520	Tanycytes	P45	glial cell development	GO:0021782	GO:BP	0.00708928	116	172	5	0.0290698	0.0431034	27543	7319	Id4,Mdk,Ntrk2,Vim,Mt3
521	Tanycytes	P45	negative regulation of wound healing	GO:0061045	GO:BP	0.00708928	67	172	4	0.0232558	0.0597015	27543	17787	Anxa5,Gja1,Cd9,Apoe
522	Tanycytes	P45	regulation of organelle organization	GO:0033043	GO:BP	0.0071624	1142	172	17	0.0988372	0.0148862	27543	9205	Slit2,Ckap5,Mdk,Srebf1,Map2,Fam107a,S100a10,Map1b,Hnrnpa2b1,Pfn2,Chchd10,Hnrnpu,Gpm6b,Pebp1,Mef2c,Dynll1,H3f3a
523	Tanycytes	P45	carboxylic acid metabolic process	GO:0019752	GO:BP	0.0072058	939	172	15	0.0872093	0.0159744	27543	6954	Sox9,Slc16a2,Apoc1,Srebf1,Slc1a3,Gstm1,Dalrd3,Zbtb20,Ogt,Aldoc,Mthfd2l,Dbi,Ptges3,Park7,Gpx4
524	Tanycytes	P45	positive regulation of response to stimulus	GO:0048584	GO:BP	0.00722016	2264	172	27	0.156977	0.0119258	27543	14896	Slit2,Sox9,Igfbp5,Sox2,Mdk,Rarres2,Srebf1,Gja1,Ntrk2,Bcl2,Hes1,Fus,Thra,Pbxip1,Nedd4,Pea15a,Hsp90aa1,Hint1,Cd63,Hmgb1,Park7,Pebp1,Gnai2,Ddx5,Mef2c,Mt3,Apoe
525	Tanycytes	P45	positive regulation of monooxygenase activity	GO:0032770	GO:BP	0.00724646	30	172	3	0.0174419	0.1	27543	9013	S100a1,Park7,Apoe
526	Tanycytes	P45	cellular response to cadmium ion	GO:0071276	GO:BP	0.00724646	30	172	3	0.0174419	0.1	27543	19307	Mt2,Mt3,Mt1
527	Tanycytes	P45	negative regulation of mRNA processing	GO:0050686	GO:BP	0.00724646	30	172	3	0.0174419	0.1	27543	15269	Hnrnpa2b1,Srsf10,Hnrnpk
528	Tanycytes	P45	zinc ion homeostasis	GO:0055069	GO:BP	0.00724646	30	172	3	0.0174419	0.1	27543	16774	Mt2,Mt3,Mt1
529	Tanycytes	P45	signal release	GO:0023061	GO:BP	0.00728674	563	172	11	0.0639535	0.0195382	27543	7657	Slc16a2,Ildr2,Anxa5,Nnat,Srebf1,Rfx3,Gja1,Ntrk2,Pfn2,Park7,Mef2c
530	Tanycytes	P45	maintenance of protein location in cell	GO:0032507	GO:BP	0.00736873	68	172	4	0.0232558	0.0588235	27543	8808	Gja1,Chchd10,Hnrnpu,Park7
531	Tanycytes	P45	export from cell	GO:0140352	GO:BP	0.00756601	945	172	15	0.0872093	0.015873	27543	23070	Slc16a2,Ildr2,Fxyd1,Anxa5,Nnat,Srebf1,Rfx3,Gja1,Ntrk2,Pfn2,Park7,Ywhae,Gnai2,Mef2c,Apoe
532	Tanycytes	P45	synapse organization	GO:0050808	GO:BP	0.00767397	480	172	10	0.0581395	0.0208333	27543	15337	Sorbs2,Ntrk2,Map1b,Nedd4,Pfn2,Chchd10,Hnrnpk,Tuba1a,Mef2c,Apoe
533	Tanycytes	P45	regulation of extent of cell growth	GO:0061387	GO:BP	0.00769723	119	172	5	0.0290698	0.0420168	27543	18115	Slit2,Map2,Map1b,Mt3,Apoe
534	Tanycytes	P45	cellular response to toxic substance	GO:0097237	GO:BP	0.00769723	119	172	5	0.0290698	0.0420168	27543	21717	Prdx6,Park7,Mt3,Apoe,Gpx4
535	Tanycytes	P45	metanephros morphogenesis	GO:0003338	GO:BP	0.00788174	31	172	3	0.0174419	0.0967742	27543	1907	Sox9,Foxj1,Hes1
536	Tanycytes	P45	positive regulation of transferase activity	GO:0051347	GO:BP	0.00794652	570	172	11	0.0639535	0.0192982	27543	15787	Lmo4,Ccnd2,Ntrk2,Hnrnpa2b1,Hsp90aa1,Hmgn1,Hmgb1,Dbi,Ptges3,Mef2c,Mt3
537	Tanycytes	P45	oligodendrocyte differentiation	GO:0048709	GO:BP	0.00794723	120	172	5	0.0290698	0.0416667	27543	15009	Id4,Sox9,Mdk,Ntrk2,Hes1
538	Tanycytes	P45	supramolecular fiber organization	GO:0097435	GO:BP	0.00795	755	172	13	0.0755814	0.0172185	27543	21838	Slit2,Sorbs2,Ckap5,Map2,Bcl2,Fam107a,S100a10,Tppp3,Map1b,Vim,Pfn2,Mef2c,Apoe
539	Tanycytes	P45	regulation of establishment of protein localization	GO:0070201	GO:BP	0.00801468	571	172	11	0.0639535	0.0192644	27543	18713	Anxa5,Nnat,Srebf1,Rfx3,Gja1,Ogt,Tomm7,Hsp90aa1,Park7,Ywhae,Apoe
540	Tanycytes	P45	ureteric bud morphogenesis	GO:0060675	GO:BP	0.00806427	70	172	4	0.0232558	0.0571429	27543	17433	Sox9,Pbx1,Bcl2,Hes1
541	Tanycytes	P45	oxoacid metabolic process	GO:0043436	GO:BP	0.00825032	955	172	15	0.0872093	0.0157068	27543	12315	Sox9,Slc16a2,Apoc1,Srebf1,Slc1a3,Gstm1,Dalrd3,Zbtb20,Ogt,Aldoc,Mthfd2l,Dbi,Ptges3,Park7,Gpx4
542	Tanycytes	P45	response to xenobiotic stimulus	GO:0009410	GO:BP	0.0083844	487	172	10	0.0581395	0.0205339	27543	3915	Mdk,Srebf1,Slc1a3,Gstm1,Bcl2,Map1b,Rpn2,Hsp90aa1,Mat2a,Mef2c
543	Tanycytes	P45	neuron migration	GO:0001764	GO:BP	0.0083844	182	172	6	0.0348837	0.032967	27543	542	Mdk,Gja1,Ntrk2,Hsp90aa1,Ywhae,Mef2c
544	Tanycytes	P45	mesonephric tubule morphogenesis	GO:0072171	GO:BP	0.00844198	71	172	4	0.0232558	0.056338	27543	20039	Sox9,Pbx1,Bcl2,Hes1
545	Tanycytes	P45	negative regulation of blood vessel endothelial cell migration	GO:0043537	GO:BP	0.00847674	32	172	3	0.0174419	0.09375	27543	12390	Hmgb1,Mef2c,Apoe
546	Tanycytes	P45	cell activation	GO:0001775	GO:BP	0.00847674	1165	172	17	0.0988372	0.0145923	27543	552	Ildr2,Lmo4,Mdk,Pbx1,Foxj1,Gja1,Bcl2,Hes1,Cd9,Nedd4,Hsp90aa1,Znhit1,Hmgb1,Zfp36l1,Jund,Mef2c,Apoe
547	Tanycytes	P45	chylomicron remnant clearance	GO:0034382	GO:BP	0.00847674	8	172	2	0.0116279	0.25	27543	9881	Apoc1,Apoe
548	Tanycytes	P45	type I pneumocyte differentiation	GO:0060509	GO:BP	0.00847674	8	172	2	0.0116279	0.25	27543	17274	Nfib,Thra
549	Tanycytes	P45	neural tube development	GO:0021915	GO:BP	0.00847674	183	172	6	0.0348837	0.0327869	27543	7451	Lmo4,Ssbp3,Tmem107,Hes1,Sall2,Zfp36l1
550	Tanycytes	P45	regulation of smooth muscle cell chemotaxis	GO:0071671	GO:BP	0.00847674	8	172	2	0.0116279	0.25	27543	19655	Slit2,Mdk
551	Tanycytes	P45	triglyceride-rich lipoprotein particle clearance	GO:0071830	GO:BP	0.00847674	8	172	2	0.0116279	0.25	27543	19750	Apoc1,Apoe
552	Tanycytes	P45	positive regulation of fear response	GO:1903367	GO:BP	0.00847674	8	172	2	0.0116279	0.25	27543	26433	Gja1,Mef2c
553	Tanycytes	P45	regulation of germinal center formation	GO:0002634	GO:BP	0.00847674	8	172	2	0.0116279	0.25	27543	1278	Foxj1,Mef2c
554	Tanycytes	P45	regulation of myeloid cell apoptotic process	GO:0033032	GO:BP	0.00847674	32	172	3	0.0174419	0.09375	27543	9200	Bcl2,Thra,Mef2c
555	Tanycytes	P45	regulation of cardiac muscle cell membrane potential	GO:0086036	GO:BP	0.00847674	8	172	2	0.0116279	0.25	27543	20984	Fxyd1,Ank2
556	Tanycytes	P45	regulation of epithelial cell proliferation involved in lung morphogenesis	GO:2000794	GO:BP	0.00847674	8	172	2	0.0116279	0.25	27543	29996	Sox9,Nfib
557	Tanycytes	P45	midbrain-hindbrain boundary development	GO:0030917	GO:BP	0.00847674	8	172	2	0.0116279	0.25	27543	8054	Ssbp3,Hes1
558	Tanycytes	P45	cerebral cortex development	GO:0021987	GO:BP	0.00854229	123	172	5	0.0290698	0.0406504	27543	7523	Slit2,Mdk,Ntrk2,Hnrnpk,Ywhae
559	Tanycytes	P45	receptor-mediated endocytosis	GO:0006898	GO:BP	0.00856115	252	172	7	0.0406977	0.0277778	27543	2841	Apoc1,Cd9,Nedd4,Hnrnpk,Cd63,Ramp1,Apoe
560	Tanycytes	P45	regulation of ATP-dependent activity	GO:0043462	GO:BP	0.00864132	72	172	4	0.0232558	0.0555556	27543	12338	Hspa2,Cnn3,Pfn2,Hnrnpu
561	Tanycytes	P45	determination of left/right symmetry	GO:0007368	GO:BP	0.00880953	124	172	5	0.0290698	0.0403226	27543	3247	Tmem107,Rfx3,Foxj1,Gja1,Mef2c
562	Tanycytes	P45	organic substance catabolic process	GO:1901575	GO:BP	0.00887455	2069	172	25	0.145349	0.0120831	27543	24863	Sox9,1700016K19Rik,Apoc1,Fbxo2,Pygb,Rarres2,Gja1,Zbtb20,Ogt,Aldoc,Fus,Vim,Thra,Nedd4,Hnrnpu,Srsf1,Hsp90aa1,Hint1,Hmgb1,Dbi,Park7,Zfp36l1,Ddx5,Mt3,Apoe
563	Tanycytes	P45	neural precursor cell proliferation	GO:0061351	GO:BP	0.00903931	186	172	6	0.0348837	0.0322581	27543	18079	Id4,Slc16a2,Six3,Mdk,Gng5,Gnai2
564	Tanycytes	P45	regulation of transferase activity	GO:0051338	GO:BP	0.00907788	868	172	14	0.0813953	0.016129	27543	15778	Lmo4,Ccnd2,Ntrk2,Hnrnpa2b1,Hnrnpu,Hsp90aa1,Hmgn1,Hmgb1,Dbi,Ptges3,Park7,Mef2c,Mt3,Apoe
565	Tanycytes	P45	regulation of actin filament-based process	GO:0032970	GO:BP	0.0093624	412	172	9	0.0523256	0.0218447	27543	9159	Slit2,Fxyd1,Mdk,Ank2,Fam107a,S100a10,Pfn2,Gpm6b,Mef2c
566	Tanycytes	P45	inorganic cation transmembrane transport	GO:0098662	GO:BP	0.00945191	774	172	13	0.0755814	0.0167959	27543	22015	Fxyd1,Hspa2,Anxa5,Fhl1,Slc1a3,Ank2,Bcl2,Nedd4,Cd63,Dbi,Park7,Smdt1,Ywhae
567	Tanycytes	P45	sexual reproduction	GO:0019953	GO:BP	0.00948873	1076	172	16	0.0930233	0.0148699	27543	7029	Sox9,Rsph1,Hspa2,Meig1,1110017D15Rik,Mdk,Gja1,Cetn2,Bcl2,Morn2,Cd9,Btg1,Park7,Pebp1,H3f3a,Gpx4
568	Tanycytes	P45	positive regulation of peptidyl-serine phosphorylation	GO:0033138	GO:BP	0.00967883	127	172	5	0.0290698	0.0393701	27543	9266	Ntrk2,Bcl2,Pfn2,Hsp90aa1,Park7
569	Tanycytes	P45	regulation of mesenchymal cell proliferation	GO:0010464	GO:BP	0.00971409	34	172	3	0.0174419	0.0882353	27543	4646	Sox9,Nfib,Hmgb1
570	Tanycytes	P45	regulation of membrane repolarization	GO:0060306	GO:BP	0.00971409	34	172	3	0.0174419	0.0882353	27543	17082	Ank2,Gja1,Ywhae
571	Tanycytes	P45	microtubule-based movement	GO:0007018	GO:BP	0.00974021	415	172	9	0.0523256	0.0216867	27543	2939	Dynlrb2,Meig1,Anxa5,Map2,Rfx3,Gja1,Map1b,Hnrnpu,Dynll1
572	Tanycytes	P45	spermatogenesis	GO:0007283	GO:BP	0.00974517	682	172	12	0.0697674	0.0175953	27543	3174	Sox9,Rsph1,Hspa2,Meig1,1110017D15Rik,Gja1,Cetn2,Morn2,Btg1,Pebp1,H3f3a,Gpx4
573	Tanycytes	P45	negative regulation of cell cycle G1/S phase transition	GO:1902807	GO:BP	0.00983401	75	172	4	0.0232558	0.0533333	27543	25938	Sox2,Fhl1,Bcl2,Fam107a
574	Tanycytes	P45	positive regulation of intracellular transport	GO:0032388	GO:BP	0.00986999	190	172	6	0.0348837	0.0315789	27543	8734	Mlc1,Map2,Nedd4,Tomm7,Hsp90aa1,Ywhae
575	Tanycytes	P45	pallium development	GO:0021543	GO:BP	0.00986999	190	172	6	0.0348837	0.0315789	27543	7084	Id4,Slit2,Mdk,Ntrk2,Hnrnpk,Ywhae
576	Tanycytes	P45	regulation of wound healing	GO:0061041	GO:BP	0.00988295	128	172	5	0.0290698	0.0390625	27543	17783	Anxa5,Gja1,Cd9,Hmgb1,Apoe
577	Tanycytes	P45	kidney development	GO:0001822	GO:BP	0.00996626	336	172	8	0.0465116	0.0238095	27543	591	Slit2,Sox9,Basp1,Pbx1,Foxj1,Bcl2,Hes1,Mef2c
578	Tanycytes	P45	positive regulation of mitotic cell cycle	GO:0045931	GO:BP	0.0101248	129	172	5	0.0290698	0.0387597	27543	13639	Hspa2,Pbx1,Ccnd2,Hes1,Hmgb1
579	Tanycytes	P45	cell cycle phase transition	GO:0044770	GO:BP	0.0101248	504	172	10	0.0581395	0.0198413	27543	12978	Id4,Six3,Hspa2,Sox2,Fhl1,Pbx1,Ccnd2,Bcl2,Fam107a,Zfp36l1
580	Tanycytes	P45	regulation of DNA biosynthetic process	GO:2000278	GO:BP	0.0101248	129	172	5	0.0290698	0.0387597	27543	29500	Gja1,Hnrnpa2b1,Hnrnpu,Hsp90aa1,Ptges3
581	Tanycytes	P45	organic acid metabolic process	GO:0006082	GO:BP	0.0101248	982	172	15	0.0872093	0.0152749	27543	2114	Sox9,Slc16a2,Apoc1,Srebf1,Slc1a3,Gstm1,Dalrd3,Zbtb20,Ogt,Aldoc,Mthfd2l,Dbi,Ptges3,Park7,Gpx4
582	Tanycytes	P45	organic acid transport	GO:0015849	GO:BP	0.0101248	337	172	8	0.0465116	0.0237389	27543	5512	Slc16a2,Fxyd1,Slc1a3,Slc38a1,Sfxn5,Gja1,Ntrk2,Apoe
583	Tanycytes	P45	positive regulation of reactive oxygen species metabolic process	GO:2000379	GO:BP	0.0101531	76	172	4	0.0232558	0.0526316	27543	29598	Ogt,Romo1,Park7,Gnai2
584	Tanycytes	P45	protein stabilization	GO:0050821	GO:BP	0.0102517	192	172	6	0.0348837	0.03125	27543	15346	Ank2,Pfn2,Hsp90aa1,Ptges3,Park7,Mt3
585	Tanycytes	P45	positive regulation of intracellular signal transduction	GO:1902533	GO:BP	0.0102571	984	172	15	0.0872093	0.0152439	27543	25713	Sox9,Igfbp5,Sox2,Ntrk2,Nedd4,Hsp90aa1,Hint1,Hmgb1,Park7,Pebp1,Gnai2,Ddx5,Mef2c,Mt3,Apoe
586	Tanycytes	P45	cellular response to parathyroid hormone stimulus	GO:0071374	GO:BP	0.0102643	9	172	2	0.0116279	0.222222	27543	19403	Gja1,Mef2c
587	Tanycytes	P45	transcription-coupled nucleotide-excision repair	GO:0006283	GO:BP	0.0102643	9	172	2	0.0116279	0.222222	27543	2299	Hmgn1,Polr2i
588	Tanycytes	P45	positive regulation of chondrocyte proliferation	GO:1902732	GO:BP	0.0102643	9	172	2	0.0116279	0.222222	27543	25871	Sox9,Pbxip1
589	Tanycytes	P45	regulation of RNA polymerase II transcription preinitiation complex assembly	GO:0045898	GO:BP	0.0102643	9	172	2	0.0116279	0.222222	27543	13608	Thra,Hmgb1
590	Tanycytes	P45	heart morphogenesis	GO:0003007	GO:BP	0.0103706	263	172	7	0.0406977	0.026616	27543	1583	Slit2,Sox9,Gja1,Hes1,Nedd4,Gng5,Mef2c
591	Tanycytes	P45	telomere maintenance via telomere lengthening	GO:0010833	GO:BP	0.0104959	77	172	4	0.0232558	0.0519481	27543	4967	Hnrnpa2b1,Hnrnpu,Hsp90aa1,Ptges3
592	Tanycytes	P45	protein targeting to mitochondrion	GO:0006626	GO:BP	0.0104959	77	172	4	0.0232558	0.0519481	27543	2598	Srebf1,Romo1,Tomm7,Hsp90aa1
593	Tanycytes	P45	cell-cell adhesion	GO:0098609	GO:BP	0.0105807	887	172	14	0.0813953	0.0157835	27543	22001	Slit2,Sox9,Ildr2,Sox2,Mdk,Tmem47,Foxj1,Bcl2,Hes1,Ttyh1,Cd9,Hsp90aa1,Hmgb1,Zfp36l1
594	Tanycytes	P45	alternative mRNA splicing, via spliceosome	GO:0000380	GO:BP	0.0109464	78	172	4	0.0232558	0.0512821	27543	159	Ddx17,Hnrnpu,Srsf1,Ddx5
595	Tanycytes	P45	negative regulation of canonical Wnt signaling pathway	GO:0090090	GO:BP	0.0109464	132	172	5	0.0290698	0.0378788	27543	21113	Frzb,Sox9,Sox2,Mdk,Apoe
596	Tanycytes	P45	nephron tubule morphogenesis	GO:0072078	GO:BP	0.0109464	78	172	4	0.0232558	0.0512821	27543	19947	Sox9,Pbx1,Bcl2,Hes1
597	Tanycytes	P45	plasma lipoprotein particle clearance	GO:0034381	GO:BP	0.0109658	36	172	3	0.0174419	0.0833333	27543	9880	Apoc1,Hnrnpk,Apoe
598	Tanycytes	P45	cellular catabolic process	GO:0044248	GO:BP	0.0110231	2111	172	25	0.145349	0.0118427	27543	12691	1700016K19Rik,Apoc1,Fbxo2,Lix1,Pygb,Srebf1,Gstm1,Bcl2,Zbtb20,Ogt,Fus,Vim,Nedd4,Hnrnpu,Srsf1,Tomm7,Hsp90aa1,Hint1,Hmgb1,Dbi,Park7,Zfp36l1,Ddx5,Mt3,Apoe
599	Tanycytes	P45	cation transmembrane transport	GO:0098655	GO:BP	0.0110384	892	172	14	0.0813953	0.0156951	27543	22008	Fxyd1,Hspa2,Anxa5,Fhl1,Slc1a3,Ank2,Bcl2,Nedd4,Cd63,Dbi,Park7,Smdt1,Ywhae,Mef2c
600	Tanycytes	P45	microtubule-based transport	GO:0099111	GO:BP	0.0110642	196	172	6	0.0348837	0.0306122	27543	22259	Map2,Rfx3,Gja1,Map1b,Hnrnpu,Dynll1
601	Tanycytes	P45	cellular response to metal ion	GO:0071248	GO:BP	0.0110642	196	172	6	0.0348837	0.0306122	27543	19283	Fus,Mt2,Jund,Mef2c,Mt3,Mt1
602	Tanycytes	P45	chemical homeostasis	GO:0048878	GO:BP	0.0111011	1099	172	16	0.0930233	0.0145587	27543	15167	Fxyd1,Igfbp5,Slc1a3,Ank2,Bcl2,Zbtb20,Ogt,Mt2,Dbi,Park7,Smdt1,Ywhae,Gnai2,Mt3,Apoe,Mt1
603	Tanycytes	P45	cellular homeostasis	GO:0019725	GO:BP	0.0111328	794	172	13	0.0755814	0.0163728	27543	6935	Fxyd1,Slc1a3,Ank2,Bcl2,Zbtb20,Ogt,Mt2,Dbi,Smdt1,Ywhae,Mt3,Apoe,Mt1
604	Tanycytes	P45	positive regulation of signal transduction	GO:0009967	GO:BP	0.0112626	1537	172	20	0.116279	0.0130124	27543	4267	Sox9,Igfbp5,Sox2,Ntrk2,Hes1,Thra,Pbxip1,Nedd4,Pea15a,Hsp90aa1,Hint1,Cd63,Hmgb1,Park7,Pebp1,Gnai2,Ddx5,Mef2c,Mt3,Apoe
605	Tanycytes	P45	immune system process	GO:0002376	GO:BP	0.0112626	2849	172	31	0.180233	0.010881	27543	1029	Slit2,Sox9,Ildr2,Lmo4,Ssbp3,Mdk,Pbx1,Rarres2,Srebf1,Foxj1,Gja1,Bcl2,Ogt,Hes1,Trim35,Cd9,Vim,Thra,Pbxip1,Nedd4,Romo1,Ddx17,Hsp90aa1,Znhit1,Hmgb1,Park7,Zfp36l1,Jund,Ptms,Mef2c,Apoe
606	Tanycytes	P45	diencephalon development	GO:0021536	GO:BP	0.0112747	79	172	4	0.0232558	0.0506329	27543	7077	Rax,Six3,Sox2,Hes1
607	Tanycytes	P45	synaptic signaling	GO:0099536	GO:BP	0.0113558	896	172	14	0.0813953	0.015625	27543	22331	Sorbs2,Slc1a3,Ntrk2,Fam107a,Dtna,Map1b,Nedd4,Pfn2,Hnrnpk,Dbi,Park7,Gnai2,Mef2c,Apoe
608	Tanycytes	P45	determination of bilateral symmetry	GO:0009855	GO:BP	0.0114668	134	172	5	0.0290698	0.0373134	27543	4183	Tmem107,Rfx3,Foxj1,Gja1,Mef2c
609	Tanycytes	P45	renal system development	GO:0072001	GO:BP	0.0115667	347	172	8	0.0465116	0.0230548	27543	19872	Slit2,Sox9,Basp1,Pbx1,Foxj1,Bcl2,Hes1,Mef2c
610	Tanycytes	P45	nitrogen compound metabolic process	GO:0006807	GO:BP	0.0115689	12531	172	98	0.569767	0.0078206	27543	2763	Rax,Id4,Slit2,Sox9,Slc16a2,Six3,1700016K19Rik,Ildr2,Apoc1,Fxyd1,Igfbp5,Lmo4,Antxr1,Ssbp3,Hspa2,Fbxo2,Nfib,Sox2,Basp1,Mdk,Pbx1,Rarres2,Srebf1,Ccnd2,Slc1a3,Sik3,Spon1,Rfx3,Foxj1,Gja1,Nfix,Aamdc,Ntrk2,Gstm1,Cetn2,Bcl2,Fam107a,S100a10,Dalrd3,Zbtb20,Ogt,Hes1,Sall2,Luc7l3,Ptov1,Chpt1,Aldoc,Hnrnpa2b1,Fus,Vim,Thra,Rpn2,Elof1,Pbxip1,Nedd4,Pfn2,Chchd10,Srsf10,Ddx17,Psip1,Hnrnpu,Srsf1,Srsf5,Ubl5,Btg1,Hnrnph…
611	Tanycytes	P45	positive regulation of vascular associated smooth muscle cell proliferation	GO:1904707	GO:BP	0.0115689	37	172	3	0.0174419	0.0810811	27543	27652	Igfbp5,Gja1,Gnai2
612	Tanycytes	P45	myeloid cell apoptotic process	GO:0033028	GO:BP	0.0115689	37	172	3	0.0174419	0.0810811	27543	9196	Bcl2,Thra,Mef2c
613	Tanycytes	P45	pigment cell differentiation	GO:0050931	GO:BP	0.0115689	37	172	3	0.0174419	0.0810811	27543	15444	Bcl2,Cd63,Mef2c
614	Tanycytes	P45	male gamete generation	GO:0048232	GO:BP	0.0115727	702	172	12	0.0697674	0.017094	27543	14628	Sox9,Rsph1,Hspa2,Meig1,1110017D15Rik,Gja1,Cetn2,Morn2,Btg1,Pebp1,H3f3a,Gpx4
615	Tanycytes	P45	tissue regeneration	GO:0042246	GO:BP	0.0116381	80	172	4	0.0232558	0.05	27543	11625	Sox2,Mdk,Gja1,Cd9
616	Tanycytes	P45	sex differentiation	GO:0007548	GO:BP	0.0116433	348	172	8	0.0465116	0.0229885	27543	3411	Slit2,Sox9,Six3,Pbx1,Gja1,Bcl2,Hnrnpk,H3f3a
617	Tanycytes	P45	specification of symmetry	GO:0009799	GO:BP	0.0116757	135	172	5	0.0290698	0.037037	27543	4138	Tmem107,Rfx3,Foxj1,Gja1,Mef2c
618	Tanycytes	P45	amide transport	GO:0042886	GO:BP	0.011816	349	172	8	0.0465116	0.0229226	27543	12022	Slc16a2,Ildr2,Anxa5,Nnat,Srebf1,Rfx3,Gja1,Park7
619	Tanycytes	P45	anatomical structure maturation	GO:0071695	GO:BP	0.0119734	272	172	7	0.0406977	0.0257353	27543	19674	Six3,Rfx3,Gja1,Bcl2,Hes1,Pebp1,H3f3a
620	Tanycytes	P45	negative regulation of transmembrane transport	GO:0034763	GO:BP	0.0120028	136	172	5	0.0290698	0.0367647	27543	10039	Bcl2,Nedd4,Pea15a,Park7,Ywhae
621	Tanycytes	P45	cholesterol catabolic process	GO:0006707	GO:BP	0.0120033	10	172	2	0.0116279	0.2	27543	2675	Mt3,Apoe
622	Tanycytes	P45	metanephric tubule morphogenesis	GO:0072173	GO:BP	0.0120033	10	172	2	0.0116279	0.2	27543	20041	Sox9,Hes1
623	Tanycytes	P45	smooth muscle cell chemotaxis	GO:0071670	GO:BP	0.0120033	10	172	2	0.0116279	0.2	27543	19654	Slit2,Mdk
624	Tanycytes	P45	nephron epithelium morphogenesis	GO:0072088	GO:BP	0.0120033	81	172	4	0.0232558	0.0493827	27543	19956	Sox9,Pbx1,Bcl2,Hes1
625	Tanycytes	P45	focal adhesion assembly	GO:0048041	GO:BP	0.0120033	81	172	4	0.0232558	0.0493827	27543	14507	Bcl2,Fam107a,S100a10,Gpm6b
626	Tanycytes	P45	sterol catabolic process	GO:0016127	GO:BP	0.0120033	10	172	2	0.0116279	0.2	27543	5716	Mt3,Apoe
627	Tanycytes	P45	regulation of secondary heart field cardioblast proliferation	GO:0003266	GO:BP	0.0120033	10	172	2	0.0116279	0.2	27543	1837	Hes1,Gng5
628	Tanycytes	P45	negative regulation of cell development	GO:0010721	GO:BP	0.0120298	201	172	6	0.0348837	0.0298507	27543	4861	Id4,Slit2,Frzb,Map2,Hes1,Mt3
629	Tanycytes	P45	protein-containing complex assembly	GO:0065003	GO:BP	0.0120397	2619	172	29	0.168605	0.0110729	27543	18609	Slit2,Sox9,Lmo4,Ssbp3,Ckap5,Map2,Fam107a,Hes1,Luc7l3,Tppp3,Map1b,Fus,Thra,Pfn2,Chchd10,Srsf10,Psip1,Srsf1,Hsp90aa1,Snrpg,Mat2a,Hmgb1,Ptges3,Park7,Ndufb10,Apoe,Ndufa2,H3f3a,Gpx4
630	Tanycytes	P45	regulation of amyloid-beta formation	GO:1902003	GO:BP	0.0121658	38	172	3	0.0174419	0.0789474	27543	25261	Spon1,Ntrk2,Apoe
631	Tanycytes	P45	positive regulation of cell cycle	GO:0045787	GO:BP	0.0122086	352	172	8	0.0465116	0.0227273	27543	13513	Hspa2,Pbx1,Ccnd2,Hes1,Cspp1,Hnrnpu,Hmgb1,Pebp1
632	Tanycytes	P45	gonad development	GO:0008406	GO:BP	0.0122243	274	172	7	0.0406977	0.0255474	27543	3609	Slit2,Sox9,Six3,Gja1,Bcl2,Hnrnpk,H3f3a
633	Tanycytes	P45	positive regulation of protein-containing complex assembly	GO:0031334	GO:BP	0.0122377	202	172	6	0.0348837	0.029703	27543	8265	Ckap5,Tppp3,Map1b,Pfn2,Hsp90aa1,Park7
634	Tanycytes	P45	regulation of bone mineralization	GO:0030500	GO:BP	0.0123483	82	172	4	0.0232558	0.0487805	27543	7876	Sox9,Gja1,Gpm6b,Mef2c
635	Tanycytes	P45	cognition	GO:0050890	GO:BP	0.0123483	353	172	8	0.0465116	0.0226629	27543	15405	Mdk,Ccnd2,Ntrk2,Fam107a,Thra,Dbi,Mef2c,Apoe
636	Tanycytes	P45	establishment of protein localization	GO:0045184	GO:BP	0.0124676	1671	172	21	0.122093	0.0125673	27543	13161	Six3,Mlc1,Ildr2,Anxa5,Nnat,Srebf1,Rfx3,Ank2,Gja1,Cetn2,Ogt,Nedd4,Romo1,Tomm7,Hsp90aa1,Cd63,Ramp1,Gpm6b,Park7,Ywhae,Apoe
637	Tanycytes	P45	regulation of lipid biosynthetic process	GO:0046890	GO:BP	0.0124676	203	172	6	0.0348837	0.0295567	27543	14429	Thrsp,Apoc1,Srebf1,Zbtb20,Dbi,Apoe
638	Tanycytes	P45	maintenance of location	GO:0051235	GO:BP	0.0127307	355	172	8	0.0465116	0.0225352	27543	15693	Srebf1,Ank2,Gja1,Chchd10,Hnrnpu,Dbi,Park7,Apoe
639	Tanycytes	P45	microtubule polymerization	GO:0046785	GO:BP	0.0128274	83	172	4	0.0232558	0.0481928	27543	14360	Ckap5,Map2,Tppp3,Map1b
640	Tanycytes	P45	response to insulin	GO:0032868	GO:BP	0.0131019	278	172	7	0.0406977	0.0251799	27543	9070	Rarres2,Srebf1,Ogt,Srsf5,Hnrnpk,Zfp36l1,Gnai2
641	Tanycytes	P45	negative regulation of cell cycle	GO:0045786	GO:BP	0.0131217	357	172	8	0.0465116	0.022409	27543	13512	Sox2,Fhl1,Bcl2,Fam107a,Trim35,Btg1,Znhit1,Zfp36l1
642	Tanycytes	P45	negative regulation of protein transport	GO:0051224	GO:BP	0.0131632	140	172	5	0.0290698	0.0357143	27543	15685	Anxa5,Srebf1,Ogt,Park7,Apoe
643	Tanycytes	P45	actin cytoskeleton organization	GO:0030036	GO:BP	0.0132826	718	172	12	0.0697674	0.0167131	27543	7682	Slit2,Antxr1,Sorbs2,Mdk,Foxj1,Cnn3,Bcl2,Fam107a,S100a10,Pfn2,Gpm6b,Mef2c
644	Tanycytes	P45	development of primary sexual characteristics	GO:0045137	GO:BP	0.0132826	279	172	7	0.0406977	0.0250896	27543	13141	Slit2,Sox9,Six3,Gja1,Bcl2,Hnrnpk,H3f3a
645	Tanycytes	P45	nephron morphogenesis	GO:0072028	GO:BP	0.0132826	84	172	4	0.0232558	0.047619	27543	19897	Sox9,Pbx1,Bcl2,Hes1
646	Tanycytes	P45	muscle cell development	GO:0055001	GO:BP	0.0135621	207	172	6	0.0348837	0.0289855	27543	16729	Sorbs2,Ank2,Bcl2,Hes1,Hnrnpu,Mef2c
647	Tanycytes	P45	response to growth factor	GO:0070848	GO:BP	0.0137049	721	172	12	0.0697674	0.0166436	27543	19096	Slit2,Sox9,Sox2,Ntrk2,Hes1,Map1b,Nedd4,Cd63,Zfp36l1,Ddx5,Mef2c,Mt3
648	Tanycytes	P45	central nervous system neuron axonogenesis	GO:0021955	GO:BP	0.0137054	40	172	3	0.0174419	0.075	27543	7491	Slit2,Nfib,Hsp90aa1
649	Tanycytes	P45	regulation of macrophage migration	GO:1905521	GO:BP	0.0137054	40	172	3	0.0174419	0.075	27543	28409	Mdk,Rarres2,Cd9
650	Tanycytes	P45	cardioblast proliferation	GO:0003263	GO:BP	0.0140288	11	172	2	0.0116279	0.181818	27543	1834	Hes1,Gng5
651	Tanycytes	P45	regulation of cardioblast proliferation	GO:0003264	GO:BP	0.0140288	11	172	2	0.0116279	0.181818	27543	1835	Hes1,Gng5
652	Tanycytes	P45	epithelial cell proliferation involved in lung morphogenesis	GO:0060502	GO:BP	0.0140288	11	172	2	0.0116279	0.181818	27543	17267	Sox9,Nfib
653	Tanycytes	P45	mesendoderm development	GO:0048382	GO:BP	0.0140288	11	172	2	0.0116279	0.181818	27543	14753	Ssbp3,Zfp36l1
654	Tanycytes	P45	negative regulation of cell activation	GO:0050866	GO:BP	0.0140581	209	172	6	0.0348837	0.0287081	27543	15385	Ildr2,Mdk,Foxj1,Cd9,Hmgb1,Apoe
655	Tanycytes	P45	telomere organization	GO:0032200	GO:BP	0.0141322	143	172	5	0.0290698	0.034965	27543	8577	Hnrnpa2b1,Hnrnpu,Hsp90aa1,Ptges3,H3f3a
656	Tanycytes	P45	positive regulation of neurogenesis	GO:0050769	GO:BP	0.0141322	283	172	7	0.0406977	0.024735	27543	15306	Mdk,Ntrk2,Hes1,Metrn,Map1b,Vim,Apoe
657	Tanycytes	P45	hormone secretion	GO:0046879	GO:BP	0.0144225	364	172	8	0.0465116	0.021978	27543	14418	Slc16a2,Ildr2,Anxa5,Nnat,Srebf1,Rfx3,Gja1,Park7
658	Tanycytes	P45	skeletal system development	GO:0001501	GO:BP	0.0144225	538	172	10	0.0581395	0.0185874	27543	423	Frzb,Sox9,Nfib,Tmem107,Mdk,Pbx1,Gja1,Thra,Pbxip1,Mef2c
659	Tanycytes	P45	positive regulation of morphogenesis of an epithelium	GO:1905332	GO:BP	0.0144358	41	172	3	0.0174419	0.0731707	27543	28234	Sox9,Mdk,Gja1
660	Tanycytes	P45	regulation of cellular ketone metabolic process	GO:0010565	GO:BP	0.0144358	144	172	5	0.0290698	0.0347222	27543	4716	Sox9,Apoc1,Srebf1,Dbi,Park7
661	Tanycytes	P45	negative regulation of establishment of protein localization	GO:1904950	GO:BP	0.0144358	144	172	5	0.0290698	0.0347222	27543	27874	Anxa5,Srebf1,Ogt,Park7,Apoe
662	Tanycytes	P45	androgen receptor signaling pathway	GO:0030521	GO:BP	0.0144358	41	172	3	0.0174419	0.0731707	27543	7890	Ddx17,Park7,Ddx5
663	Tanycytes	P45	miRNA transcription	GO:0061614	GO:BP	0.0146808	87	172	4	0.0232558	0.045977	27543	18285	Sox9,Nfib,Srebf1,Ddx17
664	Tanycytes	P45	mitochondrion organization	GO:0007005	GO:BP	0.0146808	540	172	10	0.0581395	0.0185185	27543	2928	Srebf1,Bcl2,Ogt,Romo1,Chchd10,Tomm7,Hsp90aa1,Park7,Ndufb10,Ndufa2
665	Tanycytes	P45	potassium ion transmembrane transport	GO:0071805	GO:BP	0.0148026	212	172	6	0.0348837	0.0283019	27543	19735	Fhl1,Slc1a3,Ank2,Nedd4,Cd63,Ywhae
666	Tanycytes	P45	protein kinase B signaling	GO:0043491	GO:BP	0.0148026	212	172	6	0.0348837	0.0283019	27543	12366	Sox9,Igfbp5,Ntrk2,Hsp90aa1,Zfp36l1,Mt3
667	Tanycytes	P45	acylglycerol metabolic process	GO:0006639	GO:BP	0.0148026	145	172	5	0.0290698	0.0344828	27543	2610	Thrsp,Apoc1,Srebf1,Dbi,Apoe
668	Tanycytes	P45	regulation of protein binding	GO:0043393	GO:BP	0.0150641	213	172	6	0.0348837	0.028169	27543	12288	Spon1,Map2,Hnrnpk,Ramp1,Park7,Apoe
669	Tanycytes	P45	regulation of cell junction assembly	GO:1901888	GO:BP	0.0150641	213	172	6	0.0348837	0.028169	27543	25152	Gja1,Ntrk2,Fam107a,S100a10,Gpm6b,Mef2c
670	Tanycytes	P45	negative regulation of cellular amide metabolic process	GO:0034249	GO:BP	0.0150641	213	172	6	0.0348837	0.028169	27543	9796	Igfbp5,Spon1,Ntrk2,Hnrnpu,Zfp36l1,Apoe
671	Tanycytes	P45	protein-DNA complex subunit organization	GO:0071824	GO:BP	0.0150641	213	172	6	0.0348837	0.028169	27543	19744	Sox9,Anp32e,Thra,Znhit1,Hmgb1,H3f3a
672	Tanycytes	P45	homeostasis of number of cells within a tissue	GO:0048873	GO:BP	0.0152401	42	172	3	0.0174419	0.0714286	27543	15162	Sox9,Ildr2,Bcl2
673	Tanycytes	P45	neutral lipid metabolic process	GO:0006638	GO:BP	0.0155312	147	172	5	0.0290698	0.0340136	27543	2609	Thrsp,Apoc1,Srebf1,Dbi,Apoe
674	Tanycytes	P45	embryonic morphogenesis	GO:0048598	GO:BP	0.0159224	641	172	11	0.0639535	0.0171607	27543	14906	Frzb,Sox9,Six3,Lmo4,Tmem107,Sox2,Pbx1,Gja1,Hes1,Zfp36l1,Mef2c
675	Tanycytes	P45	regulation of tau-protein kinase activity	GO:1902947	GO:BP	0.0161952	12	172	2	0.0116279	0.166667	27543	26063	Hsp90aa1,Apoe
676	Tanycytes	P45	negative regulation of long-term synaptic potentiation	GO:1900272	GO:BP	0.0161952	12	172	2	0.0116279	0.166667	27543	23610	Fam107a,Apoe
677	Tanycytes	P45	regulation of neuron death	GO:1901214	GO:BP	0.0162377	373	172	8	0.0465116	0.0214477	27543	24533	Mdk,Ntrk2,Bcl2,Park7,Mef2c,Mt3,Apoe,Mt1
678	Tanycytes	P45	energy reserve metabolic process	GO:0006112	GO:BP	0.0162377	90	172	4	0.0232558	0.0444444	27543	2140	Pygb,Hmgb1,Ptges3,Mt3
679	Tanycytes	P45	hormone transport	GO:0009914	GO:BP	0.0162377	373	172	8	0.0465116	0.0214477	27543	4230	Slc16a2,Ildr2,Anxa5,Nnat,Srebf1,Rfx3,Gja1,Park7
680	Tanycytes	P45	positive regulation of defense response	GO:0031349	GO:BP	0.0162399	292	172	7	0.0406977	0.0239726	27543	8280	Mdk,Srebf1,Gja1,Hsp90aa1,Hmgb1,Park7,Mef2c
681	Tanycytes	P45	behavior	GO:0007610	GO:BP	0.0162664	741	172	12	0.0697674	0.0161943	27543	3470	Six3,Mdk,Ccnd2,Slc1a3,Gja1,Ntrk2,Bcl2,Thra,Dbi,Park7,Mef2c,Apoe
682	Tanycytes	P45	carbohydrate catabolic process	GO:0016052	GO:BP	0.0162664	149	172	5	0.0290698	0.033557	27543	5652	Pygb,Zbtb20,Ogt,Aldoc,Hmgb1
683	Tanycytes	P45	gamete generation	GO:0007276	GO:BP	0.0162784	944	172	14	0.0813953	0.0148305	27543	3167	Sox9,Rsph1,Hspa2,Meig1,1110017D15Rik,Mdk,Gja1,Cetn2,Bcl2,Morn2,Btg1,Pebp1,H3f3a,Gpx4
684	Tanycytes	P45	modulation of chemical synaptic transmission	GO:0050804	GO:BP	0.0164561	645	172	11	0.0639535	0.0170543	27543	15333	Slc1a3,Ntrk2,Fam107a,Map1b,Nedd4,Pfn2,Hnrnpk,Dbi,Gnai2,Mef2c,Apoe
685	Tanycytes	P45	cellular nitrogen compound metabolic process	GO:0034641	GO:BP	0.0165158	9118	172	75	0.436047	0.00822549	27543	9997	Rax,Id4,Sox9,Six3,Ildr2,Igfbp5,Lmo4,Ssbp3,Nfib,Sox2,Basp1,Mdk,Pbx1,Srebf1,Spon1,Rfx3,Foxj1,Gja1,Nfix,Aamdc,Ntrk2,Gstm1,Cetn2,S100a10,Dalrd3,Zbtb20,Ogt,Hes1,Sall2,Luc7l3,Ptov1,Aldoc,Hnrnpa2b1,Fus,Vim,Thra,Elof1,Pbxip1,Nedd4,Chchd10,Srsf10,Ddx17,Psip1,Hnrnpu,Srsf1,Srsf5,Ubl5,Hnrnph1,Hnrnpk,Hsp90aa1,Mthfd2l,Hmgn1,Snrpg,Ssbp4,Znhit1,Hint1,Hmgb1,Ptges3,Rpl22l1,Park7,Zfp36l1,Polr2i,Jund,Pebp1,Son,Ptms,…
686	Tanycytes	P45	regulation of trans-synaptic signaling	GO:0099177	GO:BP	0.0166038	646	172	11	0.0639535	0.0170279	27543	22301	Slc1a3,Ntrk2,Fam107a,Map1b,Nedd4,Pfn2,Hnrnpk,Dbi,Gnai2,Mef2c,Apoe
687	Tanycytes	P45	inorganic ion transmembrane transport	GO:0098660	GO:BP	0.016633	844	172	13	0.0755814	0.0154028	27543	22013	Fxyd1,Hspa2,Anxa5,Fhl1,Slc1a3,Ank2,Bcl2,Nedd4,Cd63,Dbi,Park7,Smdt1,Ywhae
688	Tanycytes	P45	cell-substrate junction assembly	GO:0007044	GO:BP	0.0166483	91	172	4	0.0232558	0.043956	27543	2961	Bcl2,Fam107a,S100a10,Gpm6b
689	Tanycytes	P45	pancreas development	GO:0031016	GO:BP	0.0166483	91	172	4	0.0232558	0.043956	27543	8097	Sox9,Ildr2,Rfx3,Hes1
690	Tanycytes	P45	negative regulation of mitotic cell cycle	GO:0045930	GO:BP	0.0168195	219	172	6	0.0348837	0.0273973	27543	13638	Fhl1,Bcl2,Fam107a,Trim35,Btg1,Zfp36l1
691	Tanycytes	P45	plasma membrane bounded cell projection assembly	GO:0120031	GO:BP	0.0168593	554	172	10	0.0581395	0.0180505	27543	22772	Slit2,Rsph1,Meig1,Tmem107,Rfx3,Foxj1,Ttyh1,Pfn2,Hsp90aa1,Dynll1
692	Tanycytes	P45	mRNA transcription by RNA polymerase II	GO:0042789	GO:BP	0.0168593	44	172	3	0.0174419	0.0681818	27543	11956	Srebf1,S100a10,Thra
693	Tanycytes	P45	dendrite development	GO:0016358	GO:BP	0.0168593	295	172	7	0.0406977	0.0237288	27543	5805	Map2,Ntrk2,Map1b,Nedd4,Hnrnpk,Mef2c,Apoe
694	Tanycytes	P45	heart valve morphogenesis	GO:0003179	GO:BP	0.0168593	44	172	3	0.0174419	0.0681818	27543	1750	Slit2,Sox9,Mef2c
695	Tanycytes	P45	long-term memory	GO:0007616	GO:BP	0.0168593	44	172	3	0.0174419	0.0681818	27543	3476	Ccnd2,Ntrk2,Apoe
696	Tanycytes	P45	epithelial to mesenchymal transition	GO:0001837	GO:BP	0.0168681	151	172	5	0.0290698	0.0331126	27543	606	Sox9,Mdk,Gja1,Ddx17,Ddx5
697	Tanycytes	P45	negative regulation of protein localization	GO:1903828	GO:BP	0.0170306	220	172	6	0.0348837	0.0272727	27543	26851	Anxa5,Srebf1,Ogt,Gpm6b,Park7,Apoe
698	Tanycytes	P45	epithelial cell migration	GO:0010631	GO:BP	0.0170634	296	172	7	0.0406977	0.0236486	27543	4776	Slit2,Sox9,Pfn2,Cd63,Hmgb1,Mef2c,Apoe
699	Tanycytes	P45	positive regulation of axonogenesis	GO:0050772	GO:BP	0.0170737	92	172	4	0.0232558	0.0434783	27543	15309	Ntrk2,Metrn,Map1b,Apoe
700	Tanycytes	P45	protein secretion	GO:0009306	GO:BP	0.0170872	378	172	8	0.0465116	0.021164	27543	3886	Ildr2,Anxa5,Nnat,Srebf1,Rfx3,Gja1,Park7,Apoe
701	Tanycytes	P45	cellular calcium ion homeostasis	GO:0006874	GO:BP	0.017311	297	172	7	0.0406977	0.023569	27543	2817	Fxyd1,Ank2,Bcl2,Dbi,Smdt1,Ywhae,Apoe
702	Tanycytes	P45	establishment of protein localization to extracellular region	GO:0035592	GO:BP	0.0173154	379	172	8	0.0465116	0.0211082	27543	10490	Ildr2,Anxa5,Nnat,Srebf1,Rfx3,Gja1,Park7,Apoe
703	Tanycytes	P45	regulation of glycoprotein biosynthetic process	GO:0010559	GO:BP	0.0175873	45	172	3	0.0174419	0.0666667	27543	4710	Bcl2,Ramp1,Mt3
704	Tanycytes	P45	pituitary gland development	GO:0021983	GO:BP	0.0175873	45	172	3	0.0174419	0.0666667	27543	7519	Six3,Sox2,Hes1
705	Tanycytes	P45	extracellular matrix assembly	GO:0085029	GO:BP	0.0175873	45	172	3	0.0174419	0.0666667	27543	20952	Sox9,Antxr1,Gpm6b
706	Tanycytes	P45	response to inorganic substance	GO:0010035	GO:BP	0.0175873	653	172	11	0.0639535	0.0168453	27543	4309	Anxa5,Slc1a3,Bcl2,Map1b,Fus,Mt2,Park7,Jund,Mef2c,Mt3,Mt1
707	Tanycytes	P45	response to zinc ion	GO:0010043	GO:BP	0.0175873	45	172	3	0.0174419	0.0666667	27543	4317	Mt2,Mt3,Mt1
708	Tanycytes	P45	regulation of amyloid precursor protein catabolic process	GO:1902991	GO:BP	0.0175873	45	172	3	0.0174419	0.0666667	27543	26106	Spon1,Ntrk2,Apoe
709	Tanycytes	P45	negative regulation of blood coagulation	GO:0030195	GO:BP	0.0175873	45	172	3	0.0174419	0.0666667	27543	7737	Anxa5,Cd9,Apoe
710	Tanycytes	P45	positive regulation of ATP-dependent activity	GO:0032781	GO:BP	0.0175873	45	172	3	0.0174419	0.0666667	27543	9021	Hspa2,Pfn2,Hnrnpu
711	Tanycytes	P45	epithelium migration	GO:0090132	GO:BP	0.0176638	299	172	7	0.0406977	0.0234114	27543	21151	Slit2,Sox9,Pfn2,Cd63,Hmgb1,Mef2c,Apoe
712	Tanycytes	P45	protein targeting	GO:0006605	GO:BP	0.0176638	299	172	7	0.0406977	0.0234114	27543	2577	Srebf1,Ogt,Nedd4,Romo1,Tomm7,Hsp90aa1,Ywhae
713	Tanycytes	P45	carboxylic acid biosynthetic process	GO:0046394	GO:BP	0.0176638	299	172	7	0.0406977	0.0234114	27543	14089	Apoc1,Srebf1,Slc1a3,Gstm1,Mthfd2l,Ptges3,Park7
714	Tanycytes	P45	morphogenesis of a branching structure	GO:0001763	GO:BP	0.0177765	223	172	6	0.0348837	0.0269058	27543	541	Slit2,Sox9,Mdk,Pbx1,Bcl2,Hnrnpk
715	Tanycytes	P45	positive regulation of phospholipid transport	GO:2001140	GO:BP	0.0178924	13	172	2	0.0116279	0.153846	27543	30315	Dbi,Apoe
716	Tanycytes	P45	rostrocaudal neural tube patterning	GO:0021903	GO:BP	0.0178924	13	172	2	0.0116279	0.153846	27543	7439	Ssbp3,Hes1
717	Tanycytes	P45	response to parathyroid hormone	GO:0071107	GO:BP	0.0178924	13	172	2	0.0116279	0.153846	27543	19228	Gja1,Mef2c
718	Tanycytes	P45	hair follicle development	GO:0001942	GO:BP	0.0178924	94	172	4	0.0232558	0.0425532	27543	670	Sox9,Igfbp5,Bcl2,Dbi
719	Tanycytes	P45	positive regulation of cellular amine metabolic process	GO:0033240	GO:BP	0.0178924	13	172	2	0.0116279	0.153846	27543	9312	Park7,Pebp1
720	Tanycytes	P45	regulation of extracellular matrix assembly	GO:1901201	GO:BP	0.0178924	13	172	2	0.0116279	0.153846	27543	24520	Sox9,Antxr1
721	Tanycytes	P45	neural crest cell differentiation	GO:0014033	GO:BP	0.0178924	94	172	4	0.0232558	0.0425532	27543	5147	Frzb,Sox9,Hes1,Mef2c
722	Tanycytes	P45	organic acid biosynthetic process	GO:0016053	GO:BP	0.018098	301	172	7	0.0406977	0.0232558	27543	5653	Apoc1,Srebf1,Slc1a3,Gstm1,Mthfd2l,Ptges3,Park7
723	Tanycytes	P45	regulation of mRNA stability	GO:0043488	GO:BP	0.0181732	155	172	5	0.0290698	0.0322581	27543	12363	Fus,Vim,Hnrnpu,Srsf1,Zfp36l1
724	Tanycytes	P45	negative regulation of hemostasis	GO:1900047	GO:BP	0.0182908	46	172	3	0.0174419	0.0652174	27543	23395	Anxa5,Cd9,Apoe
725	Tanycytes	P45	positive regulation of interferon-beta production	GO:0032728	GO:BP	0.0182908	46	172	3	0.0174419	0.0652174	27543	8973	Zbtb20,Hsp90aa1,Hmgb1
726	Tanycytes	P45	epithelial cell differentiation involved in kidney development	GO:0035850	GO:BP	0.0182908	46	172	3	0.0174419	0.0652174	27543	10683	Basp1,Foxj1,Mef2c
727	Tanycytes	P45	membrane repolarization	GO:0086009	GO:BP	0.0182908	46	172	3	0.0174419	0.0652174	27543	20963	Ank2,Gja1,Ywhae
728	Tanycytes	P45	regulation of supramolecular fiber organization	GO:1902903	GO:BP	0.0183711	385	172	8	0.0465116	0.0207792	27543	26026	Slit2,Ckap5,Map2,S100a10,Map1b,Pfn2,Mef2c,Apoe
729	Tanycytes	P45	regulation of behavior	GO:0050795	GO:BP	0.0183852	95	172	4	0.0232558	0.0421053	27543	15326	Mdk,Gja1,Mef2c,Apoe
730	Tanycytes	P45	regulation of microtubule cytoskeleton organization	GO:0070507	GO:BP	0.0184562	156	172	5	0.0290698	0.0320513	27543	18906	Ckap5,Map2,Fam107a,Map1b,Hnrnpu
731	Tanycytes	P45	cell-matrix adhesion	GO:0007160	GO:BP	0.0184562	226	172	6	0.0348837	0.0265487	27543	3060	Mia,Bcl2,Fam107a,S100a10,Cd63,Gpm6b
732	Tanycytes	P45	regulation of mitotic cell cycle phase transition	GO:1901990	GO:BP	0.0184562	303	172	7	0.0406977	0.0231023	27543	25248	Hspa2,Fhl1,Pbx1,Ccnd2,Bcl2,Fam107a,Zfp36l1
733	Tanycytes	P45	regulation of intracellular protein transport	GO:0033157	GO:BP	0.0184562	226	172	6	0.0348837	0.0265487	27543	9280	Srebf1,Ogt,Tomm7,Hsp90aa1,Park7,Ywhae
734	Tanycytes	P45	cellular response to stress	GO:0033554	GO:BP	0.0184562	1866	172	22	0.127907	0.0117899	27543	9518	Hspa2,Fbxo2,Srebf1,Cetn2,Bcl2,Ogt,Map1b,Fus,Nedd4,Romo1,Tomm7,Hnrnpk,Hsp90aa1,Hmgn1,Hmgb1,Park7,Zfp36l1,Polr2i,Ywhae,Ddx5,Mef2c,Mt3
735	Tanycytes	P45	response to stimulus	GO:0050896	GO:BP	0.0184562	10393	172	83	0.482558	0.00798614	27543	15410	Gpr50,Slit2,Frzb,Thrsp,Mia,Sox9,Six3,Mlc1,Ildr2,Prdx6,Igfbp5,Hspa2,Anxa5,Fbxo2,Nnat,Sorbs2,Nfib,Tmem107,Sox2,Mdk,Rarres2,Srebf1,Ccnd2,Slc1a3,Map2,Ank2,Foxj1,Gja1,Ntrk2,Gstm1,Cetn2,Bcl2,Fam107a,Zbtb20,Ogt,Hes1,Metrn,Trim35,Map1b,Cd9,Nudc,Fus,Vim,Thra,Rpn2,Pbxip1,Nedd4,Romo1,Chchd10,Ddx17,Psip1,Hnrnpu,Mt2,Pea15a,Srsf1,Srsf5,Tomm7,Btg1,Hnrnph1,Hnrnpk,Hsp90aa1,Hmgn1,Mat2a,Hint1,Cd63,Hmgb1,Ramp1,Gng5,…
736	Tanycytes	P45	protein localization to extracellular region	GO:0071692	GO:BP	0.0184595	386	172	8	0.0465116	0.0207254	27543	19671	Ildr2,Anxa5,Nnat,Srebf1,Rfx3,Gja1,Park7,Apoe
737	Tanycytes	P45	cell projection assembly	GO:0030031	GO:BP	0.0185187	566	172	10	0.0581395	0.0176678	27543	7677	Slit2,Rsph1,Meig1,Tmem107,Rfx3,Foxj1,Ttyh1,Pfn2,Hsp90aa1,Dynll1
738	Tanycytes	P45	regulation of cellular component size	GO:0032535	GO:BP	0.0187004	387	172	8	0.0465116	0.0206718	27543	8826	Slit2,Map2,Ogt,Map1b,Pfn2,Hsp90aa1,Mt3,Apoe
739	Tanycytes	P45	insulin secretion	GO:0030073	GO:BP	0.0187215	227	172	6	0.0348837	0.0264317	27543	7697	Ildr2,Nnat,Srebf1,Rfx3,Gja1,Park7
740	Tanycytes	P45	cell cycle G1/S phase transition	GO:0044843	GO:BP	0.0187215	227	172	6	0.0348837	0.0264317	27543	13028	Id4,Sox2,Fhl1,Ccnd2,Bcl2,Fam107a
741	Tanycytes	P45	negative regulation of cation transmembrane transport	GO:1904063	GO:BP	0.0187328	96	172	4	0.0232558	0.0416667	27543	27060	Bcl2,Nedd4,Park7,Ywhae
742	Tanycytes	P45	regulation of biomineral tissue development	GO:0070167	GO:BP	0.0187328	96	172	4	0.0232558	0.0416667	27543	18689	Sox9,Gja1,Gpm6b,Mef2c
743	Tanycytes	P45	regulation of fatty acid metabolic process	GO:0019217	GO:BP	0.0187328	96	172	4	0.0232558	0.0416667	27543	6469	Sox9,Apoc1,Srebf1,Dbi
744	Tanycytes	P45	positive regulation of cell death	GO:0010942	GO:BP	0.0188248	664	172	11	0.0639535	0.0165663	27543	5063	Slit2,Frzb,Anxa5,Trim35,Pea15a,Btg1,Hmgb1,Park7,Mef2c,Mt3,Apoe
745	Tanycytes	P45	regulation of monooxygenase activity	GO:0032768	GO:BP	0.0188248	47	172	3	0.0174419	0.0638298	27543	9011	S100a1,Park7,Apoe
746	Tanycytes	P45	amyloid-beta formation	GO:0034205	GO:BP	0.0188248	47	172	3	0.0174419	0.0638298	27543	9764	Spon1,Ntrk2,Apoe
747	Tanycytes	P45	negative regulation of coagulation	GO:0050819	GO:BP	0.0188248	47	172	3	0.0174419	0.0638298	27543	15344	Anxa5,Cd9,Apoe
748	Tanycytes	P45	tissue migration	GO:0090130	GO:BP	0.0188248	305	172	7	0.0406977	0.0229508	27543	21149	Slit2,Sox9,Pfn2,Cd63,Hmgb1,Mef2c,Apoe
749	Tanycytes	P45	neural tube patterning	GO:0021532	GO:BP	0.0188248	47	172	3	0.0174419	0.0638298	27543	7073	Ssbp3,Tmem107,Hes1
750	Tanycytes	P45	negative regulation of axon extension	GO:0030517	GO:BP	0.0188248	47	172	3	0.0174419	0.0638298	27543	7887	Slit2,Map2,Mt3
751	Tanycytes	P45	regulation of lymphocyte proliferation	GO:0050670	GO:BP	0.0188248	228	172	6	0.0348837	0.0263158	27543	15256	Foxj1,Bcl2,Hes1,Znhit1,Hmgb1,Mef2c
752	Tanycytes	P45	mesenchymal cell proliferation	GO:0010463	GO:BP	0.0188248	47	172	3	0.0174419	0.0638298	27543	4645	Sox9,Nfib,Hmgb1
753	Tanycytes	P45	molting cycle process	GO:0022404	GO:BP	0.0191104	97	172	4	0.0232558	0.0412371	27543	7579	Sox9,Igfbp5,Bcl2,Dbi
754	Tanycytes	P45	cell-substrate junction organization	GO:0150115	GO:BP	0.0191104	97	172	4	0.0232558	0.0412371	27543	23288	Bcl2,Fam107a,S100a10,Gpm6b
755	Tanycytes	P45	establishment of protein localization to mitochondrion	GO:0072655	GO:BP	0.0191104	97	172	4	0.0232558	0.0412371	27543	20367	Srebf1,Romo1,Tomm7,Hsp90aa1
756	Tanycytes	P45	hair cycle process	GO:0022405	GO:BP	0.0191104	97	172	4	0.0232558	0.0412371	27543	7580	Sox9,Igfbp5,Bcl2,Dbi
757	Tanycytes	P45	negative regulation of neurogenesis	GO:0050768	GO:BP	0.0193592	159	172	5	0.0290698	0.0314465	27543	15305	Id4,Slit2,Map2,Hes1,Mt3
758	Tanycytes	P45	regulation of development, heterochronic	GO:0040034	GO:BP	0.0194928	14	172	2	0.0116279	0.142857	27543	11480	Hes1,Hmgn1
759	Tanycytes	P45	germinal center formation	GO:0002467	GO:BP	0.0194928	14	172	2	0.0116279	0.142857	27543	1113	Foxj1,Mef2c
760	Tanycytes	P45	maintenance of protein location	GO:0045185	GO:BP	0.0194928	98	172	4	0.0232558	0.0408163	27543	13162	Gja1,Chchd10,Hnrnpu,Park7
761	Tanycytes	P45	regulation of phospholipid transport	GO:2001138	GO:BP	0.0194928	14	172	2	0.0116279	0.142857	27543	30313	Dbi,Apoe
762	Tanycytes	P45	adenohypophysis development	GO:0021984	GO:BP	0.0194928	14	172	2	0.0116279	0.142857	27543	7520	Sox2,Hes1
763	Tanycytes	P45	regulation of protein glycosylation	GO:0060049	GO:BP	0.0194928	14	172	2	0.0116279	0.142857	27543	16866	Ramp1,Mt3
764	Tanycytes	P45	phospholipid efflux	GO:0033700	GO:BP	0.0194928	14	172	2	0.0116279	0.142857	27543	9615	Apoc1,Apoe
765	Tanycytes	P45	negative regulation of sterol transport	GO:0032372	GO:BP	0.0194928	14	172	2	0.0116279	0.142857	27543	8718	Apoc1,Apoe
766	Tanycytes	P45	negative regulation of fatty acid oxidation	GO:0046322	GO:BP	0.0194928	14	172	2	0.0116279	0.142857	27543	14021	Sox9,Dbi
767	Tanycytes	P45	skin epidermis development	GO:0098773	GO:BP	0.0194928	98	172	4	0.0232558	0.0408163	27543	22089	Sox9,Igfbp5,Bcl2,Dbi
768	Tanycytes	P45	regulation of biomineralization	GO:0110149	GO:BP	0.0194928	98	172	4	0.0232558	0.0408163	27543	22748	Sox9,Gja1,Gpm6b,Mef2c
769	Tanycytes	P45	negative regulation of cholesterol transport	GO:0032375	GO:BP	0.0194928	14	172	2	0.0116279	0.142857	27543	8721	Apoc1,Apoe
770	Tanycytes	P45	somatic stem cell population maintenance	GO:0035019	GO:BP	0.0194982	48	172	3	0.0174419	0.0625	27543	10078	Sox9,Sox2,Hes1
771	Tanycytes	P45	lymphocyte activation	GO:0046649	GO:BP	0.0195588	872	172	13	0.0755814	0.0149083	27543	14265	Ildr2,Mdk,Pbx1,Foxj1,Gja1,Bcl2,Hes1,Nedd4,Hsp90aa1,Znhit1,Hmgb1,Zfp36l1,Mef2c
772	Tanycytes	P45	regulation of lymphocyte activation	GO:0051249	GO:BP	0.019763	575	172	10	0.0581395	0.0173913	27543	15704	Ildr2,Mdk,Foxj1,Bcl2,Hes1,Hsp90aa1,Znhit1,Hmgb1,Zfp36l1,Mef2c
773	Tanycytes	P45	response to glucose	GO:0009749	GO:BP	0.0198907	232	172	6	0.0348837	0.0258621	27543	4097	Ildr2,Nnat,Srebf1,Gja1,Zbtb20,Ogt
774	Tanycytes	P45	epithelial cell development	GO:0002064	GO:BP	0.0198907	232	172	6	0.0348837	0.0258621	27543	773	Sox9,Six3,Rfx3,Foxj1,Gja1,Vim
775	Tanycytes	P45	regulation of mononuclear cell proliferation	GO:0032944	GO:BP	0.0198907	232	172	6	0.0348837	0.0258621	27543	9135	Foxj1,Bcl2,Hes1,Znhit1,Hmgb1,Mef2c
776	Tanycytes	P45	reactive oxygen species metabolic process	GO:0072593	GO:BP	0.020287	233	172	6	0.0348837	0.0257511	27543	20348	Bcl2,Ogt,Romo1,Park7,Gnai2,Mt3
777	Tanycytes	P45	negative regulation of T cell differentiation	GO:0045581	GO:BP	0.0204366	49	172	3	0.0174419	0.0612245	27543	13313	Mdk,Foxj1,Hmgb1
778	Tanycytes	P45	developmental pigmentation	GO:0048066	GO:BP	0.0204366	49	172	3	0.0174419	0.0612245	27543	14521	Bcl2,Cd63,Mef2c
779	Tanycytes	P45	regulation of glycoprotein metabolic process	GO:1903018	GO:BP	0.0204366	49	172	3	0.0174419	0.0612245	27543	26133	Bcl2,Ramp1,Mt3
780	Tanycytes	P45	phosphatidylinositol-mediated signaling	GO:0048015	GO:BP	0.0208614	163	172	5	0.0290698	0.0306748	27543	14494	Sox9,Ntrk2,Ogt,Nedd4,Zfp36l1
781	Tanycytes	P45	negative regulation of nervous system development	GO:0051961	GO:BP	0.0208614	163	172	5	0.0290698	0.0306748	27543	16222	Id4,Slit2,Map2,Hes1,Mt3
782	Tanycytes	P45	stem cell differentiation	GO:0048863	GO:BP	0.0209719	235	172	6	0.0348837	0.0255319	27543	15152	Frzb,Sox9,Msi2,Hes1,Hnrnpu,Mef2c
783	Tanycytes	P45	regulation of leukocyte activation	GO:0002694	GO:BP	0.0209719	678	172	11	0.0639535	0.0162242	27543	1335	Ildr2,Mdk,Foxj1,Bcl2,Hes1,Hsp90aa1,Znhit1,Hmgb1,Zfp36l1,Jund,Mef2c
784	Tanycytes	P45	small molecule metabolic process	GO:0044281	GO:BP	0.0210832	1778	172	21	0.122093	0.011811	27543	12712	Sox9,Slc16a2,Apoc1,Srebf1,Slc1a3,Gstm1,Dalrd3,Zbtb20,Ogt,Chpt1,Aldoc,Mthfd2l,Mat2a,Hint1,Hmgb1,Dbi,Ptges3,Park7,Mt3,Apoe,Gpx4
785	Tanycytes	P45	liver development	GO:0001889	GO:BP	0.0211937	164	172	5	0.0290698	0.0304878	27543	628	Frzb,Sox9,Mdk,Hes1,Srsf5
786	Tanycytes	P45	regulation of endothelial cell proliferation	GO:0001936	GO:BP	0.0211937	164	172	5	0.0290698	0.0304878	27543	666	Mdk,Gja1,Hmgb1,Mef2c,Apoe
787	Tanycytes	P45	organic cyclic compound catabolic process	GO:1901361	GO:BP	0.0211937	489	172	9	0.0523256	0.0184049	27543	24666	Fus,Vim,Hnrnpu,Srsf1,Hint1,Zfp36l1,Ddx5,Mt3,Apoe
788	Tanycytes	P45	positive regulation of lipid biosynthetic process	GO:0046889	GO:BP	0.0211937	101	172	4	0.0232558	0.039604	27543	14428	Srebf1,Zbtb20,Dbi,Apoe
789	Tanycytes	P45	regulation of response to stress	GO:0080134	GO:BP	0.0211937	1317	172	17	0.0988372	0.0129081	27543	20874	Slit2,Mlc1,Anxa5,Mdk,Srebf1,Gja1,Ogt,Cd9,Fus,Hnrnpk,Hsp90aa1,Hmgb1,Park7,Ddx5,Mef2c,Apoe,Gpx4
790	Tanycytes	P45	regulation of triglyceride metabolic process	GO:0090207	GO:BP	0.0212602	50	172	3	0.0174419	0.06	27543	21220	Thrsp,Srebf1,Apoe
791	Tanycytes	P45	regulation of telomerase activity	GO:0051972	GO:BP	0.0212602	50	172	3	0.0174419	0.06	27543	16233	Hnrnpa2b1,Hsp90aa1,Ptges3
792	Tanycytes	P45	regulation of stem cell proliferation	GO:0072091	GO:BP	0.0212602	50	172	3	0.0174419	0.06	27543	19959	Gja1,Hnrnpu,Zfp36l1
793	Tanycytes	P45	negative regulation of epithelial cell differentiation	GO:0030857	GO:BP	0.0212602	50	172	3	0.0174419	0.06	27543	8028	Frzb,Sox9,Hes1
794	Tanycytes	P45	response to hexose	GO:0009746	GO:BP	0.0215418	237	172	6	0.0348837	0.0253165	27543	4094	Ildr2,Nnat,Srebf1,Gja1,Zbtb20,Ogt
795	Tanycytes	P45	regulation of cell cycle G1/S phase transition	GO:1902806	GO:BP	0.0215837	165	172	5	0.0290698	0.030303	27543	25937	Sox2,Fhl1,Ccnd2,Bcl2,Fam107a
796	Tanycytes	P45	positive regulation of cell size	GO:0045793	GO:BP	0.0215862	15	172	2	0.0116279	0.133333	27543	13515	Ogt,Hsp90aa1
797	Tanycytes	P45	negative regulation of anoikis	GO:2000811	GO:BP	0.0215862	15	172	2	0.0116279	0.133333	27543	30013	Ntrk2,Bcl2
798	Tanycytes	P45	secretion by cell	GO:0032940	GO:BP	0.0215975	886	172	13	0.0755814	0.0146727	27543	9132	Slc16a2,Ildr2,Anxa5,Nnat,Srebf1,Rfx3,Gja1,Ntrk2,Pfn2,Park7,Gnai2,Mef2c,Apoe
799	Tanycytes	P45	lymphocyte proliferation	GO:0046651	GO:BP	0.0217182	317	172	7	0.0406977	0.022082	27543	14266	Foxj1,Gja1,Bcl2,Hes1,Znhit1,Hmgb1,Mef2c
800	Tanycytes	P45	mRNA catabolic process	GO:0006402	GO:BP	0.0218222	238	172	6	0.0348837	0.0252101	27543	2393	Fus,Vim,Hnrnpu,Srsf1,Zfp36l1,Ddx5
801	Tanycytes	P45	inositol lipid-mediated signaling	GO:0048017	GO:BP	0.021978	166	172	5	0.0290698	0.0301205	27543	14496	Sox9,Ntrk2,Ogt,Nedd4,Zfp36l1
802	Tanycytes	P45	negative regulation of reactive oxygen species metabolic process	GO:2000378	GO:BP	0.0222064	51	172	3	0.0174419	0.0588235	27543	29597	Bcl2,Park7,Mt3
803	Tanycytes	P45	regulation of neurotransmitter levels	GO:0001505	GO:BP	0.0222064	239	172	6	0.0348837	0.0251046	27543	427	Ntrk2,Pfn2,Gpm6b,Park7,Pebp1,Mef2c
804	Tanycytes	P45	protein localization to mitochondrion	GO:0070585	GO:BP	0.0222781	103	172	4	0.0232558	0.038835	27543	18941	Srebf1,Romo1,Tomm7,Hsp90aa1
805	Tanycytes	P45	learning or memory	GO:0007611	GO:BP	0.0223052	319	172	7	0.0406977	0.0219436	27543	3471	Mdk,Ccnd2,Ntrk2,Thra,Dbi,Mef2c,Apoe
806	Tanycytes	P45	hepaticobiliary system development	GO:0061008	GO:BP	0.0224043	167	172	5	0.0290698	0.0299401	27543	17758	Frzb,Sox9,Mdk,Hes1,Srsf5
807	Tanycytes	P45	RNA splicing	GO:0008380	GO:BP	0.0224356	1557	172	19	0.110465	0.012203	27543	3608	Ildr2,Luc7l3,Hnrnpa2b1,Fus,Srsf10,Ddx17,Psip1,Hnrnpu,Srsf1,Srsf5,Ubl5,Hnrnph1,Hnrnpk,Snrpg,Son,Ddx5,Rbm39,Hnrnpf,Tra2a
808	Tanycytes	P45	regulation of RNA stability	GO:0043487	GO:BP	0.0229204	168	172	5	0.0290698	0.0297619	27543	12362	Fus,Vim,Hnrnpu,Srsf1,Zfp36l1
809	Tanycytes	P45	mononuclear cell proliferation	GO:0032943	GO:BP	0.0229596	321	172	7	0.0406977	0.0218069	27543	9134	Foxj1,Gja1,Bcl2,Hes1,Znhit1,Hmgb1,Mef2c
810	Tanycytes	P45	cochlea development	GO:0090102	GO:BP	0.0232563	52	172	3	0.0174419	0.0576923	27543	21122	Frzb,Sox9,Hes1
811	Tanycytes	P45	MAPK cascade	GO:0000165	GO:BP	0.0232963	792	172	12	0.0697674	0.0151515	27543	72	Sox9,Sox2,Ntrk2,Pea15a,Hmgb1,Zfp36l1,Ywhae,Pebp1,Gnai2,Mef2c,Mt3,Apoe
812	Tanycytes	P45	regulation of canonical Wnt signaling pathway	GO:0060828	GO:BP	0.0233086	242	172	6	0.0348837	0.0247934	27543	17582	Frzb,Sox9,Sox2,Mdk,Thra,Apoe
813	Tanycytes	P45	response to cAMP	GO:0051591	GO:BP	0.0235925	105	172	4	0.0232558	0.0380952	27543	15954	Igfbp5,Srebf1,Mat2a,Zfp36l1
814	Tanycytes	P45	calcium ion homeostasis	GO:0055074	GO:BP	0.0235982	323	172	7	0.0406977	0.0216718	27543	16779	Fxyd1,Ank2,Bcl2,Dbi,Smdt1,Ywhae,Apoe
815	Tanycytes	P45	cellular response to growth factor stimulus	GO:0071363	GO:BP	0.0237112	693	172	11	0.0639535	0.015873	27543	19392	Slit2,Sox9,Ntrk2,Hes1,Map1b,Nedd4,Cd63,Zfp36l1,Ddx5,Mef2c,Mt3
816	Tanycytes	P45	glycogen catabolic process	GO:0005980	GO:BP	0.0239091	16	172	2	0.0116279	0.125	27543	2014	Pygb,Hmgb1
817	Tanycytes	P45	response to UV-B	GO:0010224	GO:BP	0.0239091	16	172	2	0.0116279	0.125	27543	4480	Bcl2,Hmgn1
818	Tanycytes	P45	negative regulation of oligodendrocyte differentiation	GO:0048715	GO:BP	0.0239091	16	172	2	0.0116279	0.125	27543	15015	Id4,Hes1
819	Tanycytes	P45	cerebellar granular layer development	GO:0021681	GO:BP	0.0239091	16	172	2	0.0116279	0.125	27543	7221	Mdk,Nfix
820	Tanycytes	P45	negative regulation of ion transmembrane transport	GO:0034766	GO:BP	0.0241332	106	172	4	0.0232558	0.0377358	27543	10042	Bcl2,Nedd4,Park7,Ywhae
821	Tanycytes	P45	embryonic organ development	GO:0048568	GO:BP	0.0241332	502	172	9	0.0523256	0.0179283	27543	14880	Frzb,Sox9,Six3,Pbx1,Rarres2,Gja1,Hes1,Zfp36l1,Mef2c
822	Tanycytes	P45	negative regulation of small molecule metabolic process	GO:0062014	GO:BP	0.0241332	106	172	4	0.0232558	0.0377358	27543	18504	Sox9,Apoc1,Dbi,Apoe
823	Tanycytes	P45	positive regulation of RNA splicing	GO:0033120	GO:BP	0.0241522	53	172	3	0.0174419	0.0566038	27543	9251	Srsf1,Srsf5,Hnrnpk
824	Tanycytes	P45	mitotic cell cycle phase transition	GO:0044772	GO:BP	0.0243411	412	172	8	0.0465116	0.0194175	27543	12980	Id4,Hspa2,Fhl1,Pbx1,Ccnd2,Bcl2,Fam107a,Zfp36l1
825	Tanycytes	P45	transmembrane receptor protein tyrosine kinase signaling pathway	GO:0007169	GO:BP	0.0243411	598	172	10	0.0581395	0.0167224	27543	3069	Sox9,Igfbp5,Rarres2,Srebf1,Ntrk2,Ogt,Nedd4,Cd63,Gnai2,Mt3
826	Tanycytes	P45	negative regulation of protein metabolic process	GO:0051248	GO:BP	0.0244956	1119	172	15	0.0872093	0.0134048	27543	15703	Slit2,Fxyd1,Igfbp5,Spon1,Ntrk2,Ogt,Hnrnpu,Dbi,Park7,Zfp36l1,Ywhae,Pebp1,Gnai2,Mt3,Apoe
827	Tanycytes	P45	branching morphogenesis of an epithelial tube	GO:0048754	GO:BP	0.0247	172	172	5	0.0290698	0.0290698	27543	15050	Slit2,Sox9,Mdk,Pbx1,Bcl2
828	Tanycytes	P45	striated muscle contraction	GO:0006941	GO:BP	0.0247	172	172	5	0.0290698	0.0290698	27543	2878	Fxyd1,Ank2,Synm,Srsf1,Hsp90aa1
829	Tanycytes	P45	response to monosaccharide	GO:0034284	GO:BP	0.0247103	246	172	6	0.0348837	0.0243902	27543	9814	Ildr2,Nnat,Srebf1,Gja1,Zbtb20,Ogt
830	Tanycytes	P45	energy derivation by oxidation of organic compounds	GO:0015980	GO:BP	0.0247317	327	172	7	0.0406977	0.0214067	27543	5622	Pygb,Slc1a3,Chchd10,Hmgb1,Ptges3,Park7,Mt3
831	Tanycytes	P45	nucleic acid metabolic process	GO:0090304	GO:BP	0.0248557	7815	172	65	0.377907	0.00831734	27543	21315	Rax,Id4,Sox9,Six3,Ildr2,Lmo4,Ssbp3,Nfib,Sox2,Basp1,Mdk,Pbx1,Srebf1,Rfx3,Foxj1,Gja1,Nfix,Aamdc,Cetn2,S100a10,Dalrd3,Zbtb20,Ogt,Hes1,Sall2,Luc7l3,Ptov1,Hnrnpa2b1,Fus,Vim,Thra,Elof1,Pbxip1,Nedd4,Chchd10,Srsf10,Ddx17,Psip1,Hnrnpu,Srsf1,Srsf5,Ubl5,Hnrnph1,Hnrnpk,Hsp90aa1,Hmgn1,Snrpg,Ssbp4,Znhit1,Hint1,Hmgb1,Ptges3,Park7,Zfp36l1,Polr2i,Jund,Son,Ptms,Ddx5,Rbm39,Mef2c,Mt3,Hnrnpf,Apoe,Tra2a
832	Tanycytes	P45	endocrine pancreas development	GO:0031018	GO:BP	0.0250672	54	172	3	0.0174419	0.0555556	27543	8099	Sox9,Rfx3,Hes1
833	Tanycytes	P45	negative regulation of supramolecular fiber organization	GO:1902904	GO:BP	0.0250672	173	172	5	0.0290698	0.0289017	27543	26027	Slit2,Map2,Map1b,Pfn2,Apoe
834	Tanycytes	P45	macromolecule catabolic process	GO:0009057	GO:BP	0.0250672	1347	172	17	0.0988372	0.0126206	27543	3660	Sox9,1700016K19Rik,Fbxo2,Pygb,Gja1,Ogt,Fus,Vim,Nedd4,Hnrnpu,Srsf1,Hsp90aa1,Hmgb1,Park7,Zfp36l1,Ddx5,Apoe
835	Tanycytes	P45	regulation of oligodendrocyte differentiation	GO:0048713	GO:BP	0.0250672	54	172	3	0.0174419	0.0555556	27543	15013	Id4,Mdk,Hes1
836	Tanycytes	P45	regulation of long-term synaptic potentiation	GO:1900271	GO:BP	0.0250672	54	172	3	0.0174419	0.0555556	27543	23609	Fam107a,Hnrnpk,Apoe
837	Tanycytes	P45	hematopoietic or lymphoid organ development	GO:0048534	GO:BP	0.0254364	1016	172	14	0.0813953	0.0137795	27543	14854	Lmo4,Ssbp3,Mdk,Pbx1,Foxj1,Bcl2,Ogt,Hes1,Thra,Pbxip1,Hsp90aa1,Hmgb1,Zfp36l1,Mef2c
838	Tanycytes	P45	regulation of mRNA catabolic process	GO:0061013	GO:BP	0.0256199	174	172	5	0.0290698	0.0287356	27543	17762	Fus,Vim,Hnrnpu,Srsf1,Zfp36l1
839	Tanycytes	P45	peptidyl-serine phosphorylation	GO:0018105	GO:BP	0.0256975	330	172	7	0.0406977	0.0212121	27543	5998	Ntrk2,Bcl2,Ogt,Pfn2,Hsp90aa1,Park7,H3f3a
840	Tanycytes	P45	glucan catabolic process	GO:0009251	GO:BP	0.0259715	17	172	2	0.0116279	0.117647	27543	3848	Pygb,Hmgb1
841	Tanycytes	P45	cellular response to interleukin-7	GO:0098761	GO:BP	0.0259715	17	172	2	0.0116279	0.117647	27543	22080	Hnrnph1,Hmgb1
842	Tanycytes	P45	positive regulation of cellular component movement	GO:0051272	GO:BP	0.0259715	606	172	10	0.0581395	0.0165017	27543	15721	Sox9,Igfbp5,Mdk,Rarres2,Map2,Bcl2,Fam107a,Hmgb1,Gnai2,Malat1
843	Tanycytes	P45	cellular polysaccharide catabolic process	GO:0044247	GO:BP	0.0259715	17	172	2	0.0116279	0.117647	27543	12690	Pygb,Hmgb1
844	Tanycytes	P45	negative regulation of platelet activation	GO:0010544	GO:BP	0.0259715	17	172	2	0.0116279	0.117647	27543	4701	Cd9,Apoe
845	Tanycytes	P45	negative regulation of secretion by cell	GO:1903531	GO:BP	0.0259715	175	172	5	0.0290698	0.0285714	27543	26585	Anxa5,Srebf1,Gja1,Gnai2,Apoe
846	Tanycytes	P45	response to cadmium ion	GO:0046686	GO:BP	0.0259715	55	172	3	0.0174419	0.0545455	27543	14296	Mt2,Mt3,Mt1
847	Tanycytes	P45	heart valve development	GO:0003170	GO:BP	0.0259715	55	172	3	0.0174419	0.0545455	27543	1741	Slit2,Sox9,Mef2c
848	Tanycytes	P45	positive regulation of locomotion	GO:0040017	GO:BP	0.0259715	606	172	10	0.0581395	0.0165017	27543	11464	Slit2,Sox9,Igfbp5,Mdk,Rarres2,Bcl2,Fam107a,Hmgb1,Gnai2,Malat1
849	Tanycytes	P45	retinal rod cell differentiation	GO:0060221	GO:BP	0.0259715	17	172	2	0.0116279	0.117647	27543	17005	Sox9,Ntrk2
850	Tanycytes	P45	response to interleukin-7	GO:0098760	GO:BP	0.0259715	17	172	2	0.0116279	0.117647	27543	22079	Hnrnph1,Hmgb1
851	Tanycytes	P45	neuron death	GO:0070997	GO:BP	0.0259715	418	172	8	0.0465116	0.0191388	27543	19190	Mdk,Ntrk2,Bcl2,Park7,Mef2c,Mt3,Apoe,Mt1
852	Tanycytes	P45	positive regulation of catabolic process	GO:0009896	GO:BP	0.0260395	511	172	9	0.0523256	0.0176125	27543	4216	Sox9,Gja1,Zbtb20,Nedd4,Hnrnpu,Hsp90aa1,Hmgb1,Zfp36l1,Apoe
853	Tanycytes	P45	chromosome organization	GO:0051276	GO:BP	0.0260395	1021	172	14	0.0813953	0.013712	27543	15725	Sox9,Hspa2,Ogt,Anp32e,Hnrnpa2b1,Nudc,Hnrnpu,Hsp90aa1,Hmgn1,Znhit1,Hmgb1,Ptges3,H3f3a,Gpx4
854	Tanycytes	P45	regulation of synapse organization	GO:0050807	GO:BP	0.0264207	251	172	6	0.0348837	0.0239044	27543	15336	Ntrk2,Nedd4,Hnrnpk,Tuba1a,Mef2c,Apoe
855	Tanycytes	P45	regulation of T cell activation	GO:0050863	GO:BP	0.0264698	333	172	7	0.0406977	0.021021	27543	15382	Ildr2,Mdk,Foxj1,Hes1,Hsp90aa1,Znhit1,Hmgb1
856	Tanycytes	P45	RNA metabolic process	GO:0016070	GO:BP	0.026659	7258	172	61	0.354651	0.00840452	27543	5667	Rax,Id4,Sox9,Six3,Ildr2,Lmo4,Ssbp3,Nfib,Sox2,Basp1,Mdk,Pbx1,Srebf1,Rfx3,Foxj1,Nfix,Aamdc,S100a10,Dalrd3,Zbtb20,Ogt,Hes1,Sall2,Luc7l3,Ptov1,Hnrnpa2b1,Fus,Vim,Thra,Elof1,Pbxip1,Nedd4,Chchd10,Srsf10,Ddx17,Psip1,Hnrnpu,Srsf1,Srsf5,Ubl5,Hnrnph1,Hnrnpk,Hmgn1,Snrpg,Ssbp4,Znhit1,Hint1,Hmgb1,Park7,Zfp36l1,Polr2i,Jund,Son,Ptms,Ddx5,Rbm39,Mef2c,Mt3,Hnrnpf,Apoe,Tra2a
857	Tanycytes	P45	regulation of leukocyte proliferation	GO:0070663	GO:BP	0.0268029	252	172	6	0.0348837	0.0238095	27543	18996	Foxj1,Bcl2,Hes1,Znhit1,Hmgb1,Mef2c
858	Tanycytes	P45	response to mechanical stimulus	GO:0009612	GO:BP	0.0268029	252	172	6	0.0348837	0.0238095	27543	3984	Sox9,Mdk,Slc1a3,Gja1,Map1b,Jund
859	Tanycytes	P45	cellular component disassembly	GO:0022411	GO:BP	0.0268855	422	172	8	0.0465116	0.0189573	27543	7586	Hspa2,Lix1,Srebf1,Map2,Ogt,Map1b,Pbxip1,Tomm7
860	Tanycytes	P45	macrophage migration	GO:1905517	GO:BP	0.0268855	56	172	3	0.0174419	0.0535714	27543	28405	Mdk,Rarres2,Cd9
861	Tanycytes	P45	regulation of protein targeting	GO:1903533	GO:BP	0.0268855	56	172	3	0.0174419	0.0535714	27543	26587	Srebf1,Ogt,Tomm7
862	Tanycytes	P45	muscle system process	GO:0003012	GO:BP	0.0268855	422	172	8	0.0465116	0.0189573	27543	1588	Fxyd1,Igfbp5,Sorbs2,Ank2,Synm,Srsf1,Hsp90aa1,Mef2c
863	Tanycytes	P45	regulation of microtubule polymerization	GO:0031113	GO:BP	0.0268855	56	172	3	0.0174419	0.0535714	27543	8160	Ckap5,Map2,Map1b
864	Tanycytes	P45	negative regulation of lipid metabolic process	GO:0045833	GO:BP	0.0269932	111	172	4	0.0232558	0.036036	27543	13549	Sox9,Apoc1,Dbi,Apoe
865	Tanycytes	P45	response to heat	GO:0009408	GO:BP	0.0269932	111	172	4	0.0232558	0.036036	27543	3913	Hspa2,Psip1,Hsp90aa1,Ywhae
866	Tanycytes	P45	positive regulation of cell projection organization	GO:0031346	GO:BP	0.0270866	423	172	8	0.0465116	0.0189125	27543	8277	Mdk,Ntrk2,Metrn,Map1b,Hnrnpk,Hsp90aa1,Apoe,Dynll1
867	Tanycytes	P45	eye morphogenesis	GO:0048592	GO:BP	0.0272345	178	172	5	0.0290698	0.0280899	27543	14902	Sox9,Six3,Ntrk2,Bcl2,Hmgn1
868	Tanycytes	P45	mitochondrial membrane organization	GO:0007006	GO:BP	0.027699	112	172	4	0.0232558	0.0357143	27543	2929	Bcl2,Romo1,Chchd10,Hsp90aa1
869	Tanycytes	P45	chondrocyte differentiation	GO:0002062	GO:BP	0.027699	112	172	4	0.0232558	0.0357143	27543	771	Sox9,Nfib,Mdk,Mef2c
870	Tanycytes	P45	blood vessel endothelial cell migration	GO:0043534	GO:BP	0.027699	112	172	4	0.0232558	0.0357143	27543	12387	Slit2,Hmgb1,Mef2c,Apoe
871	Tanycytes	P45	negative regulation of retinal ganglion cell axon guidance	GO:0090260	GO:BP	0.0277007	1	172	1	0.00581395	1	27543	21272	Slit2
872	Tanycytes	P45	negative regulation of skeletal muscle hypertrophy	GO:1904205	GO:BP	0.0277007	1	172	1	0.00581395	1	27543	27188	Igfbp5
873	Tanycytes	P45	positive regulation of heparan sulfate proteoglycan binding	GO:1905860	GO:BP	0.0277007	1	172	1	0.00581395	1	27543	28712	Apoe
874	Tanycytes	P45	regulation of cell proliferation involved in tissue homeostasis	GO:0060784	GO:BP	0.0277007	1	172	1	0.00581395	1	27543	17538	Sox9
875	Tanycytes	P45	positive regulation of cell cycle process	GO:0090068	GO:BP	0.0277007	260	172	6	0.0348837	0.0230769	27543	21092	Hspa2,Pbx1,Ccnd2,Cspp1,Hnrnpu,Pebp1
876	Tanycytes	P45	positive regulation of L-dopa biosynthetic process	GO:1903197	GO:BP	0.0277007	1	172	1	0.00581395	1	27543	26279	Park7
877	Tanycytes	P45	positive regulation of DNA binding	GO:0043388	GO:BP	0.0277007	59	172	3	0.0174419	0.0508475	27543	12286	Hes1,Hmgb1,Park7
878	Tanycytes	P45	prechordal plate formation	GO:0021501	GO:BP	0.0277007	1	172	1	0.00581395	1	27543	7042	Ssbp3
879	Tanycytes	P45	regulation of heparan sulfate proteoglycan binding	GO:1905858	GO:BP	0.0277007	1	172	1	0.00581395	1	27543	28710	Apoe
880	Tanycytes	P45	aortic valve morphogenesis	GO:0003180	GO:BP	0.0277007	18	172	2	0.0116279	0.111111	27543	1751	Slit2,Sox9
881	Tanycytes	P45	positive regulation of heparan sulfate binding	GO:1905855	GO:BP	0.0277007	1	172	1	0.00581395	1	27543	28707	Apoe
882	Tanycytes	P45	hair cycle	GO:0042633	GO:BP	0.0277007	116	172	4	0.0232558	0.0344828	27543	11847	Sox9,Igfbp5,Bcl2,Dbi
883	Tanycytes	P45	sinoatrial valve morphogenesis	GO:0003185	GO:BP	0.0277007	1	172	1	0.00581395	1	27543	1756	Mef2c
884	Tanycytes	P45	regulation of intracellular signal transduction	GO:1902531	GO:BP	0.0277007	1617	172	19	0.110465	0.0117502	27543	25711	Slit2,Sox9,Igfbp5,Sox2,Ntrk2,Bcl2,Ogt,Nedd4,Hnrnpk,Hsp90aa1,Hint1,Hmgb1,Park7,Pebp1,Gnai2,Ddx5,Mef2c,Mt3,Apoe
885	Tanycytes	P45	regulation of synapse structure or activity	GO:0050803	GO:BP	0.0277007	258	172	6	0.0348837	0.0232558	27543	15332	Ntrk2,Nedd4,Hnrnpk,Tuba1a,Mef2c,Apoe
886	Tanycytes	P45	glomerular parietal epithelial cell development	GO:0072016	GO:BP	0.0277007	1	172	1	0.00581395	1	27543	19887	Foxj1
887	Tanycytes	P45	regulation of carbohydrate catabolic process	GO:0043470	GO:BP	0.0277007	57	172	3	0.0174419	0.0526316	27543	12346	Zbtb20,Ogt,Hmgb1
888	Tanycytes	P45	nucleoid organization	GO:0090143	GO:BP	0.0277007	1	172	1	0.00581395	1	27543	21161	Chchd10
889	Tanycytes	P45	negative regulation of transcription from RNA polymerase II promoter in response to UV-induced DNA damage	GO:0010768	GO:BP	0.0277007	1	172	1	0.00581395	1	27543	4905	Nedd4
890	Tanycytes	P45	hindbrain development	GO:0030902	GO:BP	0.0277007	182	172	5	0.0290698	0.0274725	27543	8046	Nfib,Mdk,Nfix,Bcl2,Hes1
891	Tanycytes	P45	regulation of granulocyte chemotaxis	GO:0071622	GO:BP	0.0277007	59	172	3	0.0174419	0.0508475	27543	19613	Slit2,Mdk,Rarres2
892	Tanycytes	P45	regulation of L-dopa biosynthetic process	GO:1903195	GO:BP	0.0277007	1	172	1	0.00581395	1	27543	26277	Park7
893	Tanycytes	P45	leukocyte activation	GO:0045321	GO:BP	0.0277007	1046	172	14	0.0813953	0.0133843	27543	13217	Ildr2,Mdk,Pbx1,Foxj1,Gja1,Bcl2,Hes1,Nedd4,Hsp90aa1,Znhit1,Hmgb1,Zfp36l1,Jund,Mef2c
894	Tanycytes	P45	primary metabolic process	GO:0044238	GO:BP	0.0277007	13120	172	99	0.575581	0.00754573	27543	12685	Rax,Id4,Slit2,Thrsp,Sox9,Slc16a2,Six3,1700016K19Rik,Ildr2,Apoc1,Fxyd1,Igfbp5,Lmo4,Antxr1,Ssbp3,Hspa2,Fbxo2,Pygb,Nfib,Sox2,Basp1,Mdk,Pbx1,Rarres2,Srebf1,Ccnd2,Slc1a3,Sik3,Spon1,Rfx3,Foxj1,Gja1,Nfix,Aamdc,Ntrk2,Gstm1,Cetn2,Bcl2,Fam107a,S100a10,Dalrd3,Zbtb20,Ogt,Hes1,Sall2,Luc7l3,Ptov1,Chpt1,Aldoc,Hnrnpa2b1,Fus,Vim,Thra,Rpn2,Elof1,Pbxip1,Nedd4,Pfn2,Chchd10,Srsf10,Ddx17,Psip1,Hnrnpu,Srsf1,Srsf5,Ubl5,…
895	Tanycytes	P45	milk ejection reflex	GO:0060156	GO:BP	0.0277007	1	172	1	0.00581395	1	27543	16954	Gja1
896	Tanycytes	P45	negative regulation of cell fate determination	GO:1905934	GO:BP	0.0277007	1	172	1	0.00581395	1	27543	28784	Hes1
897	Tanycytes	P45	regulation of cell fate determination	GO:1905933	GO:BP	0.0277007	1	172	1	0.00581395	1	27543	28783	Hes1
898	Tanycytes	P45	negative regulation of phosphatidylcholine catabolic process	GO:0010900	GO:BP	0.0277007	1	172	1	0.00581395	1	27543	5021	Apoc1
899	Tanycytes	P45	guanine deglycation	GO:0106044	GO:BP	0.0277007	1	172	1	0.00581395	1	27543	22513	Park7
900	Tanycytes	P45	epithelial cell proliferation involved in prostatic bud elongation	GO:0060517	GO:BP	0.0277007	1	172	1	0.00581395	1	27543	17282	Sox9
901	Tanycytes	P45	glyoxal catabolic process	GO:1903190	GO:BP	0.0277007	1	172	1	0.00581395	1	27543	26273	Park7
902	Tanycytes	P45	regulation of heparan sulfate binding	GO:1905853	GO:BP	0.0277007	1	172	1	0.00581395	1	27543	28705	Apoe
903	Tanycytes	P45	regulation of cellular response to very-low-density lipoprotein particle stimulus	GO:1905890	GO:BP	0.0277007	1	172	1	0.00581395	1	27543	28740	Apoe
904	Tanycytes	P45	formation of structure involved in a symbiotic process	GO:0044111	GO:BP	0.0277007	1	172	1	0.00581395	1	27543	12642	Nedd4
905	Tanycytes	P45	regulation of defense response	GO:0031347	GO:BP	0.0277007	618	172	10	0.0581395	0.0161812	27543	8278	Slit2,Mdk,Srebf1,Gja1,Hsp90aa1,Hmgb1,Park7,Mef2c,Apoe,Gpx4
906	Tanycytes	P45	negative regulation of axon guidance	GO:1902668	GO:BP	0.0277007	1	172	1	0.00581395	1	27543	25827	Slit2
907	Tanycytes	P45	negative regulation of stomach neuroendocrine cell differentiation	GO:0061106	GO:BP	0.0277007	1	172	1	0.00581395	1	27543	17848	Hes1
908	Tanycytes	P45	regulation of restriction endodeoxyribonuclease activity	GO:0032072	GO:BP	0.0277007	1	172	1	0.00581395	1	27543	8513	Hmgb1
909	Tanycytes	P45	negative regulation of lipid transport across blood-brain barrier	GO:1903001	GO:BP	0.0277007	1	172	1	0.00581395	1	27543	26116	Apoe
910	Tanycytes	P45	calcium ion transmembrane transport	GO:0070588	GO:BP	0.0277007	338	172	7	0.0406977	0.0207101	27543	18944	Hspa2,Anxa5,Ank2,Bcl2,Dbi,Smdt1,Ywhae
911	Tanycytes	P45	positive regulation of lipid transport across blood-brain barrier	GO:1903002	GO:BP	0.0277007	1	172	1	0.00581395	1	27543	26117	Apoe
912	Tanycytes	P45	cellular response to raffinose	GO:0097403	GO:BP	0.0277007	1	172	1	0.00581395	1	27543	21831	Zfp36l1
913	Tanycytes	P45	RNA localization	GO:0006403	GO:BP	0.0277007	185	172	5	0.0290698	0.027027	27543	2394	Cetn2,Hnrnpa2b1,Hnrnpu,Srsf1,Zfp36l1
914	Tanycytes	P45	negative regulation of TRAIL-activated apoptotic signaling pathway	GO:1903122	GO:BP	0.0277007	1	172	1	0.00581395	1	27543	26230	Park7
915	Tanycytes	P45	regulation of pyrroline-5-carboxylate reductase activity	GO:1903167	GO:BP	0.0277007	1	172	1	0.00581395	1	27543	26250	Park7
916	Tanycytes	P45	negative regulation of cellular pH reduction	GO:0032848	GO:BP	0.0277007	1	172	1	0.00581395	1	27543	9068	Bcl2
917	Tanycytes	P45	cellular response to very-low-density lipoprotein particle stimulus	GO:0090731	GO:BP	0.0277007	1	172	1	0.00581395	1	27543	21586	Apoe
918	Tanycytes	P45	positive regulation of pyrroline-5-carboxylate reductase activity	GO:1903168	GO:BP	0.0277007	1	172	1	0.00581395	1	27543	26251	Park7
919	Tanycytes	P45	negative regulation of epithelial cell proliferation involved in lung morphogenesis	GO:2000795	GO:BP	0.0277007	1	172	1	0.00581395	1	27543	29997	Nfib
920	Tanycytes	P45	response to retinoic acid	GO:0032526	GO:BP	0.0277007	113	172	4	0.0232558	0.0353982	27543	8817	Sox9,Srebf1,Gja1,Mef2c
921	Tanycytes	P45	optic vesicle morphogenesis	GO:0003404	GO:BP	0.0277007	1	172	1	0.00581395	1	27543	1973	Six3
922	Tanycytes	P45	L-dopa metabolic process	GO:1903184	GO:BP	0.0277007	1	172	1	0.00581395	1	27543	26267	Park7
923	Tanycytes	P45	regulation of tyrosine 3-monooxygenase activity	GO:1903176	GO:BP	0.0277007	1	172	1	0.00581395	1	27543	26259	Park7
924	Tanycytes	P45	positive regulation of tyrosine 3-monooxygenase activity	GO:1903178	GO:BP	0.0277007	1	172	1	0.00581395	1	27543	26261	Park7
925	Tanycytes	P45	regulation of lipid transport across blood-brain barrier	GO:1903000	GO:BP	0.0277007	1	172	1	0.00581395	1	27543	26115	Apoe
926	Tanycytes	P45	negative regulation of hepatocyte differentiation	GO:0070367	GO:BP	0.0277007	1	172	1	0.00581395	1	27543	18820	Frzb
927	Tanycytes	P45	negative regulation of phospholipid efflux	GO:1902999	GO:BP	0.0277007	1	172	1	0.00581395	1	27543	26114	Apoe
928	Tanycytes	P45	cardiac septum development	GO:0003279	GO:BP	0.0277007	115	172	4	0.0232558	0.0347826	27543	1850	Slit2,Lmo4,Ank2,Hes1
929	Tanycytes	P45	guanine deglycation, methylglyoxal removal	GO:0106045	GO:BP	0.0277007	1	172	1	0.00581395	1	27543	22514	Park7
930	Tanycytes	P45	intermediate-density lipoprotein particle clearance	GO:0071831	GO:BP	0.0277007	1	172	1	0.00581395	1	27543	19751	Apoe
931	Tanycytes	P45	molting cycle	GO:0042303	GO:BP	0.0277007	116	172	4	0.0232558	0.0344828	27543	11651	Sox9,Igfbp5,Bcl2,Dbi
932	Tanycytes	P45	negative regulation of prolactin secretion	GO:1902721	GO:BP	0.0277007	1	172	1	0.00581395	1	27543	25860	Anxa5
933	Tanycytes	P45	protein refolding	GO:0042026	GO:BP	0.0277007	18	172	2	0.0116279	0.111111	27543	11493	Hspa2,Hsp90aa1
934	Tanycytes	P45	glyoxal metabolic process	GO:1903189	GO:BP	0.0277007	1	172	1	0.00581395	1	27543	26272	Park7
935	Tanycytes	P45	glutathione deglycation	GO:0036531	GO:BP	0.0277007	1	172	1	0.00581395	1	27543	11129	Park7
936	Tanycytes	P45	protein deglycation, methylglyoxal removal	GO:0036530	GO:BP	0.0277007	1	172	1	0.00581395	1	27543	11128	Park7
937	Tanycytes	P45	regulation of stomach neuroendocrine cell differentiation	GO:0061105	GO:BP	0.0277007	1	172	1	0.00581395	1	27543	17847	Hes1
938	Tanycytes	P45	protein deglycation, glyoxal removal	GO:0036529	GO:BP	0.0277007	1	172	1	0.00581395	1	27543	11127	Park7
939	Tanycytes	P45	peptidyl-arginine deglycation	GO:0036527	GO:BP	0.0277007	1	172	1	0.00581395	1	27543	11125	Park7
940	Tanycytes	P45	peptidyl-cysteine deglycation	GO:0036526	GO:BP	0.0277007	1	172	1	0.00581395	1	27543	11124	Park7
941	Tanycytes	P45	negative regulation of protein modification process	GO:0031400	GO:BP	0.0277007	526	172	9	0.0523256	0.0171103	27543	8298	Slit2,Fxyd1,Ogt,Dbi,Park7,Ywhae,Pebp1,Gnai2,Apoe
942	Tanycytes	P45	seminal vesicle morphogenesis	GO:0061682	GO:BP	0.0277007	1	172	1	0.00581395	1	27543	18315	Id4
943	Tanycytes	P45	cellular response to glyoxal	GO:0036471	GO:BP	0.0277007	1	172	1	0.00581395	1	27543	11079	Park7
944	Tanycytes	P45	protein localization to M-band	GO:0036309	GO:BP	0.0277007	1	172	1	0.00581395	1	27543	11009	Ank2
945	Tanycytes	P45	L-dopa biosynthetic process	GO:1903185	GO:BP	0.0277007	1	172	1	0.00581395	1	27543	26268	Park7
946	Tanycytes	P45	ameboidal-type cell migration	GO:0001667	GO:BP	0.0277007	430	172	8	0.0465116	0.0186047	27543	489	Slit2,Sox9,Gja1,Pfn2,Cd63,Hmgb1,Mef2c,Apoe
947	Tanycytes	P45	peptidyl-lysine deglycation	GO:0036528	GO:BP	0.0277007	1	172	1	0.00581395	1	27543	11126	Park7
948	Tanycytes	P45	positive regulation of vascular endothelial cell proliferation	GO:1905564	GO:BP	0.0277007	18	172	2	0.0116279	0.111111	27543	28449	Mdk,Hmgb1
949	Tanycytes	P45	mitochondrial nucleoid organization	GO:0090144	GO:BP	0.0277007	1	172	1	0.00581395	1	27543	21162	Chchd10
950	Tanycytes	P45	maintenance of transcriptional fidelity during DNA-templated transcription elongation	GO:0001192	GO:BP	0.0277007	1	172	1	0.00581395	1	27543	382	Polr2i
951	Tanycytes	P45	metanephric nephron tubule development	GO:0072234	GO:BP	0.0277007	19	172	2	0.0116279	0.105263	27543	20102	Sox9,Hes1
952	Tanycytes	P45	response to raffinose	GO:1901545	GO:BP	0.0277007	1	172	1	0.00581395	1	27543	24835	Zfp36l1
953	Tanycytes	P45	response to antibiotic	GO:0046677	GO:BP	0.0277007	59	172	3	0.0174419	0.0508475	27543	14287	Slc1a3,Hsp90aa1,Mef2c
954	Tanycytes	P45	tRNA C3-cytosine methylation	GO:0106217	GO:BP	0.0277007	1	172	1	0.00581395	1	27543	22583	Dalrd3
955	Tanycytes	P45	regulation of central B cell tolerance induction	GO:0002895	GO:BP	0.0277007	1	172	1	0.00581395	1	27543	1529	Foxj1
956	Tanycytes	P45	protein import into mitochondrial matrix	GO:0030150	GO:BP	0.0277007	19	172	2	0.0116279	0.105263	27543	7713	Romo1,Tomm7
957	Tanycytes	P45	regulation of protein targeting to mitochondrion	GO:1903214	GO:BP	0.0277007	19	172	2	0.0116279	0.105263	27543	26295	Srebf1,Tomm7
958	Tanycytes	P45	mRNA stabilization	GO:0048255	GO:BP	0.0277007	58	172	3	0.0174419	0.0517241	27543	14643	Fus,Hnrnpu,Srsf1
959	Tanycytes	P45	endothelial cell proliferation	GO:0001935	GO:BP	0.0277007	181	172	5	0.0290698	0.0276243	27543	665	Mdk,Gja1,Hmgb1,Mef2c,Apoe
960	Tanycytes	P45	negative regulation of transport across blood-brain barrier	GO:0150202	GO:BP	0.0277007	1	172	1	0.00581395	1	27543	23336	Apoe
961	Tanycytes	P45	positive regulation of lung ciliated cell differentiation	GO:1901248	GO:BP	0.0277007	1	172	1	0.00581395	1	27543	24558	Foxj1
962	Tanycytes	P45	regulation of lung ciliated cell differentiation	GO:1901246	GO:BP	0.0277007	1	172	1	0.00581395	1	27543	24556	Foxj1
963	Tanycytes	P45	regulation of response to stimulus	GO:0048583	GO:BP	0.0277007	3926	172	37	0.215116	0.00942435	27543	14895	Slit2,Frzb,Sox9,Six3,Mlc1,Igfbp5,Anxa5,Sox2,Mdk,Rarres2,Srebf1,Foxj1,Gja1,Ntrk2,Bcl2,Ogt,Hes1,Cd9,Fus,Thra,Pbxip1,Nedd4,Pea15a,Hnrnpk,Hsp90aa1,Hint1,Cd63,Hmgb1,Ramp1,Park7,Pebp1,Gnai2,Ddx5,Mef2c,Mt3,Apoe,Gpx4
964	Tanycytes	P45	positive regulation of cellular amino acid biosynthetic process	GO:2000284	GO:BP	0.0277007	1	172	1	0.00581395	1	27543	29506	Park7
965	Tanycytes	P45	RNA localization to chromatin	GO:1990280	GO:BP	0.0277007	1	172	1	0.00581395	1	27543	28923	Hnrnpu
966	Tanycytes	P45	negative regulation of response to stimulus	GO:0048585	GO:BP	0.0277007	1608	172	19	0.110465	0.0118159	27543	14897	Slit2,Frzb,Sox9,Six3,Igfbp5,Anxa5,Sox2,Mdk,Foxj1,Gja1,Bcl2,Ogt,Cd9,Nedd4,Pea15a,Park7,Pebp1,Gnai2,Apoe
967	Tanycytes	P45	positive regulation of central tolerance induction	GO:0002648	GO:BP	0.0277007	1	172	1	0.00581395	1	27543	1289	Foxj1
968	Tanycytes	P45	negative regulation of extracellular matrix assembly	GO:1901202	GO:BP	0.0277007	1	172	1	0.00581395	1	27543	24521	Antxr1
969	Tanycytes	P45	regulation of inclusion body assembly	GO:0090083	GO:BP	0.0277007	19	172	2	0.0116279	0.105263	27543	21106	Hspa2,Apoe
970	Tanycytes	P45	regulation of smooth muscle cell proliferation	GO:0048660	GO:BP	0.0277007	180	172	5	0.0290698	0.0277778	27543	14961	Igfbp5,Gja1,Gnai2,Mef2c,Apoe
971	Tanycytes	P45	gene expression involved in extracellular matrix organization	GO:1901148	GO:BP	0.0277007	1	172	1	0.00581395	1	27543	24468	Pbxip1
972	Tanycytes	P45	cellular aromatic compound metabolic process	GO:0006725	GO:BP	0.0277007	8487	172	69	0.401163	0.00813008	27543	2692	Rax,Id4,Sox9,Slc16a2,Six3,Ildr2,Lmo4,Ssbp3,Nfib,Sox2,Basp1,Mdk,Pbx1,Srebf1,Rfx3,Foxj1,Gja1,Nfix,Aamdc,Cetn2,Bcl2,S100a10,Dalrd3,Zbtb20,Ogt,Hes1,Sall2,Luc7l3,Ptov1,Aldoc,Hnrnpa2b1,Fus,Vim,Thra,Elof1,Pbxip1,Nedd4,Chchd10,Srsf10,Ddx17,Psip1,Hnrnpu,Srsf1,Srsf5,Ubl5,Hnrnph1,Hnrnpk,Hsp90aa1,Mthfd2l,Hmgn1,Snrpg,Ssbp4,Znhit1,Hint1,Hmgb1,Ptges3,Park7,Zfp36l1,Polr2i,Jund,Son,Ptms,Ddx5,Rbm39,Mef2c,Mt3,Hnrnp…
973	Tanycytes	P45	maintenance of transcriptional fidelity during DNA-templated transcription elongation from RNA polymerase II promoter	GO:0001193	GO:BP	0.0277007	1	172	1	0.00581395	1	27543	383	Polr2i
974	Tanycytes	P45	regulation of central tolerance induction	GO:0002646	GO:BP	0.0277007	1	172	1	0.00581395	1	27543	1287	Foxj1
975	Tanycytes	P45	chaperone-mediated protein complex assembly	GO:0051131	GO:BP	0.0277007	19	172	2	0.0116279	0.105263	27543	15601	Hsp90aa1,Ptges3
976	Tanycytes	P45	type B pancreatic cell maturation	GO:0072560	GO:BP	0.0277007	1	172	1	0.00581395	1	27543	20331	Rfx3
977	Tanycytes	P45	negative regulation of phospholipid transport	GO:2001139	GO:BP	0.0277007	1	172	1	0.00581395	1	27543	30314	Apoe
978	Tanycytes	P45	transport across blood-brain barrier	GO:0150104	GO:BP	0.0277007	19	172	2	0.0116279	0.105263	27543	23282	Slc16a2,Apoe
979	Tanycytes	P45	glycolate biosynthetic process	GO:0046295	GO:BP	0.0277007	1	172	1	0.00581395	1	27543	13995	Park7
980	Tanycytes	P45	cellular detoxification of methylglyoxal	GO:0140041	GO:BP	0.0277007	1	172	1	0.00581395	1	27543	22960	Park7
981	Tanycytes	P45	positive regulation of synaptic plasticity by chemical substance	GO:0051914	GO:BP	0.0277007	1	172	1	0.00581395	1	27543	16180	Map1b
982	Tanycytes	P45	positive regulation of nervous system development	GO:0051962	GO:BP	0.0277007	340	172	7	0.0406977	0.0205882	27543	16223	Mdk,Ntrk2,Hes1,Metrn,Map1b,Vim,Apoe
983	Tanycytes	P45	regulation of L-dopa decarboxylase activity	GO:1903198	GO:BP	0.0277007	1	172	1	0.00581395	1	27543	26280	Park7
984	Tanycytes	P45	central B cell tolerance induction	GO:0002510	GO:BP	0.0277007	1	172	1	0.00581395	1	27543	1155	Foxj1
985	Tanycytes	P45	regulation of transport across blood-brain barrier	GO:0150200	GO:BP	0.0277007	1	172	1	0.00581395	1	27543	23334	Apoe
986	Tanycytes	P45	midbrain-hindbrain boundary initiation	GO:0021547	GO:BP	0.0277007	1	172	1	0.00581395	1	27543	7088	Ssbp3
987	Tanycytes	P45	positive regulation of L-dopa decarboxylase activity	GO:1903200	GO:BP	0.0277007	1	172	1	0.00581395	1	27543	26282	Park7
988	Tanycytes	P45	negative regulation of cell communication	GO:0010648	GO:BP	0.0277007	1371	172	17	0.0988372	0.0123997	27543	4793	Slit2,Frzb,Sox9,Six3,Igfbp5,Anxa5,Sox2,Mdk,Srebf1,Gja1,Bcl2,Nedd4,Pea15a,Park7,Pebp1,Gnai2,Apoe
989	Tanycytes	P45	induction of synaptic plasticity by chemical substance	GO:0051915	GO:BP	0.0277007	1	172	1	0.00581395	1	27543	16181	Map1b
990	Tanycytes	P45	positive regulation of negative chemotaxis	GO:0050924	GO:BP	0.0277007	1	172	1	0.00581395	1	27543	15437	Slit2
991	Tanycytes	P45	positive regulation of mitotic cell cycle, embryonic	GO:0045977	GO:BP	0.0277007	1	172	1	0.00581395	1	27543	13683	Hes1
992	Tanycytes	P45	regulation of synaptic plasticity by chemical substance	GO:0051913	GO:BP	0.0277007	1	172	1	0.00581395	1	27543	16179	Map1b
993	Tanycytes	P45	induction of negative chemotaxis	GO:0050929	GO:BP	0.0277007	1	172	1	0.00581395	1	27543	15442	Slit2
994	Tanycytes	P45	cellular response to stimulus	GO:0051716	GO:BP	0.0277007	8778	172	71	0.412791	0.0080884	27543	16064	Gpr50,Slit2,Frzb,Mia,Sox9,Six3,Mlc1,Prdx6,Igfbp5,Hspa2,Anxa5,Fbxo2,Sorbs2,Sox2,Mdk,Rarres2,Srebf1,Ccnd2,Slc1a3,Map2,Ank2,Gja1,Ntrk2,Gstm1,Cetn2,Bcl2,Fam107a,Zbtb20,Ogt,Hes1,Metrn,Map1b,Cd9,Fus,Vim,Thra,Pbxip1,Nedd4,Romo1,Chchd10,Ddx17,Hnrnpu,Mt2,Pea15a,Srsf1,Srsf5,Tomm7,Hnrnph1,Hnrnpk,Hsp90aa1,Hmgn1,Mat2a,Hint1,Cd63,Hmgb1,Ramp1,Gng5,Ptges3,Park7,Zfp36l1,Polr2i,Ywhae,Jund,Pebp1,Gnai2,Ddx5,Mef2c,Mt…
995	Tanycytes	P45	negative regulation of postsynaptic membrane organization	GO:1901627	GO:BP	0.0277007	1	172	1	0.00581395	1	27543	24905	Apoe
996	Tanycytes	P45	negative regulation of hydrogen peroxide catabolic process	GO:2000296	GO:BP	0.0277007	1	172	1	0.00581395	1	27543	29518	Mt3
997	Tanycytes	P45	positive regulation of central B cell tolerance induction	GO:0002897	GO:BP	0.0277007	1	172	1	0.00581395	1	27543	1531	Foxj1
998	Tanycytes	P45	negative regulation of signaling	GO:0023057	GO:BP	0.0277007	1375	172	17	0.0988372	0.0123636	27543	7653	Slit2,Frzb,Sox9,Six3,Igfbp5,Anxa5,Sox2,Mdk,Srebf1,Gja1,Bcl2,Nedd4,Pea15a,Park7,Pebp1,Gnai2,Apoe
999	Tanycytes	P45	response to ischemia	GO:0002931	GO:BP	0.0277007	58	172	3	0.0174419	0.0517241	27543	1563	Gja1,Bcl2,Mef2c
1000	Tanycytes	P45	positive regulation of transport across blood-brain barrier	GO:0150201	GO:BP	0.0277007	1	172	1	0.00581395	1	27543	23335	Apoe
1001	Tanycytes	P45	corticospinal neuron axon guidance through spinal cord	GO:0021972	GO:BP	0.0277007	1	172	1	0.00581395	1	27543	7508	Slit2
1002	Tanycytes	P45	positive regulation of glycogen catabolic process	GO:0045819	GO:BP	0.0277007	1	172	1	0.00581395	1	27543	13535	Hmgb1
1003	Tanycytes	P45	response to cold	GO:0009409	GO:BP	0.0277007	57	172	3	0.0174419	0.0526316	27543	3914	Hspa2,Thra,Hsp90aa1
1004	Tanycytes	P45	guanine deglycation, glyoxal removal	GO:0106046	GO:BP	0.0277007	1	172	1	0.00581395	1	27543	22515	Park7
1005	Tanycytes	P45	negative regulation of lymphocyte differentiation	GO:0045620	GO:BP	0.0277007	57	172	3	0.0174419	0.0526316	27543	13352	Mdk,Foxj1,Hmgb1
1006	Tanycytes	P45	Wnt signaling pathway	GO:0016055	GO:BP	0.0278212	436	172	8	0.0465116	0.0183486	27543	5655	Frzb,Sox9,Six3,Sox2,Mdk,Thra,Pbxip1,Apoe
1007	Tanycytes	P45	amyloid precursor protein catabolic process	GO:0042987	GO:BP	0.027845	60	172	3	0.0174419	0.05	27543	12070	Spon1,Ntrk2,Apoe
1008	Tanycytes	P45	regulation of focal adhesion assembly	GO:0051893	GO:BP	0.027845	60	172	3	0.0174419	0.05	27543	16166	Fam107a,S100a10,Gpm6b
1009	Tanycytes	P45	regulation of cell-substrate junction assembly	GO:0090109	GO:BP	0.027845	60	172	3	0.0174419	0.05	27543	21129	Fam107a,S100a10,Gpm6b
1010	Tanycytes	P45	homeostasis of number of cells	GO:0048872	GO:BP	0.027845	347	172	7	0.0406977	0.0201729	27543	15161	Sox9,Ildr2,Bcl2,Thra,Hmgb1,Zfp36l1,Mef2c
1011	Tanycytes	P45	regulation of microtubule-based process	GO:0032886	GO:BP	0.027845	263	172	6	0.0348837	0.0228137	27543	9088	Anxa5,Ckap5,Map2,Fam107a,Map1b,Hnrnpu
1012	Tanycytes	P45	regulation of morphogenesis of a branching structure	GO:0060688	GO:BP	0.027845	60	172	3	0.0174419	0.05	27543	17446	Sox9,Mdk,Hnrnpk
1013	Tanycytes	P45	regulation of calcium ion transmembrane transport	GO:1903169	GO:BP	0.027981	186	172	5	0.0290698	0.0268817	27543	26252	Hspa2,Ank2,Bcl2,Dbi,Ywhae
1014	Tanycytes	P45	regulation of immune system process	GO:0002682	GO:BP	0.0280177	1507	172	18	0.104651	0.0119443	27543	1323	Slit2,Sox9,Ildr2,Mdk,Rarres2,Srebf1,Foxj1,Bcl2,Hes1,Cd9,Hsp90aa1,Znhit1,Hmgb1,Park7,Zfp36l1,Jund,Mef2c,Apoe
1015	Tanycytes	P45	cell-cell signaling by wnt	GO:0198738	GO:BP	0.0283156	438	172	8	0.0465116	0.0182648	27543	23351	Frzb,Sox9,Six3,Sox2,Mdk,Thra,Pbxip1,Apoe
1016	Tanycytes	P45	regionalization	GO:0003002	GO:BP	0.0285802	349	172	7	0.0406977	0.0200573	27543	1578	Six3,Ssbp3,Tmem107,Pbx1,Foxj1,Hes1,Mef2c
1017	Tanycytes	P45	amyloid-beta metabolic process	GO:0050435	GO:BP	0.028872	61	172	3	0.0174419	0.0491803	27543	15237	Spon1,Ntrk2,Apoe
1018	Tanycytes	P45	phosphatidylcholine metabolic process	GO:0046470	GO:BP	0.028872	61	172	3	0.0174419	0.0491803	27543	14150	Apoc1,Chpt1,Dbi
1019	Tanycytes	P45	regulation of response to external stimulus	GO:0032101	GO:BP	0.028872	946	172	13	0.0755814	0.0137421	27543	8539	Slit2,Anxa5,Mdk,Rarres2,Srebf1,Gja1,Cd9,Hsp90aa1,Hmgb1,Park7,Mt3,Apoe,Gpx4
1020	Tanycytes	P45	positive regulation of smooth muscle cell migration	GO:0014911	GO:BP	0.028872	61	172	3	0.0174419	0.0491803	27543	5333	Igfbp5,Mdk,Bcl2
1021	Tanycytes	P45	leukocyte proliferation	GO:0070661	GO:BP	0.028872	350	172	7	0.0406977	0.02	27543	18994	Foxj1,Gja1,Bcl2,Hes1,Znhit1,Hmgb1,Mef2c
1022	Tanycytes	P45	response to oxidative stress	GO:0006979	GO:BP	0.0288727	440	172	8	0.0465116	0.0181818	27543	2908	Bcl2,Romo1,Psip1,Btg1,Park7,Mt3,Apoe,Gpx4
1023	Tanycytes	P45	smooth muscle cell proliferation	GO:0048659	GO:BP	0.0289303	188	172	5	0.0290698	0.0265957	27543	14960	Igfbp5,Gja1,Gnai2,Mef2c,Apoe
1024	Tanycytes	P45	cardiac chamber development	GO:0003205	GO:BP	0.0289303	188	172	5	0.0290698	0.0265957	27543	1776	Slit2,Lmo4,Ank2,Hes1,Mef2c
1025	Tanycytes	P45	regulation of mononuclear cell migration	GO:0071675	GO:BP	0.0290393	119	172	4	0.0232558	0.0336134	27543	19659	Slit2,Mdk,Rarres2,Hmgb1
1026	Tanycytes	P45	negative regulation of developmental growth	GO:0048640	GO:BP	0.0290393	119	172	4	0.0232558	0.0336134	27543	14941	Slit2,Map2,Gja1,Mt3
1027	Tanycytes	P45	positive regulation of nitric-oxide synthase activity	GO:0051000	GO:BP	0.0295837	20	172	2	0.0116279	0.1	27543	15511	S100a1,Apoe
1028	Tanycytes	P45	regulation of cholesterol biosynthetic process	GO:0045540	GO:BP	0.0295837	20	172	2	0.0116279	0.1	27543	13288	Srebf1,Apoe
1029	Tanycytes	P45	negative regulation of vascular permeability	GO:0043116	GO:BP	0.0295837	20	172	2	0.0116279	0.1	27543	12152	Slit2,Apoe
1030	Tanycytes	P45	regulation of tolerance induction	GO:0002643	GO:BP	0.0295837	20	172	2	0.0116279	0.1	27543	1284	Foxj1,Hmgb1
1031	Tanycytes	P45	regulation of sterol biosynthetic process	GO:0106118	GO:BP	0.0295837	20	172	2	0.0116279	0.1	27543	22554	Srebf1,Apoe
1032	Tanycytes	P45	cardiac muscle cell apoptotic process	GO:0010659	GO:BP	0.0297065	62	172	3	0.0174419	0.0483871	27543	4803	Mdk,Bcl2,Hsp90aa1
1033	Tanycytes	P45	telomere maintenance via telomerase	GO:0007004	GO:BP	0.0297065	62	172	3	0.0174419	0.0483871	27543	2927	Hnrnpu,Hsp90aa1,Ptges3
1034	Tanycytes	P45	regulation of alternative mRNA splicing, via spliceosome	GO:0000381	GO:BP	0.0297065	62	172	3	0.0174419	0.0483871	27543	160	Ddx17,Hnrnpu,Ddx5
1035	Tanycytes	P45	transcription elongation from RNA polymerase II promoter	GO:0006368	GO:BP	0.0297065	62	172	3	0.0174419	0.0483871	27543	2364	Elof1,Hnrnpu,Polr2i
1036	Tanycytes	P45	circadian regulation of gene expression	GO:0032922	GO:BP	0.0297065	62	172	3	0.0174419	0.0483871	27543	9119	Id4,Ogt,Hnrnpu
1037	Tanycytes	P45	glial cell proliferation	GO:0014009	GO:BP	0.0297065	62	172	3	0.0174419	0.0483871	27543	5126	Hes1,Vim,Dbi
1038	Tanycytes	P45	response to temperature stimulus	GO:0009266	GO:BP	0.029783	190	172	5	0.0290698	0.0263158	27543	3863	Hspa2,Thra,Psip1,Hsp90aa1,Ywhae
1039	Tanycytes	P45	regulation of lymphocyte differentiation	GO:0045619	GO:BP	0.029783	190	172	5	0.0290698	0.0263158	27543	13351	Mdk,Foxj1,Hsp90aa1,Hmgb1,Zfp36l1
1040	Tanycytes	P45	protein phosphorylation	GO:0006468	GO:BP	0.0301912	1641	172	19	0.110465	0.0115783	27543	2446	Slit2,Sox9,Hspa2,Rarres2,Ccnd2,Sik3,Ntrk2,Bcl2,Ogt,Hes1,Pfn2,Hsp90aa1,Hmgb1,Park7,Pebp1,Mef2c,Mt3,Apoe,H3f3a
1041	Tanycytes	P45	limb development	GO:0060173	GO:BP	0.0303451	191	172	5	0.0290698	0.026178	27543	16969	Rax,Sox9,Tmem107,Pbx1,Gja1
1042	Tanycytes	P45	appendage development	GO:0048736	GO:BP	0.0303451	191	172	5	0.0290698	0.026178	27543	15036	Rax,Sox9,Tmem107,Pbx1,Gja1
1043	Tanycytes	P45	peptidyl-serine modification	GO:0018209	GO:BP	0.0304487	355	172	7	0.0406977	0.0197183	27543	6089	Ntrk2,Bcl2,Ogt,Pfn2,Hsp90aa1,Park7,H3f3a
1044	Tanycytes	P45	interferon-beta production	GO:0032608	GO:BP	0.0306663	63	172	3	0.0174419	0.047619	27543	8853	Zbtb20,Hsp90aa1,Hmgb1
1045	Tanycytes	P45	regulation of interferon-beta production	GO:0032648	GO:BP	0.0306663	63	172	3	0.0174419	0.047619	27543	8893	Zbtb20,Hsp90aa1,Hmgb1
1046	Tanycytes	P45	regulation of plasma lipoprotein particle levels	GO:0097006	GO:BP	0.0306663	63	172	3	0.0174419	0.047619	27543	21592	Apoc1,Hnrnpk,Apoe
1047	Tanycytes	P45	regulation of signal transduction	GO:0009966	GO:BP	0.0306663	2898	172	29	0.168605	0.0100069	27543	4266	Slit2,Frzb,Sox9,Six3,Igfbp5,Sox2,Mdk,Rarres2,Ntrk2,Bcl2,Ogt,Hes1,Thra,Pbxip1,Nedd4,Pea15a,Hnrnpk,Hsp90aa1,Hint1,Cd63,Hmgb1,Ramp1,Park7,Pebp1,Gnai2,Ddx5,Mef2c,Mt3,Apoe
1048	Tanycytes	P45	RNA-templated DNA biosynthetic process	GO:0006278	GO:BP	0.0306663	63	172	3	0.0174419	0.047619	27543	2294	Hnrnpu,Hsp90aa1,Ptges3
1049	Tanycytes	P45	enzyme-linked receptor protein signaling pathway	GO:0007167	GO:BP	0.0306663	956	172	13	0.0755814	0.0135983	27543	3067	Sox9,Igfbp5,Rarres2,Srebf1,Ntrk2,Ogt,Hes1,Vim,Nedd4,Cd63,Gnai2,Ddx5,Mt3
1050	Tanycytes	P45	branching involved in ureteric bud morphogenesis	GO:0001658	GO:BP	0.0306663	63	172	3	0.0174419	0.047619	27543	483	Sox9,Pbx1,Bcl2
1051	Tanycytes	P45	DNA biosynthetic process	GO:0071897	GO:BP	0.0307374	192	172	5	0.0290698	0.0260417	27543	19795	Gja1,Hnrnpa2b1,Hnrnpu,Hsp90aa1,Ptges3
1052	Tanycytes	P45	limbic system development	GO:0021761	GO:BP	0.0308219	122	172	4	0.0232558	0.0327869	27543	7298	Rax,Id4,Mdk,Ywhae
1053	Tanycytes	P45	regulation of receptor-mediated endocytosis	GO:0048259	GO:BP	0.0308219	122	172	4	0.0232558	0.0327869	27543	14644	Apoc1,Nedd4,Hnrnpk,Cd63
1054	Tanycytes	P45	bone mineralization	GO:0030282	GO:BP	0.0308219	122	172	4	0.0232558	0.0327869	27543	7788	Sox9,Gja1,Gpm6b,Mef2c
1055	Tanycytes	P45	organic cyclic compound metabolic process	GO:1901360	GO:BP	0.0311105	8713	172	70	0.406977	0.00803397	27543	24665	Rax,Id4,Sox9,Slc16a2,Six3,Ildr2,Apoc1,Lmo4,Ssbp3,Nfib,Sox2,Basp1,Mdk,Pbx1,Srebf1,Rfx3,Foxj1,Gja1,Nfix,Aamdc,Cetn2,Bcl2,S100a10,Dalrd3,Zbtb20,Ogt,Hes1,Sall2,Luc7l3,Ptov1,Aldoc,Hnrnpa2b1,Fus,Vim,Thra,Elof1,Pbxip1,Nedd4,Chchd10,Srsf10,Ddx17,Psip1,Hnrnpu,Srsf1,Srsf5,Ubl5,Hnrnph1,Hnrnpk,Hsp90aa1,Mthfd2l,Hmgn1,Snrpg,Ssbp4,Znhit1,Hint1,Hmgb1,Ptges3,Park7,Zfp36l1,Polr2i,Jund,Son,Ptms,Ddx5,Rbm39,Mef2c,Mt3…
1056	Tanycytes	P45	regulation of lipoprotein particle clearance	GO:0010984	GO:BP	0.0316671	21	172	2	0.0116279	0.0952381	27543	5101	Apoc1,Hnrnpk
1057	Tanycytes	P45	nucleobase-containing compound metabolic process	GO:0006139	GO:BP	0.0316671	8271	172	67	0.389535	0.00810059	27543	2164	Rax,Id4,Sox9,Six3,Ildr2,Lmo4,Ssbp3,Nfib,Sox2,Basp1,Mdk,Pbx1,Srebf1,Rfx3,Foxj1,Gja1,Nfix,Aamdc,Cetn2,S100a10,Dalrd3,Zbtb20,Ogt,Hes1,Sall2,Luc7l3,Ptov1,Aldoc,Hnrnpa2b1,Fus,Vim,Thra,Elof1,Pbxip1,Nedd4,Chchd10,Srsf10,Ddx17,Psip1,Hnrnpu,Srsf1,Srsf5,Ubl5,Hnrnph1,Hnrnpk,Hsp90aa1,Mthfd2l,Hmgn1,Snrpg,Ssbp4,Znhit1,Hint1,Hmgb1,Ptges3,Park7,Zfp36l1,Polr2i,Jund,Son,Ptms,Ddx5,Rbm39,Mef2c,Mt3,Hnrnpf,Apoe,Tra2a
1058	Tanycytes	P45	polysaccharide catabolic process	GO:0000272	GO:BP	0.0316671	21	172	2	0.0116279	0.0952381	27543	117	Pygb,Hmgb1
1059	Tanycytes	P45	animal organ formation	GO:0048645	GO:BP	0.0316671	64	172	3	0.0174419	0.046875	27543	14946	Hes1,Gng5,Mef2c
1060	Tanycytes	P45	cartilage condensation	GO:0001502	GO:BP	0.0316671	21	172	2	0.0116279	0.0952381	27543	424	Sox9,Thra
1061	Tanycytes	P45	lymphoid progenitor cell differentiation	GO:0002320	GO:BP	0.0316671	21	172	2	0.0116279	0.0952381	27543	975	Bcl2,Hes1
1062	Tanycytes	P45	negative regulation of intracellular transport	GO:0032387	GO:BP	0.0316671	64	172	3	0.0174419	0.046875	27543	8733	Ogt,Map1b,Park7
1063	Tanycytes	P45	regulation of anatomical structure size	GO:0090066	GO:BP	0.0317155	546	172	9	0.0523256	0.0164835	27543	21090	Slit2,Map2,Gja1,Ogt,Map1b,Pfn2,Hsp90aa1,Mt3,Apoe
1064	Tanycytes	P45	regulation of cell-cell adhesion	GO:0022407	GO:BP	0.031965	451	172	8	0.0465116	0.0177384	27543	7582	Ildr2,Sox2,Mdk,Foxj1,Hes1,Cd9,Hsp90aa1,Hmgb1
1065	Tanycytes	P45	regulation of DNA binding	GO:0051101	GO:BP	0.0320291	124	172	4	0.0232558	0.0322581	27543	15578	Nfib,Hes1,Hmgb1,Park7
1066	Tanycytes	P45	glycoprotein metabolic process	GO:0009100	GO:BP	0.0320291	360	172	7	0.0406977	0.0194444	27543	3702	Fbxo2,Bcl2,Ogt,Rpn2,Ramp1,Park7,Mt3
1067	Tanycytes	P45	cellular protein modification process	GO:0006464	GO:BP	0.0320291	3707	172	35	0.203488	0.0094416	27543	2443	Slit2,Sox9,1700016K19Rik,Fxyd1,Hspa2,Fbxo2,Rarres2,Srebf1,Ccnd2,Sik3,Ntrk2,Bcl2,Fam107a,Ogt,Hes1,Rpn2,Pbxip1,Nedd4,Pfn2,Ubl5,Btg1,Hsp90aa1,Znhit1,Hint1,Hmgb1,Ramp1,Dbi,Park7,Ywhae,Pebp1,Gnai2,Mef2c,Mt3,Apoe,H3f3a
1068	Tanycytes	P45	cell fate commitment	GO:0045165	GO:BP	0.0320291	274	172	6	0.0348837	0.0218978	27543	13155	Sox9,Lmo4,Sox2,Bcl2,Hes1,Mef2c
1069	Tanycytes	P45	protein modification process	GO:0036211	GO:BP	0.0320291	3707	172	35	0.203488	0.0094416	27543	10936	Slit2,Sox9,1700016K19Rik,Fxyd1,Hspa2,Fbxo2,Rarres2,Srebf1,Ccnd2,Sik3,Ntrk2,Bcl2,Fam107a,Ogt,Hes1,Rpn2,Pbxip1,Nedd4,Pfn2,Ubl5,Btg1,Hsp90aa1,Znhit1,Hint1,Hmgb1,Ramp1,Dbi,Park7,Ywhae,Pebp1,Gnai2,Mef2c,Mt3,Apoe,H3f3a
1070	Tanycytes	P45	anterograde trans-synaptic signaling	GO:0098916	GO:BP	0.0320291	856	172	12	0.0697674	0.0140187	27543	22162	Slc1a3,Ntrk2,Fam107a,Map1b,Nedd4,Pfn2,Hnrnpk,Dbi,Park7,Gnai2,Mef2c,Apoe
1071	Tanycytes	P45	negative regulation of T cell activation	GO:0050868	GO:BP	0.0320291	124	172	4	0.0232558	0.0322581	27543	15387	Ildr2,Mdk,Foxj1,Hmgb1
1072	Tanycytes	P45	chemical synaptic transmission	GO:0007268	GO:BP	0.0320291	856	172	12	0.0697674	0.0140187	27543	3159	Slc1a3,Ntrk2,Fam107a,Map1b,Nedd4,Pfn2,Hnrnpk,Dbi,Park7,Gnai2,Mef2c,Apoe
1073	Tanycytes	P45	microtubule polymerization or depolymerization	GO:0031109	GO:BP	0.0320291	124	172	4	0.0232558	0.0322581	27543	8156	Ckap5,Map2,Tppp3,Map1b
1074	Tanycytes	P45	organonitrogen compound metabolic process	GO:1901564	GO:BP	0.03204	6512	172	55	0.319767	0.00844595	27543	24853	Slit2,Sox9,Slc16a2,1700016K19Rik,Apoc1,Fxyd1,Igfbp5,Antxr1,Hspa2,Fbxo2,Sox2,Rarres2,Srebf1,Ccnd2,Slc1a3,Sik3,Spon1,Gja1,Ntrk2,Gstm1,Bcl2,Fam107a,S100a10,Dalrd3,Zbtb20,Ogt,Hes1,Chpt1,Aldoc,Vim,Rpn2,Pbxip1,Nedd4,Pfn2,Hnrnpu,Ubl5,Btg1,Hsp90aa1,Mthfd2l,Znhit1,Hint1,Hmgb1,Ramp1,Dbi,Rpl22l1,Park7,Zfp36l1,Ywhae,Pebp1,Gnai2,Mef2c,Mt3,Apoe,H3f3a,Gpx4
1075	Tanycytes	P45	autophagy	GO:0006914	GO:BP	0.0324184	453	172	8	0.0465116	0.01766	27543	2854	Lix1,Srebf1,Bcl2,Ogt,Tomm7,Hmgb1,Park7,Mt3
1076	Tanycytes	P45	process utilizing autophagic mechanism	GO:0061919	GO:BP	0.0324184	453	172	8	0.0465116	0.01766	27543	18439	Lix1,Srebf1,Bcl2,Ogt,Tomm7,Hmgb1,Park7,Mt3
1077	Tanycytes	P45	negative regulation of G1/S transition of mitotic cell cycle	GO:2000134	GO:BP	0.0324384	65	172	3	0.0174419	0.0461538	27543	29358	Fhl1,Bcl2,Fam107a
1078	Tanycytes	P45	striated muscle cell apoptotic process	GO:0010658	GO:BP	0.0324384	65	172	3	0.0174419	0.0461538	27543	4802	Mdk,Bcl2,Hsp90aa1
1079	Tanycytes	P45	regulation of stem cell differentiation	GO:2000736	GO:BP	0.0324384	65	172	3	0.0174419	0.0461538	27543	29939	Sox9,Hes1,Hnrnpu
1080	Tanycytes	P45	regulation of blood coagulation	GO:0030193	GO:BP	0.0324384	65	172	3	0.0174419	0.0461538	27543	7735	Anxa5,Cd9,Apoe
1081	Tanycytes	P45	negative regulation of calcium ion transport	GO:0051926	GO:BP	0.0324384	65	172	3	0.0174419	0.0461538	27543	16188	Bcl2,Hes1,Ywhae
1082	Tanycytes	P45	regulation of cell-substrate junction organization	GO:0150116	GO:BP	0.0324384	65	172	3	0.0174419	0.0461538	27543	23289	Fam107a,S100a10,Gpm6b
1083	Tanycytes	P45	camera-type eye development	GO:0043010	GO:BP	0.032441	362	172	7	0.0406977	0.019337	27543	12089	Rax,Sox9,Six3,Gja1,Ntrk2,Vim,Hmgn1
1084	Tanycytes	P45	regulation of synaptic plasticity	GO:0048167	GO:BP	0.032441	362	172	7	0.0406977	0.019337	27543	14592	Ntrk2,Fam107a,Map1b,Hnrnpk,Dbi,Mef2c,Apoe
1085	Tanycytes	P45	negative regulation of cell cycle process	GO:0010948	GO:BP	0.0325744	276	172	6	0.0348837	0.0217391	27543	5067	Sox2,Fhl1,Bcl2,Fam107a,Znhit1,Zfp36l1
1086	Tanycytes	P45	immune system development	GO:0002520	GO:BP	0.0328983	1080	172	14	0.0813953	0.012963	27543	1165	Lmo4,Ssbp3,Mdk,Pbx1,Foxj1,Bcl2,Ogt,Hes1,Thra,Pbxip1,Hsp90aa1,Hmgb1,Zfp36l1,Mef2c
1087	Tanycytes	P45	cellular modified amino acid metabolic process	GO:0006575	GO:BP	0.0330156	197	172	5	0.0290698	0.0253807	27543	2548	Slc16a2,Gstm1,Mthfd2l,Park7,Gpx4
1088	Tanycytes	P45	hemopoiesis	GO:0030097	GO:BP	0.0330779	970	172	13	0.0755814	0.0134021	27543	7700	Ssbp3,Mdk,Pbx1,Foxj1,Bcl2,Ogt,Hes1,Thra,Pbxip1,Hsp90aa1,Hmgb1,Zfp36l1,Mef2c
1089	Tanycytes	P45	cellular protein metabolic process	GO:0044267	GO:BP	0.0331111	4958	172	44	0.255814	0.00887455	27543	12703	Slit2,Sox9,1700016K19Rik,Fxyd1,Igfbp5,Antxr1,Hspa2,Fbxo2,Rarres2,Srebf1,Ccnd2,Sik3,Spon1,Ntrk2,Bcl2,Fam107a,S100a10,Dalrd3,Ogt,Hes1,Vim,Rpn2,Pbxip1,Nedd4,Pfn2,Hnrnpu,Ubl5,Btg1,Hsp90aa1,Znhit1,Hint1,Hmgb1,Ramp1,Dbi,Rpl22l1,Park7,Zfp36l1,Ywhae,Pebp1,Gnai2,Mef2c,Mt3,Apoe,H3f3a
1090	Tanycytes	P45	regulation of cell-matrix adhesion	GO:0001952	GO:BP	0.0332891	126	172	4	0.0232558	0.031746	27543	677	Bcl2,Fam107a,S100a10,Gpm6b
1091	Tanycytes	P45	regulation of gliogenesis	GO:0014013	GO:BP	0.0332891	126	172	4	0.0232558	0.031746	27543	5130	Id4,Mdk,Hes1,Vim
1092	Tanycytes	P45	regulation of secretion by cell	GO:1903530	GO:BP	0.0333448	653	172	10	0.0581395	0.0153139	27543	26584	Anxa5,Nnat,Srebf1,Rfx3,Gja1,Ntrk2,Pfn2,Gnai2,Mef2c,Apoe
1093	Tanycytes	P45	export across plasma membrane	GO:0140115	GO:BP	0.0334371	66	172	3	0.0174419	0.0454545	27543	22985	Fxyd1,Gja1,Ywhae
1094	Tanycytes	P45	regulation of anoikis	GO:2000209	GO:BP	0.0334371	22	172	2	0.0116279	0.0909091	27543	29431	Ntrk2,Bcl2
1095	Tanycytes	P45	protein insertion into mitochondrial membrane	GO:0051204	GO:BP	0.0334371	22	172	2	0.0116279	0.0909091	27543	15669	Romo1,Hsp90aa1
1096	Tanycytes	P45	regulation of actin cytoskeleton organization	GO:0032956	GO:BP	0.0334371	365	172	7	0.0406977	0.0191781	27543	9146	Slit2,Mdk,Fam107a,S100a10,Pfn2,Gpm6b,Mef2c
1097	Tanycytes	P45	metanephric nephron epithelium development	GO:0072243	GO:BP	0.0334371	22	172	2	0.0116279	0.0909091	27543	20111	Sox9,Hes1
1098	Tanycytes	P45	negative regulation of miRNA transcription	GO:1902894	GO:BP	0.0334371	22	172	2	0.0116279	0.0909091	27543	26017	Sox9,Nfib
1099	Tanycytes	P45	G1/S transition of mitotic cell cycle	GO:0000082	GO:BP	0.0334371	198	172	5	0.0290698	0.0252525	27543	41	Id4,Fhl1,Ccnd2,Bcl2,Fam107a
1100	Tanycytes	P45	regulation of ventricular cardiac muscle cell membrane repolarization	GO:0060307	GO:BP	0.0334371	22	172	2	0.0116279	0.0909091	27543	17083	Ank2,Gja1
1101	Tanycytes	P45	trans-synaptic signaling	GO:0099537	GO:BP	0.0334578	864	172	12	0.0697674	0.0138889	27543	22332	Slc1a3,Ntrk2,Fam107a,Map1b,Nedd4,Pfn2,Hnrnpk,Dbi,Park7,Gnai2,Mef2c,Apoe
1102	Tanycytes	P45	regulation of leukocyte chemotaxis	GO:0002688	GO:BP	0.0338357	127	172	4	0.0232558	0.0314961	27543	1329	Slit2,Mdk,Rarres2,Hmgb1
1103	Tanycytes	P45	cell surface receptor signaling pathway involved in cell-cell signaling	GO:1905114	GO:BP	0.0338357	555	172	9	0.0523256	0.0162162	27543	28024	Frzb,Sox9,Six3,Sox2,Mdk,Thra,Pbxip1,Mef2c,Apoe
1104	Tanycytes	P45	organ growth	GO:0035265	GO:BP	0.0338727	199	172	5	0.0290698	0.0251256	27543	10263	Sox9,Sorbs2,Gja1,Bcl2,Mef2c
1105	Tanycytes	P45	DNA metabolic process	GO:0006259	GO:BP	0.034192	976	172	13	0.0755814	0.0133197	27543	2277	Nfib,Gja1,Nfix,Cetn2,Hnrnpa2b1,Fus,Hnrnpu,Hsp90aa1,Hmgn1,Hmgb1,Ptges3,Park7,Polr2i
1106	Tanycytes	P45	negative regulation of axonogenesis	GO:0050771	GO:BP	0.0342598	67	172	3	0.0174419	0.0447761	27543	15308	Slit2,Map2,Mt3
1107	Tanycytes	P45	regulation of hemostasis	GO:1900046	GO:BP	0.0342598	67	172	3	0.0174419	0.0447761	27543	23394	Anxa5,Cd9,Apoe
1108	Tanycytes	P45	positive regulation of type I interferon production	GO:0032481	GO:BP	0.0342598	67	172	3	0.0174419	0.0447761	27543	8784	Zbtb20,Hsp90aa1,Hmgb1
1109	Tanycytes	P45	embryonic heart tube morphogenesis	GO:0003143	GO:BP	0.0342598	67	172	3	0.0174419	0.0447761	27543	1714	Gja1,Hes1,Mef2c
1110	Tanycytes	P45	RNA stabilization	GO:0043489	GO:BP	0.0342598	67	172	3	0.0174419	0.0447761	27543	12364	Fus,Hnrnpu,Srsf1
1111	Tanycytes	P45	negative regulation of mRNA catabolic process	GO:1902373	GO:BP	0.0342598	67	172	3	0.0174419	0.0447761	27543	25599	Fus,Hnrnpu,Srsf1
1112	Tanycytes	P45	response to fatty acid	GO:0070542	GO:BP	0.0342598	67	172	3	0.0174419	0.0447761	27543	18920	Sox9,Srebf1,Hes1
1113	Tanycytes	P45	negative regulation of cell-cell adhesion	GO:0022408	GO:BP	0.0342598	200	172	5	0.0290698	0.025	27543	7583	Ildr2,Mdk,Foxj1,Cd9,Hmgb1
1114	Tanycytes	P45	motile cilium assembly	GO:0044458	GO:BP	0.0342598	67	172	3	0.0174419	0.0447761	27543	12784	Meig1,Foxj1,Dynll1
1115	Tanycytes	P45	mRNA transport	GO:0051028	GO:BP	0.034325	128	172	4	0.0232558	0.03125	27543	15523	Cetn2,Hnrnpa2b1,Srsf1,Zfp36l1
1116	Tanycytes	P45	insulin receptor signaling pathway	GO:0008286	GO:BP	0.034325	128	172	4	0.0232558	0.03125	27543	3570	Rarres2,Srebf1,Ogt,Gnai2
1117	Tanycytes	P45	receptor internalization	GO:0031623	GO:BP	0.034325	128	172	4	0.0232558	0.03125	27543	8394	Cd9,Nedd4,Cd63,Ramp1
1118	Tanycytes	P45	small molecule biosynthetic process	GO:0044283	GO:BP	0.0348715	559	172	9	0.0523256	0.0161002	27543	12714	Apoc1,Srebf1,Slc1a3,Gstm1,Ogt,Mthfd2l,Ptges3,Park7,Apoe
1119	Tanycytes	P45	RNA catabolic process	GO:0006401	GO:BP	0.0348727	282	172	6	0.0348837	0.0212766	27543	2392	Fus,Vim,Hnrnpu,Srsf1,Zfp36l1,Ddx5
1120	Tanycytes	P45	T cell differentiation	GO:0030217	GO:BP	0.0348727	282	172	6	0.0348837	0.0212766	27543	7756	Mdk,Foxj1,Bcl2,Hsp90aa1,Hmgb1,Zfp36l1
1121	Tanycytes	P45	negative regulation of endothelial cell proliferation	GO:0001937	GO:BP	0.0352915	68	172	3	0.0174419	0.0441176	27543	667	Gja1,Mef2c,Apoe
1122	Tanycytes	P45	negative regulation of secretion	GO:0051048	GO:BP	0.0352915	202	172	5	0.0290698	0.0247525	27543	15539	Anxa5,Srebf1,Gja1,Gnai2,Apoe
1123	Tanycytes	P45	regulation of coagulation	GO:0050818	GO:BP	0.0352915	68	172	3	0.0174419	0.0441176	27543	15343	Anxa5,Cd9,Apoe
1124	Tanycytes	P45	negative regulation of smooth muscle cell proliferation	GO:0048662	GO:BP	0.0352915	68	172	3	0.0174419	0.0441176	27543	14963	Igfbp5,Mef2c,Apoe
1125	Tanycytes	P45	positive regulation of neural precursor cell proliferation	GO:2000179	GO:BP	0.0352915	68	172	3	0.0174419	0.0441176	27543	29403	Mdk,Gng5,Gnai2
1126	Tanycytes	P45	positive regulation of cell growth	GO:0030307	GO:BP	0.0352915	202	172	5	0.0290698	0.0247525	27543	7793	Bcl2,Map1b,Hnrnpk,Apoe,H3f3a
1127	Tanycytes	P45	positive regulation of macrophage chemotaxis	GO:0010759	GO:BP	0.0353165	23	172	2	0.0116279	0.0869565	27543	4896	Mdk,Rarres2
1128	Tanycytes	P45	aortic valve development	GO:0003176	GO:BP	0.0353165	23	172	2	0.0116279	0.0869565	27543	1747	Slit2,Sox9
1129	Tanycytes	P45	myelin assembly	GO:0032288	GO:BP	0.0353165	23	172	2	0.0116279	0.0869565	27543	8654	Ank2,Cd9
1130	Tanycytes	P45	muscle tissue development	GO:0060537	GO:BP	0.0353165	464	172	8	0.0465116	0.0172414	27543	17302	Sox9,Igfbp5,Sorbs2,Gja1,Bcl2,Ddx17,Hnrnpu,Mef2c
1131	Tanycytes	P45	positive regulation of sprouting angiogenesis	GO:1903672	GO:BP	0.0353165	23	172	2	0.0116279	0.0869565	27543	26723	S100a1,Hmgb1
1132	Tanycytes	P45	metanephric tubule development	GO:0072170	GO:BP	0.0353165	23	172	2	0.0116279	0.0869565	27543	20038	Sox9,Hes1
1133	Tanycytes	P45	regulation of triglyceride biosynthetic process	GO:0010866	GO:BP	0.0353165	23	172	2	0.0116279	0.0869565	27543	4987	Thrsp,Srebf1
1134	Tanycytes	P45	cochlea morphogenesis	GO:0090103	GO:BP	0.0353165	23	172	2	0.0116279	0.0869565	27543	21123	Frzb,Sox9
1135	Tanycytes	P45	glomerular epithelial cell differentiation	GO:0072311	GO:BP	0.0353165	23	172	2	0.0116279	0.0869565	27543	20179	Basp1,Foxj1
1136	Tanycytes	P45	positive regulation of reactive oxygen species biosynthetic process	GO:1903428	GO:BP	0.0353165	23	172	2	0.0116279	0.0869565	27543	26488	Ogt,Park7
1137	Tanycytes	P45	phosphatidylinositol 3-kinase signaling	GO:0014065	GO:BP	0.0355324	130	172	4	0.0232558	0.0307692	27543	5179	Sox9,Ntrk2,Nedd4,Zfp36l1
1138	Tanycytes	P45	regulation of nucleocytoplasmic transport	GO:0046822	GO:BP	0.0355324	130	172	4	0.0232558	0.0307692	27543	14379	Nedd4,Hsp90aa1,Park7,Ywhae
1139	Tanycytes	P45	cellular response to inorganic substance	GO:0071241	GO:BP	0.0360105	285	172	6	0.0348837	0.0210526	27543	19276	Fus,Mt2,Jund,Mef2c,Mt3,Mt1
1140	Tanycytes	P45	monocarboxylic acid biosynthetic process	GO:0072330	GO:BP	0.0362765	204	172	5	0.0290698	0.0245098	27543	20193	Apoc1,Srebf1,Gstm1,Ptges3,Park7
1141	Tanycytes	P45	cardiac muscle contraction	GO:0060048	GO:BP	0.0363811	131	172	4	0.0232558	0.0305344	27543	16865	Fxyd1,Ank2,Srsf1,Hsp90aa1
1142	Tanycytes	P45	mononuclear cell differentiation	GO:1903131	GO:BP	0.0367465	468	172	8	0.0465116	0.017094	27543	26236	Mdk,Pbx1,Foxj1,Bcl2,Hsp90aa1,Hmgb1,Zfp36l1,Mef2c
1143	Tanycytes	P45	positive regulation of developmental growth	GO:0048639	GO:BP	0.0369033	205	172	5	0.0290698	0.0243902	27543	14940	Bcl2,Map1b,Hnrnpk,Mef2c,Apoe
1144	Tanycytes	P45	gene expression	GO:0010467	GO:BP	0.037152	9258	172	73	0.424419	0.00788507	27543	4648	Rax,Id4,Slit2,Sox9,Six3,Ildr2,Igfbp5,Lmo4,Ssbp3,Nfib,Tmem107,Sox2,Basp1,Mdk,Pbx1,Srebf1,Spon1,Rfx3,Ank2,Foxj1,Gja1,Nfix,Aamdc,Ntrk2,Bcl2,S100a10,Dalrd3,Zbtb20,Ogt,Hes1,Sall2,Luc7l3,Ptov1,Hnrnpa2b1,Fus,Vim,Thra,Elof1,Pbxip1,Nedd4,Chchd10,Srsf10,Ddx17,Psip1,Hnrnpu,Srsf1,Srsf5,Ubl5,Hnrnph1,Hnrnpk,Hsp90aa1,Hmgn1,Snrpg,Ssbp4,Znhit1,Hint1,Hmgb1,Ptges3,Rpl22l1,Park7,Zfp36l1,Polr2i,Jund,Son,Ptms,Ddx5,Rbm…
1145	Tanycytes	P45	macromolecule modification	GO:0043412	GO:BP	0.0373026	3898	172	36	0.209302	0.00923551	27543	12301	Slit2,Sox9,1700016K19Rik,Fxyd1,Hspa2,Fbxo2,Rarres2,Srebf1,Ccnd2,Sik3,Ntrk2,Bcl2,Fam107a,Dalrd3,Ogt,Hes1,Rpn2,Pbxip1,Nedd4,Pfn2,Ubl5,Btg1,Hsp90aa1,Znhit1,Hint1,Hmgb1,Ramp1,Dbi,Park7,Ywhae,Pebp1,Gnai2,Mef2c,Mt3,Apoe,H3f3a
1146	Tanycytes	P45	morphogenesis of a branching epithelium	GO:0061138	GO:BP	0.037504	206	172	5	0.0290698	0.0242718	27543	17877	Slit2,Sox9,Mdk,Pbx1,Bcl2
1147	Tanycytes	P45	acidic amino acid transport	GO:0015800	GO:BP	0.037504	70	172	3	0.0174419	0.0428571	27543	5467	Slc1a3,Gja1,Ntrk2
1148	Tanycytes	P45	neural nucleus development	GO:0048857	GO:BP	0.0377717	24	172	2	0.0116279	0.0833333	27543	15147	Nfib,Bcl2
1149	Tanycytes	P45	metanephric nephron morphogenesis	GO:0072273	GO:BP	0.0377717	24	172	2	0.0116279	0.0833333	27543	20141	Sox9,Hes1
1150	Tanycytes	P45	regulation of establishment of protein localization to mitochondrion	GO:1903747	GO:BP	0.0377717	24	172	2	0.0116279	0.0833333	27543	26785	Srebf1,Tomm7
1151	Tanycytes	P45	positive regulation of skeletal muscle tissue development	GO:0048643	GO:BP	0.0377717	24	172	2	0.0116279	0.0833333	27543	14944	Bcl2,Mef2c
1152	Tanycytes	P45	plasma lipoprotein particle remodeling	GO:0034369	GO:BP	0.0377717	24	172	2	0.0116279	0.0833333	27543	9868	Apoc1,Apoe
1153	Tanycytes	P45	chondrocyte proliferation	GO:0035988	GO:BP	0.0377717	24	172	2	0.0116279	0.0833333	27543	10800	Sox9,Pbxip1
1154	Tanycytes	P45	protein-lipid complex remodeling	GO:0034368	GO:BP	0.0377717	24	172	2	0.0116279	0.0833333	27543	9867	Apoc1,Apoe
1155	Tanycytes	P45	regulation of morphogenesis of an epithelium	GO:1905330	GO:BP	0.0386304	71	172	3	0.0174419	0.0422535	27543	28232	Sox9,Mdk,Gja1
1156	Tanycytes	P45	regulation of insulin receptor signaling pathway	GO:0046626	GO:BP	0.0386304	71	172	3	0.0174419	0.0422535	27543	14242	Rarres2,Ogt,Gnai2
1157	Tanycytes	P45	cellular amino acid biosynthetic process	GO:0008652	GO:BP	0.0386304	71	172	3	0.0174419	0.0422535	27543	3650	Slc1a3,Mthfd2l,Park7
1158	Tanycytes	P45	regulation of cellular macromolecule biosynthetic process	GO:2000112	GO:BP	0.0389284	474	172	8	0.0465116	0.0168776	27543	29336	Igfbp5,Bcl2,Vim,Hnrnpu,Ramp1,Dbi,Zfp36l1,Mt3
1159	Tanycytes	P45	regulation of protein secretion	GO:0050708	GO:BP	0.0389492	291	172	6	0.0348837	0.0206186	27543	15275	Anxa5,Nnat,Srebf1,Rfx3,Gja1,Apoe
1160	Tanycytes	P45	regulation of neurotransmitter transport	GO:0051588	GO:BP	0.0396518	135	172	4	0.0232558	0.0296296	27543	15951	Ntrk2,Pfn2,Gpm6b,Mef2c
1161	Tanycytes	P45	smooth muscle cell differentiation	GO:0051145	GO:BP	0.0399212	72	172	3	0.0174419	0.0416667	27543	15614	Sox9,Hes1,Mef2c
1162	Tanycytes	P45	protein localization to cell surface	GO:0034394	GO:BP	0.0399212	72	172	3	0.0174419	0.0416667	27543	9889	Ank2,Hnrnpk,Gpm6b
1163	Tanycytes	P45	transcription initiation from RNA polymerase II promoter	GO:0006367	GO:BP	0.0399212	72	172	3	0.0174419	0.0416667	27543	2363	Thra,Hmgb1,Polr2i
1164	Tanycytes	P45	cell aggregation	GO:0098743	GO:BP	0.0404683	25	172	2	0.0116279	0.08	27543	22068	Sox9,Thra
1165	Tanycytes	P45	ventricular cardiac muscle cell membrane repolarization	GO:0099625	GO:BP	0.0404683	25	172	2	0.0116279	0.08	27543	22386	Ank2,Gja1
1166	Tanycytes	P45	cholesterol metabolic process	GO:0008203	GO:BP	0.0404683	136	172	4	0.0232558	0.0294118	27543	3544	Apoc1,Srebf1,Mt3,Apoe
1167	Tanycytes	P45	cilium organization	GO:0044782	GO:BP	0.0408252	384	172	7	0.0406977	0.0182292	27543	12987	Cfap126,Rsph1,Meig1,Tmem107,Rfx3,Foxj1,Dynll1
1168	Tanycytes	P45	cellular glucan metabolic process	GO:0006073	GO:BP	0.0411612	73	172	3	0.0174419	0.0410959	27543	2105	Pygb,Hmgb1,Ptges3
1169	Tanycytes	P45	regulation of cartilage development	GO:0061035	GO:BP	0.0411612	73	172	3	0.0174419	0.0410959	27543	17778	Frzb,Sox9,Mdk
1170	Tanycytes	P45	glycogen metabolic process	GO:0005977	GO:BP	0.0411612	73	172	3	0.0174419	0.0410959	27543	2011	Pygb,Hmgb1,Ptges3
1171	Tanycytes	P45	regulation of cardiac muscle contraction	GO:0055117	GO:BP	0.0411612	73	172	3	0.0174419	0.0410959	27543	16810	Fxyd1,Ank2,Hsp90aa1
1172	Tanycytes	P45	nucleosome organization	GO:0034728	GO:BP	0.0412557	137	172	4	0.0232558	0.0291971	27543	10028	Sox9,Anp32e,Znhit1,H3f3a
1173	Tanycytes	P45	lipid biosynthetic process	GO:0008610	GO:BP	0.0412715	682	172	10	0.0581395	0.0146628	27543	3629	Thrsp,Apoc1,Pbx1,Srebf1,Gstm1,Zbtb20,Chpt1,Dbi,Ptges3,Apoe
1174	Tanycytes	P45	cellular process involved in reproduction in multicellular organism	GO:0022412	GO:BP	0.0415317	580	172	9	0.0523256	0.0155172	27543	7587	Slit2,Rsph1,Hspa2,Meig1,Mdk,Bcl2,Cd9,Pebp1,H3f3a
1175	Tanycytes	P45	extracellular matrix organization	GO:0030198	GO:BP	0.0415317	296	172	6	0.0348837	0.0202703	27543	7738	Col23a1,Mia,Sox9,Antxr1,Pbxip1,Gpm6b
1176	Tanycytes	P45	positive regulation of protein localization	GO:1903829	GO:BP	0.0416043	481	172	8	0.0465116	0.016632	27543	26852	Nnat,Gja1,Ogt,Tomm7,Hnrnpk,Hsp90aa1,Park7,Ywhae
1177	Tanycytes	P45	metabolic process	GO:0008152	GO:BP	0.0419243	14679	172	107	0.622093	0.00728932	27543	3531	Rax,Id4,Slit2,Thrsp,Sox9,Slc16a2,Six3,1700016K19Rik,Ildr2,Apoc1,Fxyd1,Igfbp5,Lmo4,Antxr1,Ssbp3,Hspa2,Fbxo2,Lix1,Pygb,Nfib,Tmem107,Sox2,Basp1,Mdk,Pbx1,Rarres2,Srebf1,Ccnd2,Slc1a3,Sik3,Spon1,Rfx3,Ank2,Foxj1,Gja1,Nfix,Aamdc,Ntrk2,Gstm1,Cetn2,Bcl2,Fam107a,S100a10,Dalrd3,Zbtb20,Ogt,Hes1,Sall2,Luc7l3,Ptov1,Chpt1,Aldoc,Hnrnpa2b1,Fus,Vim,Thra,Rpn2,Elof1,Pbxip1,Nedd4,Romo1,Pfn2,Chchd10,Srsf10,Ddx17,Psip1,…
1178	Tanycytes	P45	negative regulation of phosphorylation	GO:0042326	GO:BP	0.0419243	387	172	7	0.0406977	0.0180879	27543	11669	Slit2,Ogt,Hnrnpu,Park7,Pebp1,Apoe,Dynll1
1179	Tanycytes	P45	positive regulation of lymphocyte proliferation	GO:0050671	GO:BP	0.0419243	138	172	4	0.0232558	0.0289855	27543	15257	Bcl2,Hes1,Hmgb1,Mef2c
1180	Tanycytes	P45	external encapsulating structure organization	GO:0045229	GO:BP	0.0419243	297	172	6	0.0348837	0.020202	27543	13199	Col23a1,Mia,Sox9,Antxr1,Pbxip1,Gpm6b
1181	Tanycytes	P45	heterocycle metabolic process	GO:0046483	GO:BP	0.0419243	8407	172	67	0.389535	0.00796955	27543	14160	Rax,Id4,Sox9,Six3,Ildr2,Lmo4,Ssbp3,Nfib,Sox2,Basp1,Mdk,Pbx1,Srebf1,Rfx3,Foxj1,Gja1,Nfix,Aamdc,Cetn2,S100a10,Dalrd3,Zbtb20,Ogt,Hes1,Sall2,Luc7l3,Ptov1,Aldoc,Hnrnpa2b1,Fus,Vim,Thra,Elof1,Pbxip1,Nedd4,Chchd10,Srsf10,Ddx17,Psip1,Hnrnpu,Srsf1,Srsf5,Ubl5,Hnrnph1,Hnrnpk,Hsp90aa1,Mthfd2l,Hmgn1,Snrpg,Ssbp4,Znhit1,Hint1,Hmgb1,Ptges3,Park7,Zfp36l1,Polr2i,Jund,Son,Ptms,Ddx5,Rbm39,Mef2c,Mt3,Hnrnpf,Apoe,Tra2a
1182	Tanycytes	P45	regulation of G1/S transition of mitotic cell cycle	GO:2000045	GO:BP	0.0419243	138	172	4	0.0232558	0.0289855	27543	29270	Fhl1,Ccnd2,Bcl2,Fam107a
1183	Tanycytes	P45	telomere maintenance	GO:0000723	GO:BP	0.0419243	138	172	4	0.0232558	0.0289855	27543	258	Hnrnpa2b1,Hnrnpu,Hsp90aa1,Ptges3
1184	Tanycytes	P45	canonical Wnt signaling pathway	GO:0060070	GO:BP	0.0419243	297	172	6	0.0348837	0.020202	27543	16886	Frzb,Sox9,Sox2,Mdk,Thra,Apoe
1185	Tanycytes	P45	embryo implantation	GO:0007566	GO:BP	0.0420604	74	172	3	0.0174419	0.0405405	27543	3429	Gja1,Tppp3,H3f3a
1186	Tanycytes	P45	glucan metabolic process	GO:0044042	GO:BP	0.0420604	74	172	3	0.0174419	0.0405405	27543	12587	Pygb,Hmgb1,Ptges3
1187	Tanycytes	P45	negative regulation of ion transmembrane transporter activity	GO:0032413	GO:BP	0.0420604	74	172	3	0.0174419	0.0405405	27543	8743	Nedd4,Park7,Ywhae
1188	Tanycytes	P45	positive regulation of phosphatidylinositol 3-kinase signaling	GO:0014068	GO:BP	0.0420604	74	172	3	0.0174419	0.0405405	27543	5182	Sox9,Ntrk2,Nedd4
1189	Tanycytes	P45	positive regulation of nucleocytoplasmic transport	GO:0046824	GO:BP	0.0420604	74	172	3	0.0174419	0.0405405	27543	14381	Nedd4,Hsp90aa1,Ywhae
1190	Tanycytes	P45	T cell proliferation	GO:0042098	GO:BP	0.0421213	214	172	5	0.0290698	0.0233645	27543	11533	Foxj1,Gja1,Hes1,Znhit1,Hmgb1
1191	Tanycytes	P45	melanocyte differentiation	GO:0030318	GO:BP	0.0421775	27	172	2	0.0116279	0.0740741	27543	7800	Bcl2,Mef2c
1192	Tanycytes	P45	glomerular epithelium development	GO:0072010	GO:BP	0.0421775	26	172	2	0.0116279	0.0769231	27543	19881	Basp1,Foxj1
1193	Tanycytes	P45	muscle cell fate determination	GO:0007521	GO:BP	0.0421775	2	172	1	0.00581395	0.5	27543	3385	Mef2c
1194	Tanycytes	P45	kidney interstitial fibroblast differentiation	GO:0072071	GO:BP	0.0421775	2	172	1	0.00581395	0.5	27543	19940	Hes1
1195	Tanycytes	P45	establishment of monopolar cell polarity	GO:0061162	GO:BP	0.0421775	26	172	2	0.0116279	0.0769231	27543	17901	Foxj1,Map1b
1196	Tanycytes	P45	negative regulation of ubiquitin-specific protease activity	GO:2000157	GO:BP	0.0421775	2	172	1	0.00581395	0.5	27543	29381	Park7
1197	Tanycytes	P45	mitochondria-nucleus signaling pathway	GO:0031930	GO:BP	0.0421775	2	172	1	0.00581395	0.5	27543	8450	Chchd10
1198	Tanycytes	P45	regulation of Rho guanyl-nucleotide exchange factor activity	GO:2001106	GO:BP	0.0421775	2	172	1	0.00581395	0.5	27543	30281	Pbxip1
1199	Tanycytes	P45	sensory organ morphogenesis	GO:0090596	GO:BP	0.0421775	300	172	6	0.0348837	0.02	27543	21507	Frzb,Sox9,Six3,Ntrk2,Bcl2,Hmgn1
1200	Tanycytes	P45	epicardial cell to mesenchymal cell transition	GO:0003347	GO:BP	0.0421775	2	172	1	0.00581395	0.5	27543	1916	Gja1
1201	Tanycytes	P45	septum transversum development	GO:0003343	GO:BP	0.0421775	2	172	1	0.00581395	0.5	27543	1912	Zfp36l1
1202	Tanycytes	P45	primary sex determination	GO:0007538	GO:BP	0.0421775	2	172	1	0.00581395	0.5	27543	3402	Sox9
1203	Tanycytes	P45	proepicardium development	GO:0003342	GO:BP	0.0421775	2	172	1	0.00581395	0.5	27543	1911	Zfp36l1
1204	Tanycytes	P45	negative regulation of protein K48-linked deubiquitination	GO:1903094	GO:BP	0.0421775	2	172	1	0.00581395	0.5	27543	26206	Park7
1205	Tanycytes	P45	negative regulation of protein lipidation	GO:1903060	GO:BP	0.0421775	2	172	1	0.00581395	0.5	27543	26173	Dbi
1206	Tanycytes	P45	positive regulation of mononuclear cell proliferation	GO:0032946	GO:BP	0.0421775	140	172	4	0.0232558	0.0285714	27543	9137	Bcl2,Hes1,Hmgb1,Mef2c
1207	Tanycytes	P45	negative regulation of leukocyte cell-cell adhesion	GO:1903038	GO:BP	0.0421775	141	172	4	0.0232558	0.0283688	27543	26151	Ildr2,Mdk,Foxj1,Hmgb1
1208	Tanycytes	P45	atrial ventricular junction remodeling	GO:0003294	GO:BP	0.0421775	2	172	1	0.00581395	0.5	27543	1863	Gja1
1209	Tanycytes	P45	protein-containing complex remodeling	GO:0034367	GO:BP	0.0421775	26	172	2	0.0116279	0.0769231	27543	9866	Apoc1,Apoe
1210	Tanycytes	P45	positive regulation of cell motility	GO:2000147	GO:BP	0.0421775	588	172	9	0.0523256	0.0153061	27543	29371	Sox9,Igfbp5,Mdk,Rarres2,Bcl2,Fam107a,Hmgb1,Gnai2,Malat1
1211	Tanycytes	P45	steroid catabolic process	GO:0006706	GO:BP	0.0421775	26	172	2	0.0116279	0.0769231	27543	2674	Mt3,Apoe
1212	Tanycytes	P45	principal sensory nucleus of trigeminal nerve development	GO:0021740	GO:BP	0.0421775	2	172	1	0.00581395	0.5	27543	7278	Nfib
1213	Tanycytes	P45	negative regulation of hydrogen peroxide-induced neuron intrinsic apoptotic signaling pathway	GO:1903384	GO:BP	0.0421775	2	172	1	0.00581395	0.5	27543	26450	Park7
1214	Tanycytes	P45	regulation of nitrosative stress-induced intrinsic apoptotic signaling pathway	GO:1905258	GO:BP	0.0421775	2	172	1	0.00581395	0.5	27543	28161	Park7
1215	Tanycytes	P45	negative regulation of nitrosative stress-induced intrinsic apoptotic signaling pathway	GO:1905259	GO:BP	0.0421775	2	172	1	0.00581395	0.5	27543	28162	Park7
1216	Tanycytes	P45	positive regulation of type B pancreatic cell development	GO:2000078	GO:BP	0.0421775	2	172	1	0.00581395	0.5	27543	29302	Rfx3
1217	Tanycytes	P45	organophosphate ester transport	GO:0015748	GO:BP	0.0421775	141	172	4	0.0232558	0.0283688	27543	5420	Apoc1,Gja1,Dbi,Apoe
1218	Tanycytes	P45	neural crest cell fate specification	GO:0014036	GO:BP	0.0421775	2	172	1	0.00581395	0.5	27543	5150	Sox9
1219	Tanycytes	P45	positive regulation of telomerase RNA reverse transcriptase activity	GO:1905663	GO:BP	0.0421775	2	172	1	0.00581395	0.5	27543	28538	Hnrnpa2b1
1220	Tanycytes	P45	protein arginylation	GO:0016598	GO:BP	0.0421775	2	172	1	0.00581395	0.5	27543	5859	1700016K19Rik
1221	Tanycytes	P45	positive regulation of mesodermal cell differentiation	GO:1905772	GO:BP	0.0421775	2	172	1	0.00581395	0.5	27543	28625	Gja1
1222	Tanycytes	P45	peptide metabolic process	GO:0006518	GO:BP	0.0421775	910	172	12	0.0697674	0.0131868	27543	2492	Igfbp5,Spon1,Ntrk2,Gstm1,Dalrd3,Vim,Hnrnpu,Rpl22l1,Park7,Zfp36l1,Apoe,Gpx4
1223	Tanycytes	P45	regulation of protein glutathionylation	GO:0010732	GO:BP	0.0421775	2	172	1	0.00581395	0.5	27543	4872	Fxyd1
1224	Tanycytes	P45	negative regulation of protein glutathionylation	GO:0010734	GO:BP	0.0421775	2	172	1	0.00581395	0.5	27543	4874	Fxyd1
1225	Tanycytes	P45	regulation of CoA-transferase activity	GO:1905918	GO:BP	0.0421775	2	172	1	0.00581395	0.5	27543	28768	Dbi
1226	Tanycytes	P45	positive regulation of CoA-transferase activity	GO:1905920	GO:BP	0.0421775	2	172	1	0.00581395	0.5	27543	28770	Dbi
1227	Tanycytes	P45	lipid transport involved in lipid storage	GO:0010877	GO:BP	0.0421775	2	172	1	0.00581395	0.5	27543	4998	Apoe
1228	Tanycytes	P45	protein glutathionylation	GO:0010731	GO:BP	0.0421775	2	172	1	0.00581395	0.5	27543	4871	Fxyd1
1229	Tanycytes	P45	regulation of hydrogen peroxide-induced neuron intrinsic apoptotic signaling pathway	GO:1903383	GO:BP	0.0421775	2	172	1	0.00581395	0.5	27543	26449	Park7
1230	Tanycytes	P45	negative regulation of beta-catenin-TCF complex assembly	GO:1904864	GO:BP	0.0421775	2	172	1	0.00581395	0.5	27543	27793	Sox9
1231	Tanycytes	P45	beta-catenin-TCF complex assembly	GO:1904837	GO:BP	0.0421775	2	172	1	0.00581395	0.5	27543	27771	Sox9
1232	Tanycytes	P45	establishment of protein localization to mitochondrial membrane	GO:0090151	GO:BP	0.0421775	27	172	2	0.0116279	0.0740741	27543	21169	Romo1,Hsp90aa1
1233	Tanycytes	P45	DNA-templated transcription, elongation	GO:0006354	GO:BP	0.0421775	76	172	3	0.0174419	0.0394737	27543	2352	Elof1,Hnrnpu,Polr2i
1234	Tanycytes	P45	histidine biosynthetic process	GO:0000105	GO:BP	0.0421775	2	172	1	0.00581395	0.5	27543	59	Mthfd2l
1235	Tanycytes	P45	corticospinal neuron axon guidance	GO:0021966	GO:BP	0.0421775	2	172	1	0.00581395	0.5	27543	7502	Slit2
1236	Tanycytes	P45	regulation of cell communication by chemical coupling	GO:0010645	GO:BP	0.0421775	2	172	1	0.00581395	0.5	27543	4790	Gja1
1237	Tanycytes	P45	chemorepulsion involved in postnatal olfactory bulb interneuron migration	GO:0021836	GO:BP	0.0421775	2	172	1	0.00581395	0.5	27543	7373	Slit2
1238	Tanycytes	P45	regulation of beta-catenin-TCF complex assembly	GO:1904863	GO:BP	0.0421775	2	172	1	0.00581395	0.5	27543	27792	Sox9
1239	Tanycytes	P45	negative regulation of protein tyrosine phosphatase activity	GO:1903614	GO:BP	0.0421775	2	172	1	0.00581395	0.5	27543	26665	Gnai2
1240	Tanycytes	P45	positive regulation of anterograde synaptic vesicle transport	GO:1903744	GO:BP	0.0421775	2	172	1	0.00581395	0.5	27543	26782	Map2
1241	Tanycytes	P45	trigeminal sensory nucleus development	GO:0021730	GO:BP	0.0421775	2	172	1	0.00581395	0.5	27543	7270	Nfib
1242	Tanycytes	P45	renal interstitial fibroblast development	GO:0072141	GO:BP	0.0421775	2	172	1	0.00581395	0.5	27543	20009	Hes1
1243	Tanycytes	P45	negative regulation of microtubule binding	GO:1904527	GO:BP	0.0421775	2	172	1	0.00581395	0.5	27543	27487	Map2
1244	Tanycytes	P45	male germ-line sex determination	GO:0019100	GO:BP	0.0421775	2	172	1	0.00581395	0.5	27543	6456	Sox9
1245	Tanycytes	P45	positive regulation of cell communication by chemical coupling	GO:0010652	GO:BP	0.0421775	2	172	1	0.00581395	0.5	27543	4797	Gja1
1246	Tanycytes	P45	negative regulation of cell adhesion	GO:0007162	GO:BP	0.0421775	301	172	6	0.0348837	0.0199336	27543	3062	Ildr2,Mdk,Foxj1,Fam107a,Cd9,Hmgb1
1247	Tanycytes	P45	regulation of pancreatic A cell differentiation	GO:2000226	GO:BP	0.0421775	2	172	1	0.00581395	0.5	27543	29448	Hes1
1248	Tanycytes	P45	protein deglycation	GO:0036525	GO:BP	0.0421775	2	172	1	0.00581395	0.5	27543	11123	Park7
1249	Tanycytes	P45	positive regulation of amyloid precursor protein catabolic process	GO:1902993	GO:BP	0.0421775	26	172	2	0.0116279	0.0769231	27543	26108	Spon1,Apoe
1250	Tanycytes	P45	striated muscle cell differentiation	GO:0051146	GO:BP	0.0421775	304	172	6	0.0348837	0.0197368	27543	15615	Igfbp5,Sorbs2,Bcl2,Cd9,Hnrnpu,Mef2c
1251	Tanycytes	P45	glandular epithelial cell maturation	GO:0002071	GO:BP	0.0421775	2	172	1	0.00581395	0.5	27543	780	Rfx3
1252	Tanycytes	P45	inhibition of neuroepithelial cell differentiation	GO:0002085	GO:BP	0.0421775	2	172	1	0.00581395	0.5	27543	789	Hes1
1253	Tanycytes	P45	negative regulation of stem cell differentiation	GO:2000737	GO:BP	0.0421775	26	172	2	0.0116279	0.0769231	27543	29940	Hes1,Hnrnpu
1254	Tanycytes	P45	primary sex determination, germ-line	GO:0007542	GO:BP	0.0421775	2	172	1	0.00581395	0.5	27543	3406	Sox9
1255	Tanycytes	P45	negative regulation of lipid catabolic process	GO:0050995	GO:BP	0.0421775	26	172	2	0.0116279	0.0769231	27543	15508	Apoc1,Dbi
1256	Tanycytes	P45	synaptonemal complex disassembly	GO:0070194	GO:BP	0.0421775	2	172	1	0.00581395	0.5	27543	18707	Hspa2
1257	Tanycytes	P45	negative regulation of phosphatidylcholine metabolic process	GO:0150174	GO:BP	0.0421775	2	172	1	0.00581395	0.5	27543	23323	Apoc1
1258	Tanycytes	P45	central tolerance induction	GO:0002508	GO:BP	0.0421775	2	172	1	0.00581395	0.5	27543	1153	Foxj1
1259	Tanycytes	P45	detoxification of mercury ion	GO:0050787	GO:BP	0.0421775	2	172	1	0.00581395	0.5	27543	15319	Park7
1260	Tanycytes	P45	negative regulation of apoptotic cell clearance	GO:2000426	GO:BP	0.0421775	2	172	1	0.00581395	0.5	27543	29645	Hmgb1
1261	Tanycytes	P45	B cell tolerance induction	GO:0002514	GO:BP	0.0421775	2	172	1	0.00581395	0.5	27543	1159	Foxj1
1262	Tanycytes	P45	regulation of nuclear-transcribed mRNA catabolic process, deadenylation-dependent decay	GO:1900151	GO:BP	0.0421775	27	172	2	0.0116279	0.0740741	27543	23499	Hnrnpu,Zfp36l1
1263	Tanycytes	P45	positive regulation of neurofibrillary tangle assembly	GO:1902998	GO:BP	0.0421775	2	172	1	0.00581395	0.5	27543	26113	Apoe
1264	Tanycytes	P45	artery morphogenesis	GO:0048844	GO:BP	0.0421775	75	172	3	0.0174419	0.04	27543	15134	Mdk,Hes1,Apoe
1265	Tanycytes	P45	positive regulation of mesenchymal cell proliferation	GO:0002053	GO:BP	0.0421775	26	172	2	0.0116279	0.0769231	27543	770	Sox9,Hmgb1
1266	Tanycytes	P45	inclusion body assembly	GO:0070841	GO:BP	0.0421775	26	172	2	0.0116279	0.0769231	27543	19090	Hspa2,Apoe
1267	Tanycytes	P45	regulation of anterior head development	GO:2000742	GO:BP	0.0421775	2	172	1	0.00581395	0.5	27543	29945	Ssbp3
1268	Tanycytes	P45	regulation of ferroptosis	GO:0110075	GO:BP	0.0421775	2	172	1	0.00581395	0.5	27543	22690	Gpx4
1269	Tanycytes	P45	lung smooth muscle development	GO:0061145	GO:BP	0.0421775	2	172	1	0.00581395	0.5	27543	17884	Sox9
1270	Tanycytes	P45	stomach neuroendocrine cell differentiation	GO:0061102	GO:BP	0.0421775	2	172	1	0.00581395	0.5	27543	17844	Hes1
1271	Tanycytes	P45	regulation of androgen receptor signaling pathway	GO:0060765	GO:BP	0.0421775	26	172	2	0.0116279	0.0769231	27543	17519	Park7,Ddx5
1272	Tanycytes	P45	negative regulation of mesenchymal cell proliferation involved in lung development	GO:2000791	GO:BP	0.0421775	2	172	1	0.00581395	0.5	27543	29993	Nfib
1273	Tanycytes	P45	regulation of mesenchymal cell proliferation involved in lung development	GO:2000790	GO:BP	0.0421775	2	172	1	0.00581395	0.5	27543	29992	Nfib
1274	Tanycytes	P45	neuroepithelial cell differentiation	GO:0060563	GO:BP	0.0421775	27	172	2	0.0116279	0.0740741	27543	17325	Hes1,Map1b
1275	Tanycytes	P45	ferroptosis	GO:0097707	GO:BP	0.0421775	2	172	1	0.00581395	0.5	27543	21925	Gpx4
1276	Tanycytes	P45	bronchus cartilage development	GO:0060532	GO:BP	0.0421775	2	172	1	0.00581395	0.5	27543	17297	Sox9
1277	Tanycytes	P45	primary prostatic bud elongation	GO:0060516	GO:BP	0.0421775	2	172	1	0.00581395	0.5	27543	17281	Sox9
1278	Tanycytes	P45	positive regulation of acetylcholine metabolic process	GO:0060409	GO:BP	0.0421775	2	172	1	0.00581395	0.5	27543	17178	Pebp1
1279	Tanycytes	P45	trans-synaptic signaling by neuropeptide, modulating synaptic transmission	GO:0099551	GO:BP	0.0421775	2	172	1	0.00581395	0.5	27543	22345	Ntrk2
1280	Tanycytes	P45	regulation of cardiac muscle cell membrane repolarization	GO:0099623	GO:BP	0.0421775	26	172	2	0.0116279	0.0769231	27543	22384	Ank2,Gja1
1281	Tanycytes	P45	apoptotic process involved in luteolysis	GO:0061364	GO:BP	0.0421775	2	172	1	0.00581395	0.5	27543	18092	Slit2
1282	Tanycytes	P45	positive regulation of anterior head development	GO:2000744	GO:BP	0.0421775	2	172	1	0.00581395	0.5	27543	29947	Ssbp3
1283	Tanycytes	P45	glial cell projection elongation	GO:0106091	GO:BP	0.0421775	2	172	1	0.00581395	0.5	27543	22536	Mdk
1284	Tanycytes	P45	negative regulation of ferroptosis	GO:0110076	GO:BP	0.0421775	2	172	1	0.00581395	0.5	27543	22691	Gpx4
1285	Tanycytes	P45	cellular response to methylglyoxal	GO:0097238	GO:BP	0.0421775	2	172	1	0.00581395	0.5	27543	21718	Park7
1286	Tanycytes	P45	negative regulation of germinal center formation	GO:0002635	GO:BP	0.0421775	2	172	1	0.00581395	0.5	27543	1279	Foxj1
1287	Tanycytes	P45	regulation of B cell tolerance induction	GO:0002661	GO:BP	0.0421775	2	172	1	0.00581395	0.5	27543	1302	Foxj1
1288	Tanycytes	P45	camera-type eye morphogenesis	GO:0048593	GO:BP	0.0421775	140	172	4	0.0232558	0.0285714	27543	14903	Sox9,Six3,Ntrk2,Hmgn1
1289	Tanycytes	P45	CD8-positive, alpha-beta T cell lineage commitment	GO:0043375	GO:BP	0.0421775	2	172	1	0.00581395	0.5	27543	12274	Bcl2
1290	Tanycytes	P45	cellular response to chromate	GO:0071247	GO:BP	0.0421775	2	172	1	0.00581395	0.5	27543	19282	Mt1
1291	Tanycytes	P45	positive regulation of apoptotic process	GO:0043065	GO:BP	0.0421775	583	172	9	0.0523256	0.0154374	27543	12122	Slit2,Frzb,Anxa5,Trim35,Pea15a,Btg1,Hmgb1,Park7,Mef2c
1292	Tanycytes	P45	extracellular structure organization	GO:0043062	GO:BP	0.0421775	298	172	6	0.0348837	0.0201342	27543	12119	Col23a1,Mia,Sox9,Antxr1,Pbxip1,Gpm6b
1293	Tanycytes	P45	amyloid precursor protein metabolic process	GO:0042982	GO:BP	0.0421775	75	172	3	0.0174419	0.04	27543	12065	Spon1,Ntrk2,Apoe
1294	Tanycytes	P45	regulation of hydrogen peroxide catabolic process	GO:2000295	GO:BP	0.0421775	2	172	1	0.00581395	0.5	27543	29517	Mt3
1295	Tanycytes	P45	regulation of protein catabolic process	GO:0042176	GO:BP	0.0421775	393	172	7	0.0406977	0.0178117	27543	11576	Sox9,Gja1,Ogt,Nedd4,Hsp90aa1,Park7,Apoe
1296	Tanycytes	P45	establishment or maintenance of monopolar cell polarity	GO:0061339	GO:BP	0.0421775	27	172	2	0.0116279	0.0740741	27543	18067	Foxj1,Map1b
1297	Tanycytes	P45	protein localization to spindle microtubule	GO:1902889	GO:BP	0.0421775	2	172	1	0.00581395	0.5	27543	26012	Hnrnpu
1298	Tanycytes	P45	neuron intrinsic apoptotic signaling pathway in response to hydrogen peroxide	GO:0036482	GO:BP	0.0421775	2	172	1	0.00581395	0.5	27543	11087	Park7
1299	Tanycytes	P45	protein localization to T-tubule	GO:0036371	GO:BP	0.0421775	2	172	1	0.00581395	0.5	27543	11047	Ank2
1300	Tanycytes	P45	positive regulation of oxidative phosphorylation uncoupler activity	GO:2000277	GO:BP	0.0421775	2	172	1	0.00581395	0.5	27543	29499	Park7
1301	Tanycytes	P45	negative regulation of pancreatic A cell differentiation	GO:2000227	GO:BP	0.0421775	2	172	1	0.00581395	0.5	27543	29449	Hes1
1302	Tanycytes	P45	positive regulation of synaptic vesicle transport	GO:1902805	GO:BP	0.0421775	2	172	1	0.00581395	0.5	27543	25936	Map2
1303	Tanycytes	P45	regulation of transcription from RNA polymerase II promoter in response to UV-induced DNA damage	GO:0010767	GO:BP	0.0421775	2	172	1	0.00581395	0.5	27543	4904	Nedd4
1304	Tanycytes	P45	detection of endogenous stimulus	GO:0009726	GO:BP	0.0421775	2	172	1	0.00581395	0.5	27543	4074	Tmem107
1305	Tanycytes	P45	sinoatrial valve development	GO:0003172	GO:BP	0.0421775	2	172	1	0.00581395	0.5	27543	1743	Mef2c
1306	Tanycytes	P45	detection of oxidative stress	GO:0070994	GO:BP	0.0421775	2	172	1	0.00581395	0.5	27543	19188	Park7
1307	Tanycytes	P45	response to organophosphorus	GO:0046683	GO:BP	0.0421775	142	172	4	0.0232558	0.028169	27543	14293	Igfbp5,Srebf1,Mat2a,Zfp36l1
1308	Tanycytes	P45	negative regulation of retinal cell programmed cell death	GO:0046671	GO:BP	0.0421775	2	172	1	0.00581395	0.5	27543	14283	Bcl2
1309	Tanycytes	P45	positive regulation of growth	GO:0045927	GO:BP	0.0421775	304	172	6	0.0348837	0.0197368	27543	13635	Bcl2,Map1b,Hnrnpk,Mef2c,Apoe,H3f3a
1310	Tanycytes	P45	positive regulation of presynaptic membrane organization	GO:1901631	GO:BP	0.0421775	2	172	1	0.00581395	0.5	27543	24909	Apoe
1311	Tanycytes	P45	glycolate metabolic process	GO:0009441	GO:BP	0.0421775	2	172	1	0.00581395	0.5	27543	3930	Park7
1312	Tanycytes	P45	detection of nodal flow	GO:0003127	GO:BP	0.0421775	2	172	1	0.00581395	0.5	27543	1698	Tmem107
1313	Tanycytes	P45	positive regulation of oxygen metabolic process	GO:2000376	GO:BP	0.0421775	2	172	1	0.00581395	0.5	27543	29595	Mt3
1314	Tanycytes	P45	positive regulation of B cell tolerance induction	GO:0002663	GO:BP	0.0421775	2	172	1	0.00581395	0.5	27543	1304	Foxj1
1315	Tanycytes	P45	regulation of generation of precursor metabolites and energy	GO:0043467	GO:BP	0.0421775	141	172	4	0.0232558	0.0283688	27543	12343	Zbtb20,Ogt,Hmgb1,Park7
1316	Tanycytes	P45	outflow tract morphogenesis	GO:0003151	GO:BP	0.0421775	76	172	3	0.0174419	0.0394737	27543	1722	Hes1,Nedd4,Mef2c
1317	Tanycytes	P45	regulation of hydrolase activity	GO:0051336	GO:BP	0.0422317	1026	172	13	0.0755814	0.0126706	27543	15776	Apoc1,Antxr1,Sox2,Foxj1,Ntrk2,S100a10,Pbxip1,Hmgb1,Park7,Pebp1,Gnai2,Mef2c,Mt3
1318	Tanycytes	P45	cardiac ventricle development	GO:0003231	GO:BP	0.0423987	143	172	4	0.0232558	0.027972	27543	1802	Slit2,Lmo4,Hes1,Mef2c
1319	Tanycytes	P45	regulation of leukocyte migration	GO:0002685	GO:BP	0.0424209	220	172	5	0.0290698	0.0227273	27543	1326	Slit2,Mdk,Rarres2,Cd9,Hmgb1
1320	Tanycytes	P45	positive regulation of programmed cell death	GO:0043068	GO:BP	0.0426544	594	172	9	0.0523256	0.0151515	27543	12125	Slit2,Frzb,Anxa5,Trim35,Pea15a,Btg1,Hmgb1,Park7,Mef2c
1321	Tanycytes	P45	myeloid leukocyte migration	GO:0097529	GO:BP	0.0430918	221	172	5	0.0290698	0.0226244	27543	21870	Slit2,Mdk,Rarres2,Cd9,Hmgb1
1322	Tanycytes	P45	nucleobase-containing compound transport	GO:0015931	GO:BP	0.0430918	221	172	5	0.0290698	0.0226244	27543	5578	Gja1,Cetn2,Hnrnpa2b1,Srsf1,Zfp36l1
1323	Tanycytes	P45	sterol metabolic process	GO:0016125	GO:BP	0.0432389	144	172	4	0.0232558	0.0277778	27543	5714	Apoc1,Srebf1,Mt3,Apoe
1324	Tanycytes	P45	mRNA processing	GO:0006397	GO:BP	0.0436873	1622	172	18	0.104651	0.0110974	27543	2388	Luc7l3,Hnrnpa2b1,Srsf10,Ddx17,Psip1,Hnrnpu,Srsf1,Srsf5,Ubl5,Hnrnph1,Hnrnpk,Snrpg,Zfp36l1,Son,Ddx5,Rbm39,Hnrnpf,Tra2a
1325	Tanycytes	P45	regulation of protein ubiquitination	GO:0031396	GO:BP	0.0437542	222	172	5	0.0290698	0.0225225	27543	8294	Fbxo2,Fam107a,Ogt,Hsp90aa1,Park7
1326	Tanycytes	P45	chromatin organization	GO:0006325	GO:BP	0.0437542	597	172	9	0.0523256	0.0150754	27543	2333	Sox9,Ogt,Anp32e,Hnrnpu,Hmgn1,Znhit1,Hmgb1,H3f3a,Gpx4
1327	Tanycytes	P45	metanephric epithelium development	GO:0072207	GO:BP	0.0441927	28	172	2	0.0116279	0.0714286	27543	20075	Sox9,Hes1
1328	Tanycytes	P45	histone exchange	GO:0043486	GO:BP	0.0441927	28	172	2	0.0116279	0.0714286	27543	12361	Anp32e,Znhit1
1329	Tanycytes	P45	response to auditory stimulus	GO:0010996	GO:BP	0.0441927	28	172	2	0.0116279	0.0714286	27543	5112	Mdk,Slc1a3
1330	Tanycytes	P45	regulation of cell-substrate adhesion	GO:0010810	GO:BP	0.0443523	223	172	5	0.0290698	0.0224215	27543	4944	Mdk,Bcl2,Fam107a,S100a10,Gpm6b
1331	Tanycytes	P45	positive regulation of protein catabolic process	GO:0045732	GO:BP	0.0443523	223	172	5	0.0290698	0.0224215	27543	13459	Sox9,Gja1,Nedd4,Hsp90aa1,Apoe
1332	Tanycytes	P45	glutathione metabolic process	GO:0006749	GO:BP	0.0446449	79	172	3	0.0174419	0.0379747	27543	2713	Gstm1,Park7,Gpx4
1333	Tanycytes	P45	ventricular septum development	GO:0003281	GO:BP	0.0446449	79	172	3	0.0174419	0.0379747	27543	1851	Slit2,Lmo4,Hes1
1334	Tanycytes	P45	autophagy of mitochondrion	GO:0000422	GO:BP	0.0446449	79	172	3	0.0174419	0.0379747	27543	177	Srebf1,Ogt,Tomm7
1335	Tanycytes	P45	mitochondrion disassembly	GO:0061726	GO:BP	0.0446449	79	172	3	0.0174419	0.0379747	27543	18340	Srebf1,Ogt,Tomm7
1336	Tanycytes	P45	negative regulation of RNA catabolic process	GO:1902369	GO:BP	0.0446449	79	172	3	0.0174419	0.0379747	27543	25595	Fus,Hnrnpu,Srsf1
1337	Tanycytes	P45	intracellular signal transduction	GO:0035556	GO:BP	0.0454991	2516	172	25	0.145349	0.00993641	27543	10463	Slit2,Sox9,Igfbp5,Sox2,Ank2,Ntrk2,Bcl2,Ogt,Nedd4,Mt2,Pea15a,Hnrnpk,Hsp90aa1,Hint1,Hmgb1,Park7,Zfp36l1,Ywhae,Pebp1,Gnai2,Ddx5,Mef2c,Mt3,Apoe,Mt1
1338	Tanycytes	P45	cellular response to glucocorticoid stimulus	GO:0071385	GO:BP	0.0460034	80	172	3	0.0174419	0.0375	27543	19414	Fam107a,Hnrnpu,Zfp36l1
1339	Tanycytes	P45	extrinsic apoptotic signaling pathway via death domain receptors	GO:0008625	GO:BP	0.0460034	80	172	3	0.0174419	0.0375	27543	3637	Bcl2,Pea15a,Park7
1340	Tanycytes	P45	regulation of intracellular steroid hormone receptor signaling pathway	GO:0033143	GO:BP	0.0460034	80	172	3	0.0174419	0.0375	27543	9270	Ntrk2,Park7,Ddx5
1341	Tanycytes	P45	intrinsic apoptotic signaling pathway by p53 class mediator	GO:0072332	GO:BP	0.0460034	80	172	3	0.0174419	0.0375	27543	20195	Hnrnpk,Hint1,Ddx5
1342	Tanycytes	P45	central nervous system projection neuron axonogenesis	GO:0021952	GO:BP	0.0464692	29	172	2	0.0116279	0.0689655	27543	7488	Slit2,Nfib
1343	Tanycytes	P45	positive regulation of G2/M transition of mitotic cell cycle	GO:0010971	GO:BP	0.0464692	29	172	2	0.0116279	0.0689655	27543	5088	Hspa2,Pbx1
1344	Tanycytes	P45	neurotransmitter reuptake	GO:0098810	GO:BP	0.0464692	29	172	2	0.0116279	0.0689655	27543	22107	Gpm6b,Park7
1345	Tanycytes	P45	virion assembly	GO:0019068	GO:BP	0.0464692	29	172	2	0.0116279	0.0689655	27543	6426	Nedd4,Apoe
1346	Tanycytes	P45	regulation of NMDA receptor activity	GO:2000310	GO:BP	0.0464692	29	172	2	0.0116279	0.0689655	27543	29532	Park7,Mef2c
1347	Tanycytes	P45	positive regulation of macrophage migration	GO:1905523	GO:BP	0.0464692	29	172	2	0.0116279	0.0689655	27543	28411	Mdk,Rarres2
1348	Tanycytes	P45	semi-lunar valve development	GO:1905314	GO:BP	0.0464692	29	172	2	0.0116279	0.0689655	27543	28216	Slit2,Sox9
1349	Tanycytes	P45	regulation of monocyte chemotaxis	GO:0090025	GO:BP	0.0464692	29	172	2	0.0116279	0.0689655	27543	21053	Slit2,Hmgb1
1350	Tanycytes	P45	positive regulation of protein processing	GO:0010954	GO:BP	0.0464692	29	172	2	0.0116279	0.0689655	27543	5072	Spon1,S100a10
1351	Tanycytes	P45	regulation of vascular associated smooth muscle cell migration	GO:1904752	GO:BP	0.0464692	29	172	2	0.0116279	0.0689655	27543	27694	Igfbp5,Mef2c
1352	Tanycytes	P45	adrenal gland development	GO:0030325	GO:BP	0.0464692	29	172	2	0.0116279	0.0689655	27543	7807	Mdk,Pbx1
1353	Tanycytes	P45	cell division	GO:0051301	GO:BP	0.0468549	606	172	9	0.0523256	0.0148515	27543	15744	Mdk,Ccnd2,Klhdc8b,Cetn2,Cspp1,Nudc,Hnrnpu,Gnai2,Son
1354	Tanycytes	P45	negative regulation of protein secretion	GO:0050709	GO:BP	0.0470665	81	172	3	0.0174419	0.037037	27543	15276	Anxa5,Srebf1,Apoe
1355	Tanycytes	P45	regulation of dendritic spine development	GO:0060998	GO:BP	0.0470665	81	172	3	0.0174419	0.037037	27543	17748	Hnrnpk,Mef2c,Apoe
1356	Tanycytes	P45	regulation of osteoblast differentiation	GO:0045667	GO:BP	0.0472534	149	172	4	0.0232558	0.0268456	27543	13399	Sox9,Igfbp5,Jund,Mef2c
1357	Tanycytes	P45	adaptive thermogenesis	GO:1990845	GO:BP	0.0472534	149	172	4	0.0232558	0.0268456	27543	29150	Gja1,Ogt,Thra,Hnrnpu
1358	Tanycytes	P45	regulation of endocytosis	GO:0030100	GO:BP	0.0474352	228	172	5	0.0290698	0.0219298	27543	7703	Apoc1,Nedd4,Hnrnpk,Cd63,Apoe
1359	Tanycytes	P45	response to calcium ion	GO:0051592	GO:BP	0.048105	150	172	4	0.0232558	0.0266667	27543	15955	Anxa5,Fus,Jund,Mef2c
1360	Tanycytes	P45	regulation of peptide hormone secretion	GO:0090276	GO:BP	0.048105	229	172	5	0.0290698	0.0218341	27543	21288	Anxa5,Nnat,Srebf1,Rfx3,Gja1
1361	Tanycytes	P45	embryonic organ morphogenesis	GO:0048562	GO:BP	0.048105	316	172	6	0.0348837	0.0189873	27543	14874	Frzb,Sox9,Six3,Gja1,Hes1,Mef2c
1362	Tanycytes	P45	nucleobase-containing compound catabolic process	GO:0034655	GO:BP	0.048105	409	172	7	0.0406977	0.0171149	27543	10007	Fus,Vim,Hnrnpu,Srsf1,Hint1,Zfp36l1,Ddx5
1363	Tanycytes	P45	female pregnancy	GO:0007565	GO:BP	0.048105	229	172	5	0.0290698	0.0218341	27543	3428	Igfbp5,Slc38a1,Gja1,Tppp3,H3f3a
1364	Tanycytes	P45	stem cell proliferation	GO:0072089	GO:BP	0.0482778	82	172	3	0.0174419	0.0365854	27543	19957	Gja1,Hnrnpu,Zfp36l1
1365	Tanycytes	P45	positive regulation of gliogenesis	GO:0014015	GO:BP	0.0482778	82	172	3	0.0174419	0.0365854	27543	5132	Mdk,Hes1,Vim
1366	Tanycytes	P45	negative regulation of cartilage development	GO:0061037	GO:BP	0.0487569	30	172	2	0.0116279	0.0666667	27543	17780	Frzb,Sox9
1367	Tanycytes	P45	prostate gland epithelium morphogenesis	GO:0060740	GO:BP	0.0487569	30	172	2	0.0116279	0.0666667	27543	17494	Id4,Sox9
1368	Tanycytes	P45	tolerance induction	GO:0002507	GO:BP	0.0487569	30	172	2	0.0116279	0.0666667	27543	1152	Foxj1,Hmgb1
1369	Tanycytes	P45	positive regulation of stem cell proliferation	GO:2000648	GO:BP	0.0487569	30	172	2	0.0116279	0.0666667	27543	29858	Gja1,Hnrnpu
1370	Tanycytes	P45	thyroid gland development	GO:0030878	GO:BP	0.0487569	30	172	2	0.0116279	0.0666667	27543	8036	Six3,Thra
1371	Tanycytes	P45	regulation of macrophage chemotaxis	GO:0010758	GO:BP	0.0487569	30	172	2	0.0116279	0.0666667	27543	4895	Mdk,Rarres2
1372	Tanycytes	P45	negative regulation of extrinsic apoptotic signaling pathway via death domain receptors	GO:1902042	GO:BP	0.0487569	30	172	2	0.0116279	0.0666667	27543	25299	Pea15a,Park7
1373	Tanycytes	P45	regulation of vascular endothelial growth factor receptor signaling pathway	GO:0030947	GO:BP	0.0487569	30	172	2	0.0116279	0.0666667	27543	8066	Nedd4,Mt3
1374	Tanycytes	P45	regulation of cell fate commitment	GO:0010453	GO:BP	0.0487569	30	172	2	0.0116279	0.0666667	27543	4636	Lmo4,Hes1
1375	Tanycytes	P45	RNA polymerase II preinitiation complex assembly	GO:0051123	GO:BP	0.0487569	30	172	2	0.0116279	0.0666667	27543	15593	Thra,Hmgb1
1376	Tanycytes	P45	secretion	GO:0046903	GO:BP	0.0491622	1053	172	13	0.0755814	0.0123457	27543	14441	Slc16a2,Ildr2,Anxa5,Nnat,Srebf1,Rfx3,Gja1,Ntrk2,Pfn2,Park7,Gnai2,Mef2c,Apoe
1377	Tanycytes	P45	neurotransmitter transport	GO:0006836	GO:BP	0.0492381	231	172	5	0.0290698	0.021645	27543	2785	Ntrk2,Pfn2,Gpm6b,Park7,Mef2c
1378	Tanycytes	P45	cellular response to calcium ion	GO:0071277	GO:BP	0.0493568	83	172	3	0.0174419	0.0361446	27543	19308	Fus,Jund,Mef2c
1379	Tanycytes	P45	negative regulation of transporter activity	GO:0032410	GO:BP	0.0493568	83	172	3	0.0174419	0.0361446	27543	8740	Nedd4,Park7,Ywhae
1380	Tanycytes	P45	fatty acid biosynthetic process	GO:0006633	GO:BP	0.04965	152	172	4	0.0232558	0.0263158	27543	2604	Apoc1,Srebf1,Gstm1,Ptges3
1381	Tanycytes	P14	positive regulation of cellular process	GO:0048522	GO:BP	1.31243e-10	6072	287	119	0.414634	0.0195982	27543	14844	Id4,Mlc1,Pifo,Rax,Slit2,Fxyd1,Hspa2,Sox9,Nnat,Mns1,Rarres2,Ntrk2,Tppp3,Foxj1,Aamdc,Gja1,Anxa5,Mt3,Vim,Dbi,Ezr,Antxr1,Hes1,Slc1a3,Ckap5,Cd63,Mdk,Anxa2,S100a10,Crip2,Zbtb20,Tomm7,Gng5,Apoe,Efna5,Fos,Ldha,Metrn,Itm2c,Pdlim4,Srebf1,Rfx3,Cst3,Six3,Nfib,Sox2,Pbxip1,Ramp1,Gprc5b,Igfbp5,Ier2,Ptn,Egr1,Tgfb2,Clic1,Pbx1,Mid1ip1,Ccnd2,Sall2,Crtc3,Pea15a,Junb,Bcl2,Plpp3,Ndufc2,Chchd10,Dnajb2,Hint1,Btg2,Hmgb1,…
1382	Tanycytes	P14	developmental process	GO:0032502	GO:BP	1.31243e-10	6788	287	128	0.445993	0.0188568	27543	8804	Id4,Rsph1,Pifo,Rax,Slit2,Meig1,Nme5,Hspa2,Sox9,Tmem107,Nnat,Mns1,Cfap43,Mlf1,Enkur,1700007K13Rik,Rarres2,Ntrk2,Tppp3,1110017D15Rik,Foxj1,Aamdc,4933434E20Rik,Gja1,B9d1,Mt3,Vim,Ildr2,Dbi,Ezr,Antxr1,Hes1,Ccdc39,Pacrg,Slc1a3,S100a1,Cd63,Mdk,Anxa2,S100a10,Crip2,Msi2,Gng5,Apoe,Efna5,Fos,Gpm6b,Prdx4,Cetn2,2610301B20Rik,Rpn2,Cnn3,Morn2,Fhl1,Cpe,Cd9,Metrn,Itm2c,Gpx4,Cby1,Pdlim4,Srebf1,Tiparp,Rfx3,Six3,Nfi…
1383	Tanycytes	P14	cellular biosynthetic process	GO:0044249	GO:BP	1.31243e-10	5701	287	115	0.400697	0.0201719	27543	12692	Id4,Crym,Rax,Thrsp,Nme5,Sox9,Mlf1,Gstm1,Foxj1,Aamdc,Gja1,Mt3,Apoc1,Vim,Dbi,Ezr,Hes1,Slc1a3,Mdk,Anxa2,S100a10,Zbtb20,Apoe,Fos,Elof1,Dalrd3,Rpn2,Ldha,Itm2c,Tpi1,Cby1,Srebf1,Rfx3,Six3,Nfib,Sox2,Pbxip1,Ramp1,Ost4,Igfbp5,Scd2,Ier2,Egr1,Glo1,Hmgn1,Polr2i,Tgfb2,Pbx1,Mid1ip1,Mthfd2l,Rpl22l1,Gclm,Mxi1,Pfdn5,Sall2,Crtc3,Junb,Hsd17b10,Bcl2,Plpp3,Ndufc2,Rpl41,Chchd10,Hint1,Btg2,Hmgb1,Ptma,Hipk1,Ddx5,Tsc22d4,…
1384	Tanycytes	P14	positive regulation of nitrogen compound metabolic process	GO:0051173	GO:BP	1.31243e-10	3177	287	79	0.275261	0.0248662	27543	15642	Id4,Rax,Hspa2,Sox9,Rarres2,Ntrk2,Foxj1,Aamdc,Gja1,Mt3,Vim,Ezr,Antxr1,Hes1,Mdk,Anxa2,S100a10,Zbtb20,Apoe,Efna5,Fos,Srebf1,Tiparp,Rfx3,Cst3,Six3,Nfib,Sox2,Pbxip1,Ramp1,Gprc5b,Ier2,Egr1,Tgfb2,Pbx1,Ccnd2,Sall2,Crtc3,Junb,Bcl2,Plpp3,Ndufc2,Chchd10,Dnajb2,Btg2,Hmgb1,Ptma,Ddx5,Mmd2,Nfix,Dbp,Pebp1,Nfia,Plxnb2,Jund,Ptov1,Hmgn3,Zfp36l1,Txn1,Pfn2,Gabarap,Park7,Chchd2,Jun,Cirbp,Rps2,Ssbp4,Stk11,Fosb,Fis1,Edf…
1385	Tanycytes	P14	positive regulation of cellular metabolic process	GO:0031325	GO:BP	2.01427e-10	3386	287	81	0.28223	0.023922	27543	8257	Id4,Pifo,Rax,Hspa2,Sox9,Rarres2,Ntrk2,Foxj1,Aamdc,Mt3,Vim,Ezr,Antxr1,Hes1,Mdk,Anxa2,S100a10,Zbtb20,Apoe,Efna5,Fos,Srebf1,Rfx3,Cst3,Six3,Nfib,Sox2,Pbxip1,Ramp1,Gprc5b,Ier2,Egr1,Tgfb2,Pbx1,Mid1ip1,Ccnd2,Sall2,Crtc3,Junb,Bcl2,Plpp3,Ndufc2,Chchd10,Dnajb2,Btg2,Hmgb1,Ptma,Ddx5,Mmd2,Nfix,Cyba,Dbp,Pebp1,Nfia,Plxnb2,Jund,Ptov1,Hmgn3,Zfp36l1,Txn1,Pfn2,Gabarap,Park7,Chchd2,Jun,Romo1,Cirbp,Rps2,Ssbp4,Stk11,F…
1386	Tanycytes	P14	organic substance biosynthetic process	GO:1901576	GO:BP	2.01427e-10	5770	287	114	0.397213	0.0197574	27543	24864	Id4,Crym,Rax,Thrsp,Nme5,Sox9,Mlf1,Gstm1,Foxj1,Aamdc,Gja1,Mt3,Apoc1,Vim,Dbi,Ezr,Hes1,Slc1a3,Mdk,Anxa2,S100a10,Zbtb20,Apoe,Fos,Elof1,Dalrd3,Rpn2,Ldha,Itm2c,Tpi1,Cby1,Srebf1,Rfx3,Six3,Nfib,Sox2,Pbxip1,Ramp1,Ost4,Igfbp5,Scd2,Ier2,Egr1,Glo1,Hmgn1,Polr2i,Tgfb2,Pbx1,Mid1ip1,Mthfd2l,Rpl22l1,Gclm,Mxi1,Pfdn5,Sall2,Crtc3,Junb,Hsd17b10,Bcl2,Plpp3,Ndufc2,Rpl41,Chchd10,Hint1,Btg2,Hmgb1,Ptma,Hipk1,Ddx5,Tsc22d4,…
1387	Tanycytes	P14	localization	GO:0051179	GO:BP	2.01427e-10	6297	287	121	0.421603	0.0192155	27543	15648	S100a6,Id4,Mlc1,Crym,Slit2,Fxyd1,Meig1,Nme5,Hspa2,Sox9,Tmem107,Nnat,Mns1,Cfap43,Enkur,Rarres2,Tekt1,Ntrk2,Nkain4,Mgst1,Foxj1,4933434E20Rik,Gja1,B9d1,Anxa5,Mt3,Apoc1,Vim,Ildr2,Slc16a2,Dbi,Ezr,Antxr1,Slc38a1,Hes1,Sfxn5,Ccdc39,Pacrg,Slc1a3,Cd63,Ttyh1,Mdk,Anxa2,S100a10,Tomm7,Apoe,Efna5,Gpm6b,Cetn2,Slc25a18,Efcab1,Hepacam,Fhl1,Nudc,Cpe,Cd9,Cby1,Srebf1,Rfx3,Six3,Fth1,Pbxip1,Ramp1,Dpcd,Igfbp5,Ier2,Ift43…
1388	Tanycytes	P14	biosynthetic process	GO:0009058	GO:BP	2.48977e-10	5876	287	115	0.400697	0.0195711	27543	3661	Id4,Crym,Rax,Thrsp,Nme5,Sox9,Mlf1,Gstm1,Foxj1,Aamdc,Gja1,Mt3,Apoc1,Vim,Dbi,Ezr,Hes1,Slc1a3,Mdk,Anxa2,S100a10,Zbtb20,Apoe,Fos,Elof1,Dalrd3,Rpn2,Ldha,Itm2c,Tpi1,Cby1,Srebf1,Rfx3,Six3,Nfib,Sox2,Pbxip1,Ramp1,Ost4,Igfbp5,Scd2,Ier2,Egr1,Glo1,Hmgn1,Polr2i,Tgfb2,Pbx1,Mid1ip1,Mthfd2l,Rpl22l1,Gclm,Mxi1,Pfdn5,Sall2,Crtc3,Junb,Hsd17b10,Bcl2,Plpp3,Ndufc2,Rpl41,Chchd10,Hint1,Btg2,Hmgb1,Ptma,Hipk1,Ddx5,Tsc22d4,…
1389	Tanycytes	P14	anatomical structure development	GO:0048856	GO:BP	5.35735e-10	6186	287	118	0.41115	0.0190753	27543	15146	Id4,Rsph1,Pifo,Rax,Slit2,Meig1,Nme5,Hspa2,Sox9,Tmem107,Nnat,Mns1,Cfap43,Mlf1,Enkur,1700007K13Rik,Rarres2,Ntrk2,Tppp3,Foxj1,4933434E20Rik,Gja1,B9d1,Mt3,Vim,Ildr2,Dbi,Ezr,Antxr1,Hes1,Ccdc39,Pacrg,Slc1a3,S100a1,Cd63,Mdk,Anxa2,S100a10,Crip2,Msi2,Gng5,Apoe,Efna5,Fos,Gpm6b,Prdx4,2610301B20Rik,Cnn3,Fhl1,Cpe,Cd9,Metrn,Itm2c,Cby1,Pdlim4,Srebf1,Tiparp,Rfx3,Six3,Nfib,Sox2,Pbxip1,Ramp1,Gprc5b,Ndrg2,Dpcd,Grcc…
1390	Tanycytes	P14	positive regulation of biological process	GO:0048518	GO:BP	8.01733e-10	6629	287	123	0.428571	0.0185548	27543	14840	Id4,Mlc1,Pifo,Rax,Slit2,Fxyd1,Hspa2,Sox9,Nnat,Mns1,Rarres2,Ntrk2,Tppp3,Foxj1,Aamdc,Gja1,Anxa5,Mt3,Vim,Dbi,Ezr,Antxr1,Hes1,Slc1a3,S100a1,Ckap5,Cd63,Mdk,Anxa2,S100a10,Crip2,Zbtb20,Tomm7,Gng5,Apoe,Efna5,Fos,Gpm6b,Fhl1,Ldha,Metrn,Itm2c,Pdlim4,Srebf1,Tiparp,Rfx3,Cst3,Six3,Nfib,Sox2,Pbxip1,Ramp1,Gprc5b,Igfbp5,Ier2,Ptn,Egr1,Tgfb2,Clic1,Pbx1,Mid1ip1,Ccnd2,Sall2,Crtc3,Pea15a,Junb,Bcl2,Plpp3,Ndufc2,Chchd10…
1391	Tanycytes	P14	negative regulation of cellular process	GO:0048523	GO:BP	1.76213e-09	5155	287	103	0.358885	0.0199806	27543	14845	Id4,Crym,Slit2,Fxyd1,Nme5,Hspa2,Sox9,Ntrk2,Foxj1,Aamdc,Gja1,Fbxo2,Anxa5,Mt3,Apoc1,Vim,Ildr2,Slc16a2,Dbi,Ezr,Mt1,Antxr1,Hes1,Pacrg,Cd63,Mdk,Anxa2,Zbtb20,Apoe,Efna5,Gpm6b,Prdx4,Fhl1,Cd9,Itm2c,Gpx4,Cby1,Srebf1,Rfx3,Cst3,Six3,Fth1,Nfib,Sox2,Pbxip1,Ndrg2,Igfbp5,Ptn,Egr1,Ifitm3,Glo1,Tgfb2,Pbx1,Mid1ip1,Gclm,Ccnd2,Mxi1,Pfdn5,Sall2,Crtc3,Pea15a,Bcl2,Plpp3,Ndufc2,Dnajb2,Btg2,Hmgb1,Ptma,Hipk1,1810037I17Rik,…
1392	Tanycytes	P14	positive regulation of metabolic process	GO:0009893	GO:BP	1.76213e-09	3908	287	86	0.299652	0.0220061	27543	4213	Id4,Pifo,Rax,Hspa2,Sox9,Rarres2,Ntrk2,Foxj1,Aamdc,Gja1,Mt3,Vim,Dbi,Ezr,Antxr1,Hes1,Mdk,Anxa2,S100a10,Zbtb20,Apoe,Efna5,Fos,Srebf1,Tiparp,Rfx3,Cst3,Six3,Nfib,Sox2,Pbxip1,Ramp1,Gprc5b,Ier2,Egr1,Tgfb2,Pbx1,Mid1ip1,Ccnd2,Sall2,Crtc3,Junb,Bcl2,Plpp3,Ndufc2,Chchd10,Dnajb2,Btg2,Hmgb1,Ptma,Ddx5,Mmd2,Nfix,Cyba,Dbp,Pebp1,Nfia,Plxnb2,Jund,Ptov1,Hmgn3,Zfp36l1,Txn1,Pfn2,Gabarap,Park7,Chchd2,Jun,Romo1,Cirbp,Rp…
1393	Tanycytes	P14	regulation of cellular metabolic process	GO:0031323	GO:BP	2.09422e-09	6103	287	115	0.400697	0.0188432	27543	8255	Id4,Crym,Pifo,Rax,Thrsp,Slit2,Fxyd1,Hspa2,Sox9,Mlf1,Rarres2,Ntrk2,Foxj1,Aamdc,Gja1,Fbxo2,Mt3,Apoc1,Vim,Ildr2,Dbi,Ezr,Antxr1,Hes1,Mdk,Anxa2,S100a10,Zbtb20,Apoe,Efna5,Fos,Itm2c,Cby1,Srebf1,Rfx3,Cst3,Six3,Nfib,Sox2,Pbxip1,Ramp1,Gprc5b,Igfbp5,Ier2,Egr1,Glo1,Hmgn1,Tgfb2,Pbx1,Mid1ip1,Ccnd2,Mxi1,Pfdn5,Sall2,Crtc3,Junb,Bcl2,Plpp3,Ndufc2,Chchd10,Dnajb2,Hint1,Btg2,Hmgb1,Ptma,Hipk1,Ddx5,Tsc22d4,Mmd2,Nfix,Cy…
1394	Tanycytes	P14	plasma membrane bounded cell projection organization	GO:0120036	GO:BP	2.88049e-09	1589	287	49	0.170732	0.030837	27543	22777	Cfap126,Rsph1,Pifo,Slit2,Meig1,Nme5,Tmem107,Mns1,Cfap43,Tekt1,Ntrk2,Foxj1,Gja1,B9d1,Mt3,Vim,Ezr,Hes1,Ccdc39,Ttyh1,Mdk,Tmem216,Apoe,Efna5,Gpm6b,Metrn,Itm2c,Cby1,Rfx3,Nfib,Gprc5b,Grcc10,Ift43,Ptn,Tgfb2,Bloc1s1,Bcl2,Ift22,Btg2,Phgdh,Ctnna1,Plxnb2,Ift27,Pfn2,Jun,Arl3,Stk11,Ift20,Hsp90aa1
1395	Tanycytes	P14	organelle organization	GO:0006996	GO:BP	4.5063e-09	3787	287	83	0.289199	0.0219171	27543	2920	Cfap126,Rsph1,Pifo,Slit2,Meig1,Nme5,Hspa2,Sox9,Tmem107,Mns1,Cfap43,Tekt1,Tppp3,Foxj1,Gja1,B9d1,Mt3,Vim,Ezr,Antxr1,Ccdc39,Ckap5,Mdk,S100a10,Tmem216,Tomm7,Efna5,Gpm6b,Klhdc8b,Cetn2,Cnn3,Nudc,Gpx4,Cby1,Pdlim4,Srebf1,Rfx3,Tubb4b,Ift43,Hmgn1,Tgfb2,Mid1ip1,Gclm,Tuba1a,Hsd17b10,Bcl2,Ndufc2,Chchd10,Ift22,Dpy30,Hmgb1,Ptma,Ctnna1,Pebp1,Ift27,Dnajc15,Hmgn3,Phpt1,Pfn2,Chmp4b,Gabarap,Park7,Chchd2,Chchd6,Jun,R…
1396	Tanycytes	P14	positive regulation of macromolecule metabolic process	GO:0010604	GO:BP	5.05883e-09	3592	287	80	0.278746	0.0222717	27543	4750	Id4,Rax,Hspa2,Sox9,Rarres2,Ntrk2,Foxj1,Aamdc,Gja1,Mt3,Vim,Ezr,Antxr1,Hes1,Mdk,Anxa2,S100a10,Zbtb20,Apoe,Efna5,Fos,Srebf1,Tiparp,Rfx3,Cst3,Six3,Nfib,Sox2,Pbxip1,Ramp1,Gprc5b,Ier2,Egr1,Tgfb2,Pbx1,Ccnd2,Sall2,Crtc3,Junb,Bcl2,Plpp3,Chchd10,Dnajb2,Btg2,Hmgb1,Ptma,Ddx5,Mmd2,Nfix,Cyba,Dbp,Nfia,Plxnb2,Jund,Ptov1,Hmgn3,Zfp36l1,Txn1,Pfn2,Gabarap,Park7,Chchd2,Jun,Cirbp,Rps2,S100a13,Ssbp4,Stk11,Fosb,Fis1,Edf…
1397	Tanycytes	P14	regulation of primary metabolic process	GO:0080090	GO:BP	5.05883e-09	5971	287	112	0.390244	0.0187573	27543	20855	Id4,Crym,Rax,Thrsp,Slit2,Fxyd1,Hspa2,Sox9,Mlf1,Rarres2,Ntrk2,Foxj1,Aamdc,Gja1,Fbxo2,Mt3,Apoc1,Vim,Ildr2,Dbi,Ezr,Antxr1,Hes1,Mdk,Anxa2,S100a10,Zbtb20,Apoe,Efna5,Fos,Itm2c,Cby1,Srebf1,Tiparp,Rfx3,Cst3,Six3,Nfib,Sox2,Pbxip1,Ramp1,Gprc5b,Igfbp5,Ier2,Egr1,Glo1,Hmgn1,Tgfb2,Pbx1,Mid1ip1,Ccnd2,Mxi1,Pfdn5,Sall2,Crtc3,Junb,Bcl2,Plpp3,Ndufc2,Chchd10,Dnajb2,Hint1,Btg2,Hmgb1,Ptma,Hipk1,Ddx5,Tsc22d4,Mmd2,Nfix,…
1398	Tanycytes	P14	cell projection organization	GO:0030030	GO:BP	5.16656e-09	1627	287	49	0.170732	0.0301168	27543	7676	Cfap126,Rsph1,Pifo,Slit2,Meig1,Nme5,Tmem107,Mns1,Cfap43,Tekt1,Ntrk2,Foxj1,Gja1,B9d1,Mt3,Vim,Ezr,Hes1,Ccdc39,Ttyh1,Mdk,Tmem216,Apoe,Efna5,Gpm6b,Metrn,Itm2c,Cby1,Rfx3,Nfib,Gprc5b,Grcc10,Ift43,Ptn,Tgfb2,Bloc1s1,Bcl2,Ift22,Btg2,Phgdh,Ctnna1,Plxnb2,Ift27,Pfn2,Jun,Arl3,Stk11,Ift20,Hsp90aa1
[truncated: 4,584 more rows]
