# Supplementary material for: Ontogeny of ependymoglial cells lining the third ventricle in mice
Source: Front Endocrinol (Lausanne). 2023 Jan 5;13:1073759. doi: 10.3389/fendo.2022.1073759 (PMC9849764; doi:10.3389/fendo.2022.1073759)
Supplement: Supplementary file 5 [file Table_5.xlsx]

## Sheet: Sheet1
Table S5. Developmental dynamics in gene expression in the transition from NPCs to tanycyte-like cells and ependyma
	gene_id	gene_short_name	cell_group	marker_score	mean_expression	fraction_expressing	specificity	pseudo_R2	marker_test_p_value	marker_test_q_value	celltrajectory
1	Sumo1	Sumo1	E12	0.138663	1.90207	0.773585	0.179247	0.0731089	2.24183e-30	4.38457e-25	Tanycyte
2	Sumo1	Sumo1	E14	0.139515	2.01977	0.743685	0.187599	0.0699785	5.42642e-39	1.0613e-33	Tanycyte
3	Rpl37a	Rpl37a	E14	0.13532	3.6206	0.966568	0.140001	0.0281166	1.63385e-16	3.19549e-11	Tanycyte
4	Rpl37a	Rpl37a	E15	0.116628	3.49484	0.855932	0.136258	0.00071524	0.267919	1	Tanycyte
5	Rpl37a	Rpl37a	E16	0.126196	3.36444	0.953578	0.13234	0.00878868	1.18162e-05	1	Tanycyte
6	Itm2c	Itm2c	P14	0.181357	1.23632	0.728346	0.248998	0.216538	2.24181e-79	4.38454e-74	Tanycyte
7	Itm2c	Itm2c	P45	0.260023	1.7892	0.788969	0.329573	0.316296	1.97202e-105	3.85687e-100	Tanycyte
8	Ptma	Ptma	E11	0.154749	4.11546	0.972163	0.159181	0.0641232	2.39226e-23	4.67878e-18	Tanycyte
9	Ptma	Ptma	E12	0.144607	3.71289	0.982704	0.147152	0.0606703	1.90419e-25	3.72422e-20	Tanycyte
10	Ptma	Ptma	E13	0.144984	3.86635	0.955247	0.151777	0.0379396	1.38629e-16	2.71131e-11	Tanycyte
11	Ptma	Ptma	E14	0.149708	3.92298	0.975483	0.153471	0.0785683	1.23625e-43	2.41785e-38	Tanycyte
12	Ptma	Ptma	E15	0.128067	3.68919	0.874576	0.146434	0.00555785	0.0020064	1	Tanycyte
13	Ramp1	Ramp1	P14	0.162214	0.860074	0.602362	0.269296	0.190919	5.62829e-70	1.10078e-64	Tanycyte
14	Dbi	Dbi	E18	0.148411	3.3849	0.849711	0.17466	0.045772	6.55198e-18	1.28144e-12	Tanycyte
15	Dbi	Dbi	P4	0.14855	4.39097	0.698324	0.212724	0.0158846	0.00015596	1	Tanycyte
16	Prdx6	Prdx6	P14	0.176152	1.48853	0.734252	0.239907	0.17135	7.76071e-63	1.51784e-57	Tanycyte
17	Prdx6	Prdx6	P45	0.21104	1.76869	0.772182	0.273304	0.202942	1.99051e-67	3.89304e-62	Tanycyte
18	Atp1a2	Atp1a2	P45	0.262769	1.31769	0.654676	0.401372	0.293071	1.45741e-97	2.8504e-92	Tanycyte
19	Rpl35	Rpl35	E14	0.144585	3.57443	0.959138	0.150745	0.0604108	7.78217e-34	1.52204e-28	Tanycyte
20	Rpl35	Rpl35	E18	0.149671	3.78783	0.949904	0.157565	0.0574833	4.04051e-22	7.90244e-17	Tanycyte
21	Rpl35	Rpl35	P4	0.140388	4.17855	0.826816	0.169793	0.00983473	0.00293223	1	Tanycyte
22	Cst3	Cst3	E18	0.153562	3.4751	0.851638	0.180313	0.0798134	3.68476e-30	7.20665e-25	Tanycyte
23	Cst3	Cst3	P14	0.155657	3.09407	0.942913	0.165081	0.105184	6.1419e-39	1.20123e-33	Tanycyte
24	Cst3	Cst3	P4	0.175208	4.76362	0.765363	0.228922	0.0670213	7.17005e-15	1.40232e-09	Tanycyte
25	Cst3	Cst3	P45	0.200354	4.13722	0.973621	0.205783	0.223928	2.17574e-74	4.25531e-69	Tanycyte
26	Nnat	Nnat	P14	0.135686	2.98644	0.92126	0.147283	0.0367435	1.57992e-14	3.09001e-09	Tanycyte
27	Pcsk1n	Pcsk1n	P14	0.170946	1.57723	0.852362	0.200555	0.187416	1.07391e-68	2.10036e-63	Tanycyte
28	Pcsk1n	Pcsk1n	P45	0.200325	2.03151	0.82494	0.242836	0.196074	3.71434e-65	7.26451e-60	Tanycyte
29	Rpl39	Rpl39	E14	0.141264	3.39486	0.939822	0.15031	0.0389996	2.42702e-22	4.74676e-17	Tanycyte
30	Hmgb3	Hmgb3	E12	0.143841	1.7086	0.726415	0.198015	0.0896691	5.89546e-37	1.15303e-31	Tanycyte
31	Gpr50	Gpr50	P45	0.206851	0.950398	0.513189	0.403069	0.209576	1.26455e-69	2.4732e-64	Tanycyte
32	Rpl10	Rpl10	E11	0.154903	2.7811	0.873662	0.177303	0.0642339	2.19277e-23	4.28862e-18	Tanycyte
33	Ogt	Ogt	P45	0.263504	1.26964	0.690647	0.381532	0.278443	1.25225e-92	2.44915e-87	Tanycyte
34	Rps4x	Rps4x	E12	0.13107	2.73462	0.893082	0.146761	0.0304791	1.66353e-13	3.25353e-08	Tanycyte
35	Rps4x	Rps4x	E13	0.135696	2.95989	0.87037	0.155906	0.0244753	3.2953e-11	6.44495e-06	Tanycyte
36	Tsix	Tsix	P4	0.117906	1.66001	0.290503	0.405868	0.068238	4.09117e-15	8.00152e-10	Tanycyte
37	Xist	Xist	P14	0.221949	2.16464	0.942913	0.235387	0.349055	5.27028e-129	1.03076e-123	Tanycyte
38	Slc16a2	Slc16a2	P45	0.228177	0.82796	0.515588	0.442557	0.233741	1.17798e-77	2.30389e-72	Tanycyte
39	Tmsb4x	Tmsb4x	E11	0.166098	3.88618	0.952891	0.17431	0.104261	4.26255e-37	8.3367e-32	Tanycyte
40	Tmsb4x	Tmsb4x	E13	0.164007	3.88366	0.941358	0.174224	0.094846	2.4378e-39	4.76784e-34	Tanycyte
41	Gm8797	Gm8797	E15	0.121331	2.36882	0.657627	0.184499	0.0294498	1.05764e-12	2.06853e-07	Tanycyte
42	Gm8797	Gm8797	E18	0.142863	2.36786	0.774566	0.184442	0.0683825	4.84288e-26	9.4717e-21	Tanycyte
43	Rpl22l1	Rpl22l1	E14	0.136535	3.11286	0.883358	0.154564	0.0328868	4.55863e-19	8.91578e-14	Tanycyte
44	Rps3a1	Rps3a1	E12	0.137477	2.72447	0.902516	0.152327	0.0438789	8.34407e-19	1.63193e-13	Tanycyte
45	Rps27	Rps27	E14	0.13699	3.79494	0.967311	0.141619	0.0275334	3.35367e-16	6.55912e-11	Tanycyte
46	Rps27	Rps27	E15	0.121557	3.70318	0.874576	0.138989	3.10921e-06	0.941774	1	Tanycyte
47	Rps27	Rps27	E16	0.129513	3.52792	0.967118	0.133916	0.0115367	5.15282e-07	0.100779	Tanycyte
48	S100a1	S100a1	P14	0.182786	0.807616	0.625984	0.291998	0.241692	1.15348e-88	2.25597e-83	Tanycyte
49	S100a1	S100a1	P45	0.252931	1.19718	0.640288	0.395027	0.280664	2.23746e-93	4.37602e-88	Tanycyte
50	S100a6	S100a6	P14	0.181986	1.31362	0.653543	0.27846	0.204532	5.79284e-75	1.13296e-69	Tanycyte
51	S100a6	S100a6	P45	0.350294	2.17586	0.853717	0.410316	0.444003	1.67992e-149	3.28559e-144	Tanycyte
52	Gstm1	Gstm1	P45	0.2168	1.00838	0.585132	0.370514	0.235629	2.76752e-78	5.41271e-73	Tanycyte
53	Ank2	Ank2	P45	0.227993	1.1747	0.628297	0.362874	0.269536	1.24036e-89	2.42591e-84	Tanycyte
54	H2afz	H2afz	E11	0.186033	3.48468	0.91863	0.202512	0.143992	8.30164e-51	1.62364e-45	Tanycyte
55	H2afz	H2afz	E12	0.131661	2.50044	0.836478	0.157399	0.048152	1.70614e-20	3.33687e-15	Tanycyte
56	H2afz	H2afz	E13	0.145648	2.86933	0.833333	0.174777	0.0578225	1.62982e-24	3.18761e-19	Tanycyte
57	Rps6	Rps6	E12	0.136402	2.81341	0.916667	0.148802	0.0494819	5.08328e-21	9.94188e-16	Tanycyte
58	Rps6	Rps6	E13	0.136887	2.95619	0.885802	0.154534	0.0334902	8.25212e-15	1.61395e-09	Tanycyte
59	Rps6	Rps6	E16	0.125079	2.64184	0.882012	0.141811	0.0263065	3.17611e-14	6.21183e-09	Tanycyte
60	Rps8	Rps8	E11	0.152896	3.28131	0.920771	0.166053	0.06578	6.49817e-24	1.27091e-18	Tanycyte
61	Rps8	Rps8	E13	0.134792	2.98738	0.871914	0.154593	0.0299409	2.15394e-13	4.21267e-08	Tanycyte
62	Ybx1	Ybx1	E11	0.154594	2.73344	0.856531	0.180488	0.0800862	8.3333e-29	1.62983e-23	Tanycyte
63	Ybx1	Ybx1	E13	0.135812	2.48007	0.810185	0.16763	0.0486192	7.64988e-21	1.49616e-15	Tanycyte
64	Marcksl1	Marcksl1	E13	0.140032	2.19809	0.782407	0.178976	0.0550643	2.05507e-23	4.01931e-18	Tanycyte
65	Hmgn2	Hmgn2	E14	0.136635	2.29811	0.764487	0.178728	0.0724918	2.38506e-40	4.6647e-35	Tanycyte
66	Stmn1	Stmn1	E13	0.138294	2.33082	0.79321	0.174347	0.0639179	6.00072e-27	1.17362e-21	Tanycyte
67	Stmn1	Stmn1	E15	0.114518	2.46861	0.628814	0.182118	0.0229645	3.23582e-10	6.32863e-05	Tanycyte
68	Rsrp1	Rsrp1	P14	0.141949	0.999769	0.69685	0.2037	0.144856	3.18387e-53	6.22702e-48	Tanycyte
69	Sparcl1	Sparcl1	P4	0.116804	1.60249	0.296089	0.394488	0.0627396	5.16673e-14	1.01051e-08	Tanycyte
70	Rplp0	Rplp0	E12	0.135275	2.65571	0.893082	0.15147	0.0495382	4.82921e-21	9.44496e-16	Tanycyte
71	Rplp0	Rplp0	E16	0.124303	2.48046	0.864603	0.143769	0.0315901	8.63456e-17	1.68875e-11	Tanycyte
72	Ran	Ran	E11	0.1825	2.41093	0.815846	0.223694	0.128314	2.2032e-45	4.30902e-40	Tanycyte
73	Actb	Actb	E15	0.123368	3.19229	0.754237	0.163567	0.0122151	4.60684e-06	0.901006	Tanycyte
74	Ptn	Ptn	E18	0.147816	2.98293	0.807322	0.183094	0.0709034	5.98925e-27	1.17138e-21	Tanycyte
75	Ptn	Ptn	P4	0.181908	4.51424	0.726257	0.250474	0.0700277	1.79255e-15	3.50587e-10	Tanycyte
76	Cbx3	Cbx3	E14	0.142168	2.05617	0.725854	0.195863	0.0835683	2.4205e-46	4.73402e-41	Tanycyte
77	Nap1l5	Nap1l5	P14	0.152268	0.917479	0.629921	0.241725	0.162528	1.25224e-59	2.44913e-54	Tanycyte
78	Tmsb10	Tmsb10	E13	0.141743	3.20269	0.904321	0.15674	0.0469174	3.64961e-20	7.13791e-15	Tanycyte
79	Tmsb10	Tmsb10	E15	0.124908	3.24958	0.788136	0.158486	0.0128717	2.55511e-06	0.499728	Tanycyte
80	Tmsb10	Tmsb10	E16	0.134614	2.98526	0.90619	0.14855	0.0448377	3.20135e-23	6.26119e-18	Tanycyte
81	Tmsb10	Tmsb10	E18	0.133281	3.11292	0.868979	0.153377	0.0336825	1.45835e-13	2.85224e-08	Tanycyte
82	H1fx	H1fx	E11	0.152728	0.965943	0.513919	0.297183	0.140403	1.45341e-49	2.84258e-44	Tanycyte
83	Rpl32	Rpl32	E12	0.132724	3.24171	0.951258	0.139525	0.0247385	3.13419e-11	6.12985e-06	Tanycyte
84	Rpl32	Rpl32	E13	0.139448	3.58224	0.925926	0.150604	0.0210279	7.92681e-10	0.000155033	Tanycyte
85	Rpl32	Rpl32	E16	0.128667	3.17435	0.937137	0.137298	0.0184207	2.18473e-10	4.2729e-05	Tanycyte
86	Gapdh	Gapdh	E11	0.194449	2.29006	0.800857	0.242802	0.169609	1.03877e-59	2.03163e-54	Tanycyte
87	Rps5	Rps5	E12	0.13902	3.00964	0.93239	0.1491	0.0361221	9.73379e-16	1.90373e-10	Tanycyte
88	Rps5	Rps5	E15	0.1159	2.99786	0.779661	0.148654	0.000319999	0.458687	1	Tanycyte
89	Rps5	Rps5	E16	0.129679	2.8444	0.908124	0.142799	0.0196849	5.2846e-11	1.03356e-05	Tanycyte
90	Apoe	Apoe	P14	0.218923	2.54876	0.950787	0.230255	0.322167	8.56908e-119	1.67594e-113	Tanycyte
91	Apoe	Apoe	P4	0.169872	3.45168	0.586592	0.289591	0.0882083	4.11508e-19	8.04827e-14	Tanycyte
92	Apoe	Apoe	P45	0.259809	3.20206	0.94964	0.273587	0.369144	1.6782e-123	3.28222e-118	Tanycyte
93	Rps19	Rps19	E12	0.138251	4.01887	0.984277	0.14046	0.036618	6.19636e-16	1.21188e-10	Tanycyte
94	Rps19	Rps19	E14	0.138864	4.05347	0.982169	0.141385	0.0432933	1.21391e-24	2.37417e-19	Tanycyte
95	Rps19	Rps19	E15	0.130145	4.08385	0.915254	0.142196	0.00345801	0.0148327	1	Tanycyte
96	Rps19	Rps19	E16	0.139241	4.02413	0.990329	0.140601	0.0462703	6.44918e-24	1.26133e-18	Tanycyte
97	Rps19	Rps19	E18	0.134259	3.92656	0.973025	0.137981	0.0196582	1.68795e-08	0.0033013	Tanycyte
98	Mia	Mia	P14	0.139579	0.60729	0.448819	0.310991	0.181976	1.04076e-66	2.03552e-61	Tanycyte
99	Rps16	Rps16	E16	0.127992	2.65656	0.888781	0.144008	0.0258307	5.40836e-14	1.05777e-08	Tanycyte
100	Fxyd1	Fxyd1	P45	0.264007	1.05061	0.561151	0.470474	0.265594	2.61614e-88	5.11664e-83	Tanycyte
101	Rps11	Rps11	E12	0.137304	3.04063	0.935535	0.146765	0.0404188	1.94679e-17	3.80754e-12	Tanycyte
102	Rps11	Rps11	E14	0.137715	3.11133	0.921991	0.149367	0.0418161	7.5149e-24	1.46976e-18	Tanycyte
103	Rpl13a	Rpl13a	E13	0.144315	3.2435	0.898148	0.160681	0.0318583	3.69657e-14	7.22975e-09	Tanycyte
104	Ftl1	Ftl1	E12	0.147939	4.15648	0.988994	0.149585	0.0687667	1.18156e-28	2.31089e-23	Tanycyte
105	Ftl1	Ftl1	E14	0.143649	3.99631	0.989599	0.145159	0.0642941	6.30783e-36	1.23369e-30	Tanycyte
106	Ftl1	Ftl1	E15	0.139157	4.15515	0.930508	0.149549	0.0176966	3.44734e-08	0.00674231	Tanycyte
107	Ftl1	Ftl1	E16	0.14483	4.03028	0.991296	0.146102	0.0627218	6.39092e-32	1.24994e-26	Tanycyte
108	Ftl1	Ftl1	E18	0.138915	3.941	0.967245	0.143619	0.0305795	1.91097e-12	3.73748e-07	Tanycyte
109	Rpl18	Rpl18	E11	0.154914	2.32984	0.805139	0.192407	0.0697368	2.8884e-25	5.64914e-20	Tanycyte
110	Rps3	Rps3	E13	0.135165	2.73475	0.854938	0.158099	0.0281489	1.11946e-12	2.18945e-07	Tanycyte
111	Hbb-bs	Hbb-bs	E16	0.20593	2.07484	0.79207	0.259989	0.229486	2.28076e-115	4.46072e-110	Tanycyte
112	Hbb-bs	Hbb-bs	E18	0.145264	1.7485	0.635838	0.22846	0.0997523	2.30642e-37	4.5109e-32	Tanycyte
113	Hbb-y	Hbb-y	E11	0.319341	2.45538	0.820128	0.389379	0.377467	5.01472e-134	9.8078e-129	Tanycyte
114	Hbb-y	Hbb-y	E13	0.219197	1.86923	0.694444	0.315643	0.246761	1.20863e-101	2.36384e-96	Tanycyte
115	Rps15a	Rps15a	E12	0.133391	3.09359	0.938679	0.142105	0.0229303	1.63686e-10	3.20137e-05	Tanycyte
116	Rps15a	Rps15a	E16	0.1245	2.95204	0.908124	0.137096	0.00966258	4.3494e-06	0.850657	Tanycyte
117	Cd81	Cd81	E18	0.152308	2.40639	0.73025	0.208569	0.0799137	3.3905e-30	6.63113e-25	Tanycyte
118	Marcks	Marcks	P4	0.155043	3.38749	0.653631	0.237203	0.0459276	1.22088e-10	2.3878e-05	Tanycyte
119	Fabp7	Fabp7	E16	0.127178	3.27944	0.889749	0.142937	0.0369555	2.14833e-19	4.2017e-14	Tanycyte
120	Fabp7	Fabp7	E18	0.151409	4.02734	0.905588	0.167194	0.0721195	2.18462e-27	4.27268e-22	Tanycyte
121	Fabp7	Fabp7	P4	0.135986	4.82131	0.709497	0.191665	0.0107336	0.00188468	1	Tanycyte
122	Chchd10	Chchd10	P45	0.214435	1.01974	0.568345	0.377298	0.224314	1.61931e-74	3.16704e-69	Tanycyte
123	Rpl41	Rpl41	E15	0.123903	4.34099	0.933898	0.132673	0.00151181	0.107229	1	Tanycyte
124	Rpl41	Rpl41	E16	0.125148	4.0902	0.987427	0.126742	0.000662077	0.229521	1	Tanycyte
125	Rpl41	Rpl41	E18	0.134593	4.50201	0.986513	0.136433	0.0122028	8.89177e-06	1	Tanycyte
126	Rpl41	Rpl41	P4	0.142741	5.22946	0.932961	0.152998	0.00653618	0.0153156	1	Tanycyte
127	Cd63	Cd63	P14	0.153104	1.09178	0.716535	0.213673	0.153244	2.9229e-56	5.71661e-51	Tanycyte
128	Hmgb2	Hmgb2	E11	0.165447	2.03712	0.704497	0.234844	0.132989	5.3425e-47	1.04489e-41	Tanycyte
129	Cpe	Cpe	P4	0.132694	3.01735	0.564246	0.23517	0.028713	3.65151e-07	0.0714163	Tanycyte
130	Uba52	Uba52	E18	0.214393	2.67216	0.811175	0.264299	0.232673	3.18886e-86	6.23678e-81	Tanycyte
131	Uba52	Uba52	P4	0.122129	2.53789	0.480447	0.254199	0.0328612	5.26543e-08	0.0102981	Tanycyte
132	Rpl18a	Rpl18a	E12	0.142487	3.52064	0.965409	0.147592	0.0434709	1.20978e-18	2.3661e-13	Tanycyte
133	Rpl18a	Rpl18a	E14	0.133699	3.34147	0.942793	0.141811	0.0249557	8.06169e-15	1.5767e-09	Tanycyte
134	Rpl18a	Rpl18a	E15	0.120234	3.42376	0.832203	0.144476	0.000552377	0.330261	1	Tanycyte
135	Rpl18a	Rpl18a	E16	0.133141	3.3226	0.94294	0.141198	0.0230788	1.17715e-12	2.30228e-07	Tanycyte
136	Mt3	Mt3	E18	0.138003	2.32579	0.707129	0.195159	0.0824973	3.96561e-31	7.75595e-26	Tanycyte
137	Mt3	Mt3	P14	0.153	1.97411	0.887795	0.172337	0.148754	1.23673e-54	2.41879e-49	Tanycyte
138	Mt3	Mt3	P45	0.232833	3.1453	0.94964	0.24518	0.312054	5.43788e-104	1.06354e-98	Tanycyte
139	Mt2	Mt2	P14	0.156405	1.2801	0.708661	0.220705	0.159344	1.79328e-58	3.5073e-53	Tanycyte
140	Mt2	Mt2	P45	0.289971	2.2038	0.870504	0.333107	0.364022	9.68928e-122	1.89503e-116	Tanycyte
141	Mt1	Mt1	P14	0.155031	1.93803	0.84252	0.184009	0.138442	6.62128e-51	1.29499e-45	Tanycyte
142	Mt1	Mt1	P4	0.140372	3.13139	0.530726	0.26449	0.0393568	2.56742e-09	0.000502135	Tanycyte
143	Mt1	Mt1	P45	0.269757	3.3515	0.968825	0.278437	0.372407	1.26352e-124	2.47119e-119	Tanycyte
144	Gm8730	Gm8730	E14	0.150642	1.89033	0.707281	0.212988	0.10823	9.07879e-60	1.77563e-54	Tanycyte
145	Rpl13	Rpl13	E12	0.129818	3.30227	0.951258	0.13647	0.0143512	4.3314e-07	0.0847135	Tanycyte
146	Rpl13	Rpl13	E13	0.137899	3.63799	0.938272	0.146971	0.0158405	9.6768e-08	0.0189259	Tanycyte
147	Rpl13	Rpl13	E15	0.112414	3.35622	0.813559	0.138176	0.00171295	0.0864178	1	Tanycyte
148	Rpl13	Rpl13	E16	0.129356	3.28958	0.950677	0.136067	0.0139143	3.49193e-08	0.00682951	Tanycyte
149	Rpl13	Rpl13	E18	0.129357	3.3823	0.930636	0.138998	0.00894986	0.000142499	1	Tanycyte
150	Rps24	Rps24	E13	0.136455	2.86645	0.871914	0.156501	0.0251343	1.79554e-11	3.51172e-06	Tanycyte
151	Itm2b	Itm2b	P14	0.195768	1.82486	0.88189	0.221987	0.252516	1.11253e-92	2.17588e-87	Tanycyte
152	Itm2b	Itm2b	P45	0.201762	2.05096	0.832134	0.242463	0.222569	6.15909e-74	1.20459e-68	Tanycyte
153	Gm10076	Gm10076	E18	0.148188	2.27159	0.737958	0.200808	0.103633	9.06899e-39	1.77371e-33	Tanycyte
154	Gm10076	Gm10076	P4	0.202727	3.81911	0.681564	0.297443	0.118691	3.23915e-25	6.33514e-20	Tanycyte
155	Spry2	Spry2	P4	0.129278	1.94028	0.318436	0.40598	0.0776367	5.37286e-17	1.05082e-11	Tanycyte
156	Cldn10	Cldn10	P14	0.152315	0.471639	0.318898	0.47763	0.171999	4.50618e-63	8.81318e-58	Tanycyte
157	Eef1a1	Eef1a1	E11	0.163768	3.22371	0.899358	0.182095	0.0921927	5.93015e-33	1.15982e-27	Tanycyte
158	Eef1a1	Eef1a1	E13	0.151673	3.03525	0.871914	0.173954	0.0624769	2.25836e-26	4.41691e-21	Tanycyte
159	Rpsa	Rpsa	E11	0.165204	2.61606	0.841542	0.196311	0.0957827	3.47931e-34	6.80484e-29	Tanycyte
160	Rpsa	Rpsa	E13	0.147832	2.4117	0.800926	0.184577	0.0719225	3.78786e-30	7.40829e-25	Tanycyte
161	Rpl14	Rpl14	E13	0.139815	3.08161	0.887346	0.157565	0.0291596	4.41822e-13	8.64116e-08	Tanycyte
162	Ppia	Ppia	E11	0.166038	3.54495	0.925054	0.17949	0.0832392	6.94009e-30	1.35734e-24	Tanycyte
163	Rps27a	Rps27a	E12	0.132284	3.06844	0.941824	0.140456	0.0283104	1.2021e-12	2.35107e-07	Tanycyte
164	Npm1	Npm1	E11	0.163931	2.16887	0.781585	0.209741	0.121421	5.27068e-43	1.03084e-37	Tanycyte
165	Col23a1	Col23a1	P45	0.269528	1.21062	0.635492	0.424126	0.329997	4.28757e-110	8.38563e-105	Tanycyte
166	Ubb	Ubb	E12	0.152417	3.8002	0.982704	0.1551	0.0928286	3.2543e-38	6.36475e-33	Tanycyte
167	Ubb	Ubb	E14	0.139411	3.51905	0.953195	0.146257	0.0488491	1.27156e-27	2.48691e-22	Tanycyte
168	Ubb	Ubb	E15	0.143697	3.93779	0.901695	0.159363	0.0281953	3.196e-12	6.25073e-07	Tanycyte
169	Ubb	Ubb	E16	0.126782	3.16989	0.939072	0.135008	0.0201683	3.07258e-11	6.00935e-06	Tanycyte
170	Ubb	Ubb	E18	0.141995	3.64028	0.94605	0.150092	0.0420804	1.39113e-16	2.72078e-11	Tanycyte
171	Rpl26	Rpl26	E16	0.125298	2.39459	0.84236	0.148746	0.0340472	5.54138e-18	1.08378e-12	Tanycyte
172	Eif4a1	Eif4a1	E11	0.175656	2.28716	0.79015	0.222307	0.121446	5.1665e-43	1.01046e-37	Tanycyte
173	Eif5a	Eif5a	E11	0.152454	1.76839	0.72591	0.210018	0.0806667	5.27389e-29	1.03147e-23	Tanycyte
174	6330403K07Rik	6330403K07Rik	P14	0.163365	2.39598	0.820866	0.199015	0.114339	3.18325e-42	6.22579e-37	Tanycyte
175	Aldoc	Aldoc	P45	0.233178	1.22592	0.604317	0.385854	0.243868	4.92638e-81	9.63502e-76	Tanycyte
176	Rpl23	Rpl23	E16	0.125014	2.63123	0.881044	0.141893	0.0207129	1.66815e-11	3.26256e-06	Tanycyte
177	Rpl38	Rpl38	E14	0.136019	3.12341	0.926449	0.146818	0.0269441	6.93749e-16	1.35683e-10	Tanycyte
178	Sumo2	Sumo2	E12	0.131653	2.38214	0.853774	0.154202	0.0331172	1.50291e-14	2.9394e-09	Tanycyte
179	H3f3b	H3f3b	E12	0.151588	4.41728	0.992138	0.152789	0.0923136	5.21933e-38	1.0208e-32	Tanycyte
180	H3f3b	H3f3b	E14	0.158074	4.64578	0.995542	0.158782	0.152769	2.53358e-84	4.95518e-79	Tanycyte
181	H3f3b	H3f3b	E15	0.150481	4.62578	0.950847	0.15826	0.04108	3.79242e-17	7.41722e-12	Tanycyte
182	H3f3b	H3f3b	E16	0.146515	4.22946	0.991296	0.147802	0.072564	1.00653e-36	1.96857e-31	Tanycyte
183	H3f3b	H3f3b	E18	0.145392	4.25714	0.978805	0.148541	0.0523395	2.85585e-20	5.58548e-15	Tanycyte
184	Alyref	Alyref	E11	0.20465	1.2249	0.605996	0.337708	0.20997	7.62552e-74	1.4914e-68	Tanycyte
185	Tubb2b	Tubb2b	E13	0.137299	2.23555	0.777778	0.176527	0.0621968	2.92187e-26	5.71458e-21	Tanycyte
186	Hnrnpk	Hnrnpk	E14	0.139689	2.43323	0.816493	0.171084	0.0551237	5.4276e-31	1.06153e-25	Tanycyte
187	Ntrk2	Ntrk2	P14	0.198493	1.49561	0.824803	0.240655	0.285522	5.39059e-105	1.05429e-99	Tanycyte
188	Ntrk2	Ntrk2	P45	0.268603	2.21183	0.829736	0.323721	0.341765	4.12294e-114	8.06364e-109	Tanycyte
189	Uqcrb	Uqcrb	E14	0.139617	2.17225	0.768202	0.181745	0.0654065	1.58644e-36	3.10276e-31	Tanycyte
190	Cox7c	Cox7c	E14	0.132905	2.72084	0.875186	0.151859	0.0362608	7.11336e-21	1.39123e-15	Tanycyte
191	Cox7c	Cox7c	E16	0.124138	2.49912	0.87234	0.142305	0.0233397	8.78941e-13	1.71903e-07	Tanycyte
192	Rps23	Rps23	E12	0.133901	3.05431	0.949686	0.140995	0.0355349	1.66146e-15	3.24949e-10	Tanycyte
193	Rps23	Rps23	E16	0.125121	2.92707	0.916828	0.136472	0.0171528	9.08303e-10	0.000177646	Tanycyte
194	Rps7	Rps7	E12	0.128893	2.56215	0.874214	0.147439	0.0340337	6.52097e-15	1.27537e-09	Tanycyte
195	Rps29	Rps29	E14	0.144534	4.20397	0.988113	0.146273	0.0494739	5.87551e-28	1.14913e-22	Tanycyte
196	Rps29	Rps29	E15	0.112554	3.59367	0.867797	0.129701	0.00679142	0.000637264	1	Tanycyte
197	Rps29	Rps29	P4	0.149522	4.8918	0.910615	0.164199	0.0138327	0.000417984	1	Tanycyte
198	Fos	Fos	P4	0.226369	3.80211	0.597765	0.378693	0.150605	1.278e-31	2.49951e-26	Tanycyte
199	Ckb	Ckb	E11	0.162481	2.45714	0.820128	0.198117	0.0946949	8.21773e-34	1.60722e-28	Tanycyte
200	Slc1a3	Slc1a3	P45	0.208693	1.58471	0.748201	0.278926	0.21265	1.20945e-70	2.36545e-65	Tanycyte
201	Rpl8	Rpl8	E11	0.15401	2.98016	0.895075	0.172064	0.0582344	2.45426e-21	4.80004e-16	Tanycyte
202	Rpl3	Rpl3	E12	0.132533	2.6762	0.902516	0.146848	0.0379677	1.81309e-16	3.54605e-11	Tanycyte
203	Tuba1b	Tuba1b	E11	0.162966	2.00711	0.72591	0.224499	0.105493	1.60766e-37	3.14427e-32	Tanycyte
204	Tuba1a	Tuba1a	E11	0.150583	3.65048	0.940043	0.160187	0.0474736	1.15699e-17	2.26284e-12	Tanycyte
205	Tuba1a	Tuba1a	E13	0.1423	3.42743	0.932099	0.152667	0.0276138	1.83154e-12	3.58214e-07	Tanycyte
206	Tuba1a	Tuba1a	E15	0.137307	3.66692	0.854237	0.160736	0.013683	1.23515e-06	0.241571	Tanycyte
207	Hnrnpa1	Hnrnpa1	E11	0.15418	2.13203	0.773019	0.199452	0.100307	9.73666e-36	1.9043e-30	Tanycyte
208	Hnrnpa1	Hnrnpa1	E13	0.14401	2.02217	0.751543	0.191619	0.0841306	4.88635e-35	9.55673e-30	Tanycyte
209	Ranbp1	Ranbp1	E14	0.13685	2.17034	0.757058	0.180765	0.0647158	3.73844e-36	7.31165e-31	Tanycyte
210	Zbtb20	Zbtb20	P14	0.141896	1.12631	0.753937	0.188206	0.138524	6.18627e-51	1.20991e-45	Tanycyte
211	Zbtb20	Zbtb20	P45	0.202497	1.70451	0.786571	0.257442	0.219421	6.84676e-73	1.33909e-67	Tanycyte
212	Rpl24	Rpl24	E12	0.132173	2.90699	0.918239	0.143942	0.0298309	3.004e-13	5.87522e-08	Tanycyte
213	Rpl24	Rpl24	E16	0.129003	2.84146	0.911992	0.141452	0.0251101	1.21132e-13	2.3691e-08	Tanycyte
214	Rps28	Rps28	E14	0.144373	3.24976	0.930906	0.155088	0.0585504	7.8001e-33	1.52554e-27	Tanycyte
215	Rps28	Rps28	E15	0.115403	3.04842	0.781356	0.147696	0.000869451	0.221902	1	Tanycyte
216	H2-D1	H2-D1	P14	0.136807	0.391684	0.336614	0.40642	0.13707	2.07225e-50	4.0529e-45	Tanycyte
217	Tubb5	Tubb5	E11	0.165211	2.96394	0.880086	0.187722	0.0989712	2.79884e-35	5.47398e-30	Tanycyte
218	Tubb5	Tubb5	E13	0.144214	2.66921	0.83179	0.173378	0.06014	1.93641e-25	3.78723e-20	Tanycyte
219	Tubb5	Tubb5	E15	0.120848	2.6713	0.69661	0.173481	0.0177501	3.28742e-08	0.00642954	Tanycyte
220	Calm2	Calm2	E14	0.137676	2.50398	0.81575	0.168773	0.0642421	6.72815e-36	1.31589e-30	Tanycyte
221	Rps14	Rps14	E12	0.129919	3.1948	0.951258	0.136576	0.0195108	3.75163e-09	0.000733744	Tanycyte
222	Rps14	Rps14	E13	0.137007	3.51656	0.932099	0.146988	0.0181966	1.0874e-08	0.00212674	Tanycyte
223	Rps14	Rps14	E16	0.131248	3.24008	0.950677	0.138057	0.0224828	2.2949e-12	4.48836e-07	Tanycyte
224	Rpl17	Rpl17	E13	0.142038	2.85475	0.858025	0.16554	0.0421152	2.99863e-18	5.86471e-13	Tanycyte
225	Mbp	Mbp	P45	0.272181	0.750271	0.371703	0.732255	0.227314	1.62743e-75	3.18292e-70	Tanycyte
226	Malat1	Malat1	E15	0.158427	6.32468	0.989831	0.160054	0.129894	2.844e-51	5.56229e-46	Tanycyte
227	Malat1	Malat1	E18	0.133396	5.28738	0.955684	0.139582	0.0119334	1.11737e-05	1	Tanycyte
228	Malat1	Malat1	P4	0.144534	5.87486	0.955307	0.151296	0.0240379	3.27071e-06	0.639686	Tanycyte
229	Fth1	Fth1	P14	0.137642	2.74481	0.938976	0.146588	0.0461112	7.33168e-18	1.43393e-12	Tanycyte
230	mt-Nd1	mt-Nd1	E15	0.112473	3.91833	0.90339	0.124501	0.00827844	0.000162583	1	Tanycyte
231	mt-Nd1	mt-Nd1	E18	0.134708	4.41892	0.986513	0.13655	0.0166485	2.09733e-07	0.0410196	Tanycyte
232	mt-Nd1	mt-Nd1	P4	0.1569	5.54176	0.96648	0.162342	0.0809426	1.17095e-17	2.29015e-12	Tanycyte
233	mt-Co1	mt-Co1	E15	0.117063	4.28387	0.940678	0.124445	0.00253684	0.0369146	1	Tanycyte
234	mt-Co1	mt-Co1	E18	0.136012	4.82124	0.998073	0.136275	0.028876	7.85498e-12	1.53628e-06	Tanycyte
235	mt-Co1	mt-Co1	P4	0.183287	7.11179	1	0.183287	0.556327	2.50042e-115	4.89032e-110	Tanycyte
236	mt-Co2	mt-Co2	E15	0.116032	3.89509	0.901695	0.128682	0.00735404	0.000379387	1	Tanycyte
237	mt-Co2	mt-Co2	E18	0.127177	3.99546	0.969171	0.131223	0.00137701	0.135881	1	Tanycyte
238	mt-Co2	mt-Co2	P4	0.15518	5.24131	0.960894	0.161496	0.0546342	2.17867e-12	4.26103e-07	Tanycyte
239	mt-Atp6	mt-Atp6	E14	0.135518	5.81724	0.998514	0.13572	0.0311565	3.84877e-18	7.52743e-13	Tanycyte
240	mt-Atp6	mt-Atp6	E15	0.129246	5.50699	0.99322	0.130128	0.000920675	0.208768	1	Tanycyte
241	mt-Atp6	mt-Atp6	E16	0.127759	5.39048	0.998066	0.128006	0.000264932	0.44721	1	Tanycyte
242	mt-Atp6	mt-Atp6	E18	0.133144	5.67376	1	0.133144	0.0174069	1.11036e-07	0.0217164	Tanycyte
243	mt-Atp6	mt-Atp6	P4	0.160485	7.24343	1	0.160485	0.346394	1.98721e-71	3.88658e-66	Tanycyte
244	mt-Co3	mt-Co3	E15	0.11879	4.40023	0.947458	0.125377	0.00705076	0.000501612	1	Tanycyte
245	mt-Co3	mt-Co3	E18	0.132109	4.73373	0.996146	0.13262	0.010788	2.9581e-05	1	Tanycyte
246	mt-Co3	mt-Co3	P4	0.167289	6.41495	1	0.167289	0.351952	1.42233e-72	2.7818e-67	Tanycyte
247	mt-Nd4	mt-Nd4	P4	0.160743	4.78168	0.916201	0.175445	0.0424877	6.00834e-10	0.000117511	Tanycyte
248	mt-Cytb	mt-Cytb	E18	0.137263	4.45296	0.990366	0.138598	0.0242693	3.6122e-10	7.06474e-05	Tanycyte
249	mt-Cytb	mt-Cytb	P4	0.155653	5.50336	0.955307	0.162935	0.0570816	7.03598e-13	1.3761e-07	Tanycyte
250	Cfap126	Cfap126	P14	0.160102	0.625384	0.448819	0.356719	0.185123	7.38868e-68	1.44508e-62	Tanycyte
251	Sumo1	Sumo1	E12	0.14344	1.91756	0.775112	0.185057	0.0729552	1.26573e-31	2.47551e-26	Ependyma
252	Sumo1	Sumo1	E14	0.141025	2.00037	0.738028	0.191084	0.0641031	1.2055e-37	2.35772e-32	Ependyma
253	Rpl37a	Rpl37a	E14	0.136344	3.57168	0.96338	0.141527	0.0292264	5.97168e-18	1.16794e-12	Ependyma
254	Rpl37a	Rpl37a	E15	0.113867	3.42306	0.831187	0.136993	0.000875776	0.197068	1	Ependyma
255	Rpl37a	Rpl37a	E16	0.125334	3.30155	0.94062	0.133246	0.0066694	7.37708e-05	1	Ependyma
256	Itm2c	Itm2c	P14	0.193297	1.37236	0.770349	0.250921	0.254741	5.27489e-110	1.03166e-104	Ependyma
257	Itm2c	Itm2c	P45	0.299601	2.18883	0.837143	0.357885	0.387381	1.32973e-170	2.60069e-165	Ependyma
258	Ptma	Ptma	E12	0.140371	3.67052	0.977511	0.1436	0.0487145	1.34082e-21	2.62238e-16	Ependyma
259	Ptma	Ptma	E13	0.139073	3.7931	0.944444	0.147254	0.0269776	9.62009e-13	1.8815e-07	Ependyma
260	Ptma	Ptma	E14	0.145407	3.8731	0.971831	0.149621	0.0636663	2.13143e-37	4.16866e-32	Ependyma
261	Ptma	Ptma	E15	0.125128	3.70294	0.865522	0.14457	0.0034536	0.0104063	1	Ependyma
262	Ramp1	Ramp1	P14	0.16448	0.963925	0.652616	0.252031	0.208843	5.38e-90	1.05222e-84	Ependyma
263	Dbi	Dbi	E18	0.142229	3.3147	0.836923	0.169943	0.0537546	2.03456e-23	3.97919e-18	Ependyma
264	Dbi	Dbi	P4	0.127031	3.9094	0.659509	0.192614	0.008655	0.000816324	1	Ependyma
265	Prdx6	Prdx6	P14	0.180525	1.35682	0.723837	0.2494	0.191784	1.2808e-82	2.50499e-77	Ependyma
266	Pcp4l1	Pcp4l1	P45	0.302303	0.915437	0.497143	0.60808	0.295406	5.73493e-129	1.12164e-123	Ependyma
267	Rpl35	Rpl35	E14	0.148299	3.54003	0.957042	0.154955	0.0704011	3.23344e-41	6.32396e-36	Ependyma
268	Rpl35	Rpl35	E16	0.125568	3.0585	0.906196	0.138566	0.0137257	1.27399e-08	0.00249168	Ependyma
269	Rpl35	Rpl35	E18	0.150655	3.70811	0.938462	0.160534	0.0586095	2.11718e-25	4.14078e-20	Ependyma
270	Rpl35	Rpl35	P4	0.11438	3.55233	0.736196	0.155366	0.000223258	0.590995	1	Ependyma
271	Serf2	Serf2	E16	0.124581	2.37856	0.834768	0.14924	0.0264456	2.67193e-15	5.22576e-10	Ependyma
272	Cst3	Cst3	E18	0.166112	3.41284	0.833846	0.199212	0.0979949	1.55638e-41	3.04397e-36	Ependyma
273	Cst3	Cst3	P14	0.151014	2.70006	0.905523	0.16677	0.093454	1.09833e-40	2.1481e-35	Ependyma
274	Cst3	Cst3	P4	0.143173	3.82356	0.659509	0.21709	0.0308631	2.50257e-10	4.89452e-05	Ependyma
275	Nnat	Nnat	P14	0.137942	2.95296	0.924419	0.149221	0.0533992	7.51509e-24	1.4698e-18	Ependyma
276	Pltp	Pltp	P45	0.317575	1.3142	0.605714	0.524298	0.317139	1.03362e-138	2.02156e-133	Ependyma
277	Pcsk1n	Pcsk1n	P14	0.14169	1.33033	0.751453	0.188554	0.139611	2.99932e-60	5.86608e-55	Ependyma
278	Rpl39	Rpl39	E14	0.144024	3.35136	0.935211	0.154001	0.0572806	8.78424e-34	1.71802e-28	Ependyma
279	Hmgb3	Hmgb3	E12	0.142312	1.69323	0.718141	0.198168	0.10173	1.42481e-43	2.78664e-38	Ependyma
280	Rpl10	Rpl10	E11	0.153871	2.68657	0.849287	0.181176	0.083467	3.03125e-31	5.92851e-26	Ependyma
281	Rps4x	Rps4x	E12	0.131189	2.68254	0.878561	0.149323	0.0427997	3.72202e-19	7.27952e-14	Ependyma
282	Rps4x	Rps4x	E13	0.135828	2.90816	0.855263	0.158815	0.0330966	2.6402e-15	5.16371e-10	Ependyma
283	Xist	Xist	P14	0.202074	1.92612	0.902616	0.223876	0.274029	1.74778e-118	3.4183e-113	Ependyma
284	Tmsb4x	Tmsb4x	E11	0.164043	3.82292	0.940937	0.17434	0.0864027	2.7046e-32	5.28966e-27	Ependyma
285	Tmsb4x	Tmsb4x	E13	0.162829	3.82952	0.932749	0.174569	0.080315	4.62608e-35	9.04768e-30	Ependyma
286	Gm8797	Gm8797	E15	0.122901	2.43838	0.648069	0.189642	0.0329828	2.14834e-15	4.20173e-10	Ependyma
287	Gm8797	Gm8797	E18	0.135391	2.28803	0.749231	0.180707	0.0732458	2.19736e-31	4.29759e-26	Ependyma
288	Rpl22l1	Rpl22l1	E14	0.137327	3.04679	0.873944	0.157135	0.0396597	7.8388e-24	1.53311e-18	Ependyma
289	Tm4sf1	Tm4sf1	P45	0.265203	1.22449	0.604286	0.43887	0.297221	8.84925e-130	1.73074e-124	Ependyma
290	Rps3a1	Rps3a1	E12	0.136776	2.68588	0.895052	0.152814	0.0608585	1.28365e-26	2.51056e-21	Ependyma
291	Pbxip1	Pbxip1	P45	0.246392	1.10538	0.56	0.439985	0.246229	3.96934e-107	7.76323e-102	Ependyma
292	Rps27	Rps27	E14	0.138254	3.7542	0.964789	0.1433	0.0400131	4.95342e-24	9.68789e-19	Ependyma
293	Rps27	Rps27	E15	0.119686	3.63831	0.855508	0.139901	0.000544827	0.308958	1	Ependyma
294	Rps27	Rps27	E16	0.129293	3.4847	0.95525	0.13535	0.0168444	2.89352e-10	5.65914e-05	Ependyma
295	Rps27	Rps27	P4	0.0959429	3.42823	0.717791	0.133664	0.0181738	1.22024e-06	0.238655	Ependyma
296	S100a1	S100a1	P14	0.188189	0.768496	0.59593	0.31579	0.231071	1.17532e-99	2.29869e-94	Ependyma
297	S100a6	S100a6	P14	0.202281	1.25811	0.670058	0.301886	0.259308	5.22706e-112	1.02231e-106	Ependyma
298	S100a6	S100a6	P45	0.278722	1.75265	0.715714	0.389433	0.314064	2.49306e-137	4.87592e-132	Ependyma
299	H2afz	H2afz	E11	0.185618	3.43343	0.90835	0.204346	0.161998	1.69409e-59	3.31331e-54	Ependyma
300	H2afz	H2afz	E13	0.141869	2.78844	0.812865	0.174529	0.0610782	5.29866e-27	1.03631e-21	Ependyma
301	Rps6	Rps6	E12	0.138112	2.79155	0.911544	0.151515	0.0462649	1.37823e-20	2.69554e-15	Ependyma
302	Rps6	Rps6	E13	0.135745	2.90156	0.869883	0.15605	0.0260766	2.29523e-12	4.48901e-07	Ependyma
303	Rps8	Rps8	E11	0.152184	3.22418	0.906314	0.167915	0.0589236	1.74783e-22	3.4184e-17	Ependyma
304	Rps8	Rps8	E13	0.136166	2.96647	0.864035	0.157594	0.0314644	1.272e-14	2.48777e-09	Ependyma
305	Ybx1	Ybx1	E11	0.150852	2.66795	0.839104	0.179777	0.0795257	7.76354e-30	1.51839e-24	Ependyma
306	Marcksl1	Marcksl1	E13	0.139403	2.15709	0.76462	0.182317	0.0612535	4.47511e-27	8.75242e-22	Ependyma
307	Hmgn2	Hmgn2	E14	0.136481	2.22706	0.749296	0.182145	0.0742886	2.00497e-43	3.92132e-38	Ependyma
308	Stmn1	Stmn1	E13	0.138712	2.29729	0.777778	0.178344	0.0648706	1.37141e-28	2.68221e-23	Ependyma
309	Stmn1	Stmn1	E15	0.118973	2.51772	0.622318	0.191177	0.0286412	1.46922e-13	2.8735e-08	Ependyma
310	Rsrp1	Rsrp1	P14	0.138615	0.960414	0.670058	0.20687	0.130706	1.84892e-56	3.61612e-51	Ependyma
311	Eno1	Eno1	E18	0.12751	1.46452	0.523077	0.243768	0.0838405	1.00544e-35	1.96644e-30	Ependyma
312	Rplp0	Rplp0	E12	0.135315	2.61346	0.881559	0.153495	0.0510718	1.42397e-22	2.78501e-17	Ependyma
313	Ran	Ran	E11	0.177678	2.34633	0.794297	0.223692	0.150069	3.52339e-55	6.89105e-50	Ependyma
314	Actb	Actb	E15	0.126448	3.31752	0.761087	0.166141	0.0168207	1.52265e-08	0.002978	Ependyma
315	Ptn	Ptn	E18	0.147479	2.66886	0.736923	0.200128	0.0847928	4.09211e-36	8.00335e-31	Ependyma
316	Ptn	Ptn	P4	0.117857	3.11037	0.52454	0.224686	0.0175895	1.80995e-06	0.353989	Ependyma
317	Rarres2	Rarres2	P45	0.441828	2.10528	0.778571	0.567485	0.476566	5.27984e-212	1.03263e-206	Ependyma
318	Cbx3	Cbx3	E14	0.142526	2.02272	0.716901	0.198808	0.0914029	3.58499e-53	7.01153e-48	Ependyma
319	Tmsb10	Tmsb10	E13	0.141251	3.16169	0.894737	0.157869	0.046593	6.02826e-21	1.17901e-15	Ependyma
320	Tmsb10	Tmsb10	E15	0.129705	3.34631	0.786838	0.164844	0.018289	3.60502e-09	0.00070507	Ependyma
321	Tmsb10	Tmsb10	E16	0.1359	2.98935	0.898451	0.15126	0.0511206	3.31968e-28	6.49263e-23	Ependyma
322	Tmsb10	Tmsb10	E18	0.128697	3.01821	0.844615	0.152374	0.0292103	2.1472e-13	4.1995e-08	Ependyma
323	Rpl32	Rpl32	E12	0.134014	3.19284	0.941529	0.142337	0.0372405	7.37248e-17	1.44191e-11	Ependyma
324	Rpl32	Rpl32	E13	0.137194	3.46734	0.904971	0.151601	0.0240581	1.61217e-11	3.15309e-06	Ependyma
325	Rpl32	Rpl32	E16	0.129951	3.13439	0.92599	0.140337	0.0287111	1.74417e-16	3.41126e-11	Ependyma
326	Gapdh	Gapdh	E11	0.196652	2.23187	0.778004	0.252765	0.166592	3.65838e-61	7.15506e-56	Ependyma
327	Cd9	Cd9	P14	0.150551	0.978117	0.662791	0.227147	0.173315	1.14484e-74	2.23907e-69	Ependyma
328	Rps5	Rps5	E12	0.139381	2.95249	0.922039	0.151167	0.0566688	6.92723e-25	1.35483e-19	Ependyma
329	Rps5	Rps5	E15	0.109611	2.86956	0.741059	0.147912	0.00167671	0.0742684	1	Ependyma
330	Rps5	Rps5	E16	0.127558	2.77539	0.884682	0.144186	0.0304421	2.16902e-17	4.24217e-12	Ependyma
331	Apoe	Apoe	P14	0.221267	2.43962	0.943314	0.234563	0.336656	2.5606e-146	5.00802e-141	Ependyma
332	Apoe	Apoe	P4	0.133854	2.85947	0.506135	0.264462	0.0537863	6.24307e-17	1.22102e-11	Ependyma
333	Apoe	Apoe	P45	0.261571	3.10192	0.93	0.281259	0.358071	3.20455e-157	6.26746e-152	Ependyma
334	Rps19	Rps19	E12	0.140705	3.97992	0.982009	0.143283	0.0471127	6.1532e-21	1.20344e-15	Ependyma
335	Rps19	Rps19	E14	0.140313	3.98954	0.977465	0.143548	0.0467819	7.51722e-28	1.47022e-22	Ependyma
336	Rps19	Rps19	E15	0.128764	3.99794	0.895565	0.143779	0.0035439	0.00945033	1	Ependyma
337	Rps19	Rps19	E16	0.140232	3.9674	0.981067	0.142938	0.0469035	5.34954e-26	1.04626e-20	Ependyma
338	Rps19	Rps19	E18	0.133838	3.84821	0.958462	0.139638	0.0216431	2.70919e-10	5.29863e-05	Ependyma
339	Mia	Mia	P14	0.140979	0.717427	0.511628	0.275551	0.171852	4.86607e-74	9.51706e-69	Ependyma
340	Rps16	Rps16	E16	0.123857	2.56219	0.859725	0.144066	0.0259039	5.13225e-15	1.00377e-09	Ependyma
341	Rps11	Rps11	E12	0.140502	2.99852	0.929535	0.151153	0.0610564	1.06317e-26	2.07935e-21	Ependyma
342	Rps11	Rps11	E13	0.137289	3.11132	0.883041	0.155473	0.0336053	1.61748e-15	3.16348e-10	Ependyma
343	Rps11	Rps11	E14	0.140869	3.06321	0.916901	0.153636	0.0599164	2.83284e-35	5.54048e-30	Ependyma
344	Rpl13a	Rpl13a	E11	0.151164	3.27734	0.904277	0.167165	0.0593503	1.23122e-22	2.40802e-17	Ependyma
345	Rpl13a	Rpl13a	E13	0.144328	3.18182	0.883041	0.163444	0.0443508	5.21444e-20	1.01984e-14	Ependyma
346	Ftl1	Ftl1	E12	0.150109	4.13075	0.988006	0.151931	0.0769233	2.87264e-33	5.61831e-28	Ependyma
347	Ftl1	Ftl1	E14	0.146241	3.9844	0.989437	0.147802	0.0789442	4.52146e-46	8.84307e-41	Ependyma
348	Ftl1	Ftl1	E15	0.141819	4.18506	0.924177	0.153454	0.02468	6.97612e-12	1.36439e-06	Ependyma
349	Ftl1	Ftl1	E16	0.147357	4.03214	0.987952	0.149154	0.0763447	1.90938e-41	3.73437e-36	Ependyma
350	Ftl1	Ftl1	E18	0.135881	3.82118	0.949231	0.143149	0.0245206	1.7872e-11	3.4954e-06	Ependyma
351	Rpl18	Rpl18	E11	0.156606	2.31696	0.792261	0.197669	0.0796044	7.2764e-30	1.42312e-24	Ependyma
352	Rps3	Rps3	E11	0.150199	2.9357	0.885947	0.169535	0.0642135	2.26923e-24	4.43815e-19	Ependyma
353	Rps3	Rps3	E13	0.135362	2.7187	0.846491	0.159909	0.0361849	1.34941e-16	2.63918e-11	Ependyma
354	Hbb-bs	Hbb-bs	E16	0.204512	2.13737	0.788296	0.259435	0.226143	4.52329e-122	8.84666e-117	Ependyma
355	Hbb-bs	Hbb-bs	E18	0.150253	1.86669	0.641538	0.234208	0.111047	6.60927e-47	1.29264e-41	Ependyma
356	Hbb-y	Hbb-y	E11	0.31155	2.47913	0.812627	0.383386	0.334421	3.92484e-123	7.6762e-118	Ependyma
357	Hbb-y	Hbb-y	E13	0.223056	1.96983	0.694444	0.321201	0.203506	1.88986e-87	3.69619e-82	Ependyma
358	Rps15a	Rps15a	E12	0.135192	3.05405	0.932534	0.144973	0.0457034	2.35101e-20	4.5981e-15	Ependyma
359	Rps15a	Rps15a	E16	0.125409	2.91753	0.895869	0.139986	0.0226892	2.47546e-13	4.8415e-08	Ependyma
360	Cd81	Cd81	E18	0.15183	2.3292	0.701538	0.216425	0.0882718	1.53105e-37	2.99443e-32	Ependyma
361	Syne1	Syne1	P45	0.2674	0.906177	0.502857	0.531761	0.280917	1.67085e-122	3.26785e-117	Ependyma
362	Marcks	Marcks	P4	0.115072	2.71517	0.555215	0.207256	0.0079602	0.00132763	1	Ependyma
363	Fabp7	Fabp7	E16	0.129229	3.12196	0.851119	0.151834	0.0424933	1.08473e-23	2.12151e-18	Ependyma
364	Fabp7	Fabp7	E18	0.138795	3.56526	0.826154	0.168001	0.0479278	4.86705e-21	9.51897e-16	Ependyma
365	Chchd10	Chchd10	P14	0.146168	1.01888	0.585756	0.249538	0.16193	8.75155e-70	1.71163e-64	Ependyma
366	Chchd10	Chchd10	P45	0.296804	1.82319	0.762857	0.389069	0.375294	4.52171e-165	8.84357e-160	Ependyma
367	S100b	S100b	P45	0.329263	1.23465	0.614286	0.536009	0.32961	2.49562e-144	4.88094e-139	Ependyma
368	Rpl41	Rpl41	E15	0.123824	4.31082	0.928469	0.133364	2.15441e-05	0.839675	1	Ependyma
369	Rpl41	Rpl41	E16	0.125787	4.07221	0.98537	0.127655	0.00518502	0.000474863	1	Ependyma
370	Rpl41	Rpl41	E18	0.135647	4.47899	0.987692	0.137337	0.0250707	1.06345e-11	2.0799e-06	Ependyma
371	Rpl41	Rpl41	P4	0.1331	4.85568	0.911043	0.146096	0.000852741	0.293584	1	Ependyma
372	Gas6	Gas6	P45	0.272851	1.15015	0.587143	0.46471	0.307216	2.95395e-134	5.77734e-129	Ependyma
373	Hmgb2	Hmgb2	E11	0.163211	2.03046	0.692464	0.235696	0.12446	6.07012e-46	1.1872e-40	Ependyma
374	Cpe	Cpe	P4	0.119652	2.79513	0.53681	0.222894	0.0237441	2.89523e-08	0.00566249	Ependyma
375	Uba52	Uba52	E18	0.217509	2.63039	0.789231	0.275596	0.206963	7.20096e-87	1.40836e-81	Ependyma
376	Rpl18a	Rpl18a	E12	0.145322	3.48335	0.962519	0.150981	0.0649109	2.70582e-28	5.29203e-23	Ependyma
377	Rpl18a	Rpl18a	E14	0.136501	3.30964	0.940141	0.145192	0.043774	3.74569e-26	7.32581e-21	Ependyma
378	Rpl18a	Rpl18a	E15	0.118036	3.33463	0.808298	0.14603	0.00182431	0.0626195	1	Ependyma
379	Rpl18a	Rpl18a	E16	0.134169	3.28078	0.930293	0.144223	0.037044	7.66682e-21	1.49948e-15	Ependyma
380	Mt3	Mt3	E18	0.127942	2.2863	0.687692	0.186046	0.0623864	6.06265e-27	1.18573e-21	Ependyma
381	Mt3	Mt3	P14	0.164008	2.18371	0.912791	0.179678	0.170452	1.94119e-73	3.79659e-68	Ependyma
382	Mt3	Mt3	P4	0.102609	2.66714	0.490798	0.209065	0.0116782	0.000100827	1	Ependyma
383	Mt3	Mt3	P45	0.262272	3.83794	0.952857	0.275248	0.353022	6.31112e-155	1.23433e-149	Ependyma
384	Mt2	Mt2	P14	0.158623	1.25816	0.728198	0.217829	0.188574	3.10534e-81	6.07343e-76	Ependyma
385	Mt2	Mt2	P45	0.270454	2.18055	0.818571	0.330398	0.347641	1.74514e-152	3.41314e-147	Ependyma
386	Mt1	Mt1	P14	0.160882	2.0718	0.875	0.183865	0.178057	1.04871e-76	2.05107e-71	Ependyma
387	Mt1	Mt1	P4	0.166783	3.49805	0.610429	0.273223	0.0824345	3.64386e-25	7.12665e-20	Ependyma
388	Mt1	Mt1	P45	0.275323	3.76627	0.952857	0.288945	0.392987	3.5623e-173	6.96714e-168	Ependyma
389	Gm8730	Gm8730	E14	0.154452	1.88033	0.701408	0.220203	0.127328	8.41206e-74	1.64523e-68	Ependyma
390	Rpl13	Rpl13	E12	0.131948	3.26931	0.949025	0.139035	0.0296697	9.96005e-14	1.94799e-08	Ependyma
391	Rpl13	Rpl13	E13	0.136547	3.55533	0.921053	0.148251	0.021285	2.3562e-10	4.60826e-05	Ependyma
392	Rpl13	Rpl13	E16	0.128883	3.23071	0.935456	0.137776	0.0236518	7.75148e-14	1.51604e-08	Ependyma
393	Rps24	Rps24	E13	0.136091	2.82626	0.859649	0.15831	0.0352718	3.25042e-16	6.35717e-11	Ependyma
394	Clu	Clu	P45	0.354944	1.93468	0.761429	0.466155	0.407973	4.53645e-180	8.87239e-175	Ependyma
395	Itm2b	Itm2b	P14	0.192001	1.78177	0.888081	0.216197	0.239513	2.43655e-103	4.7654e-98	Ependyma
396	Gm10076	Gm10076	E18	0.148324	2.2494	0.716923	0.20689	0.114153	3.4635e-48	6.77392e-43	Ependyma
397	Gm10076	Gm10076	P4	0.18682	3.47267	0.650307	0.287281	0.115008	1.51944e-34	2.97173e-29	Ependyma
398	Spry2	Spry2	P4	0.10499	1.57538	0.273006	0.38457	0.0550592	2.68854e-17	5.25825e-12	Ependyma
399	Eef1a1	Eef1a1	E11	0.162116	3.16906	0.885947	0.182986	0.0774437	4.30273e-29	8.41528e-24	Ependyma
400	Eef1a1	Eef1a1	E13	0.150239	2.98961	0.858187	0.175065	0.0572944	2.02682e-25	3.96406e-20	Ependyma
401	Rpsa	Rpsa	E11	0.165102	2.55718	0.820774	0.201154	0.104548	8.60923e-39	1.68379e-33	Ependyma
402	Rpsa	Rpsa	E13	0.145113	2.32111	0.776316	0.186925	0.0669534	1.84199e-29	3.60257e-24	Ependyma
403	Rpl14	Rpl14	E13	0.140241	3.04172	0.875731	0.160142	0.0361312	1.42105e-16	2.7793e-11	Ependyma
404	Aebp1	Aebp1	P45	0.318283	0.927394	0.467143	0.681341	0.281071	1.42713e-122	2.79118e-117	Ependyma
405	Ppia	Ppia	E11	0.166967	3.46952	0.910387	0.183402	0.0958585	1.11844e-35	2.18744e-30	Ependyma
406	Rps27a	Rps27a	E12	0.134482	3.04106	0.937031	0.14352	0.0393954	9.48807e-18	1.85568e-12	Ependyma
407	Npm1	Npm1	E11	0.157217	2.11387	0.759674	0.206954	0.112491	1.21649e-41	2.37922e-36	Ependyma
408	Ubb	Ubb	E12	0.152382	3.76065	0.97901	0.155649	0.0884631	4.68471e-38	9.16235e-33	Ependyma
409	Ubb	Ubb	E14	0.140113	3.49436	0.952113	0.14716	0.049044	3.97107e-29	7.76662e-24	Ependyma
410	Ubb	Ubb	E15	0.143245	3.92215	0.891273	0.160719	0.0257912	2.36053e-12	4.61672e-07	Ependyma
411	Ubb	Ubb	E16	0.125528	3.13148	0.927711	0.135309	0.0184284	4.25326e-11	8.31852e-06	Ependyma
412	Ubb	Ubb	E18	0.142879	3.61447	0.946154	0.15101	0.0464854	1.88815e-20	3.69284e-15	Ependyma
413	Eif4a1	Eif4a1	E11	0.172997	2.22489	0.769857	0.224713	0.119835	2.79672e-44	5.46982e-39	Ependyma
414	Eif5a	Eif5a	E11	0.152781	1.75676	0.712831	0.21433	0.0903275	1.06732e-33	2.08746e-28	Ependyma
415	6330403K07Rik	6330403K07Rik	P14	0.144938	1.92672	0.718023	0.201857	0.0844898	6.58011e-37	1.28694e-31	Ependyma
416	1700016K19Rik	1700016K19Rik	P45	0.268991	1.14545	0.618571	0.434859	0.311608	3.16114e-136	6.18255e-131	Ependyma
417	Rpl23	Rpl23	E16	0.123127	2.58718	0.862306	0.142788	0.0217555	7.63775e-13	1.49379e-07	Ependyma
418	Rpl38	Rpl38	E14	0.132998	3.0696	0.916901	0.145052	0.0323202	1.07642e-19	2.10525e-14	Ependyma
419	H3f3b	H3f3b	E12	0.150286	4.38341	0.991004	0.15165	0.07922	3.20773e-34	6.27367e-29	Ependyma
420	H3f3b	H3f3b	E14	0.156996	4.61256	0.995775	0.157662	0.14018	3.058e-81	5.98083e-76	Ependyma
421	H3f3b	H3f3b	E15	0.151978	4.68354	0.95279	0.159508	0.0472543	2.03047e-21	3.97118e-16	Ependyma
422	H3f3b	H3f3b	E16	0.145997	4.23266	0.988812	0.147649	0.0680193	4.56125e-37	8.92089e-32	Ependyma
423	H3f3b	H3f3b	E18	0.145038	4.25449	0.978462	0.148231	0.0528597	4.71927e-23	9.22996e-18	Ependyma
424	H3f3b	H3f3b	P4	0.11002	3.83452	0.803681	0.136895	0.00360112	0.0308814	1	Ependyma
425	Alyref	Alyref	E11	0.200893	1.22077	0.588595	0.34131	0.187322	1.06717e-68	2.08718e-63	Ependyma
426	Tubb2b	Tubb2b	E13	0.139241	2.21841	0.766082	0.181757	0.0674819	1.10666e-29	2.1644e-24	Ependyma
427	Hnrnpk	Hnrnpk	E14	0.137679	2.386	0.805634	0.170895	0.0684411	4.18616e-40	8.18728e-35	Ependyma
428	Ntrk2	Ntrk2	P14	0.21372	1.43011	0.818314	0.261171	0.305942	1.30935e-132	2.56083e-127	Ependyma
429	Uqcrb	Uqcrb	E14	0.139929	2.12734	0.755634	0.185182	0.0814938	1.60049e-47	3.13024e-42	Ependyma
430	Cox7c	Cox7c	E14	0.136077	2.69545	0.870423	0.156334	0.0557025	6.85904e-33	1.34149e-27	Ependyma
431	Rps23	Rps23	E12	0.134205	3.00476	0.94003	0.142767	0.0496532	5.49018e-22	1.07377e-16	Ependyma
432	Rps23	Rps23	E16	0.12471	2.88553	0.901033	0.138407	0.028337	2.73667e-16	5.35238e-11	Ependyma
433	Rps7	Rps7	E12	0.130016	2.52779	0.865067	0.150296	0.0412494	1.62634e-18	3.1808e-13	Ependyma
434	Rps29	Rps29	E14	0.145465	4.15119	0.985915	0.147543	0.0518428	1.04219e-30	2.03832e-25	Ependyma
435	Rps29	Rps29	E15	0.112087	3.55507	0.855508	0.131018	0.00485289	0.00238715	1	Ependyma
436	Rps29	Rps29	P4	0.137979	4.51353	0.877301	0.157276	0.00279839	0.057067	1	Ependyma
437	Fos	Fos	P14	0.136308	1.46194	0.744186	0.183163	0.141242	6.05082e-61	1.18342e-55	Ependyma
438	Fos	Fos	P4	0.230285	3.76012	0.613497	0.375365	0.157947	5.7599e-47	1.12652e-41	Ependyma
439	Ckb	Ckb	E11	0.158403	2.3899	0.798371	0.198408	0.0901345	1.25121e-33	2.44711e-28	Ependyma
440	Rpl8	Rpl8	E11	0.154829	2.94397	0.881874	0.175568	0.0685691	6.33777e-26	1.23954e-20	Ependyma
441	Rpl3	Rpl3	E12	0.135998	2.6519	0.898051	0.151437	0.0622914	3.28e-27	6.41503e-22	Ependyma
442	Mlc1	Mlc1	P14	0.13605	0.828537	0.568314	0.239392	0.166165	1.34046e-71	2.62168e-66	Ependyma
443	Tuba1b	Tuba1b	E11	0.158458	1.99052	0.710794	0.222931	0.101067	1.52314e-37	2.97896e-32	Ependyma
444	Tuba1a	Tuba1a	E13	0.138727	3.42681	0.926901	0.149667	0.0267787	1.16558e-12	2.27964e-07	Ependyma
445	Tuba1a	Tuba1a	E15	0.134308	3.70499	0.845494	0.158852	0.0130103	6.50117e-07	0.12715	Ependyma
446	Hnrnpa1	Hnrnpa1	E11	0.149978	2.08272	0.755601	0.198488	0.0839454	2.04461e-31	3.99884e-26	Ependyma
447	Hnrnpa1	Hnrnpa1	E13	0.136665	1.93985	0.726608	0.188086	0.0699035	1.07119e-30	2.09503e-25	Ependyma
448	Ranbp1	Ranbp1	E14	0.13593	2.11914	0.743662	0.182785	0.0746701	1.21718e-43	2.38057e-38	Ependyma
449	Zbtb20	Zbtb20	P14	0.152832	1.16911	0.770349	0.198394	0.161036	2.11418e-69	4.13492e-64	Ependyma
450	Rpl24	Rpl24	E12	0.132257	2.86158	0.910045	0.145331	0.0277003	6.51071e-13	1.27336e-07	Ependyma
451	Rpl24	Rpl24	E16	0.125368	2.76176	0.886403	0.141435	0.0167131	3.39215e-10	6.63436e-05	Ependyma
452	Rps2	Rps2	E11	0.151902	2.76162	0.845214	0.17972	0.0596813	9.38234e-23	1.835e-17	Ependyma
453	Rps28	Rps28	E14	0.146464	3.20564	0.924648	0.1584	0.0652476	2.7077e-38	5.29573e-33	Ependyma
454	Rps28	Rps28	E15	0.111587	2.95492	0.749642	0.148854	0.0015952	0.0816802	1	Ependyma
455	Rps28	Rps28	P4	0.0964727	3.07404	0.628834	0.153415	0.00450294	0.015783	1	Ependyma
456	Tubb5	Tubb5	E11	0.16713	2.93714	0.869654	0.19218	0.111091	3.86945e-41	7.56786e-36	Ependyma
457	Tubb5	Tubb5	E12	0.129689	2.31116	0.809595	0.16019	0.0592409	5.98781e-26	1.1711e-20	Ependyma
458	Tubb5	Tubb5	E13	0.144332	2.62745	0.817251	0.176607	0.0694096	1.72481e-30	3.37338e-25	Ependyma
459	Tubb5	Tubb5	E15	0.122857	2.68742	0.683834	0.179659	0.0249015	5.62038e-12	1.09923e-06	Ependyma
460	Calm2	Calm2	E14	0.132871	2.48675	0.812676	0.163498	0.0567943	1.65487e-33	3.23659e-28	Ependyma
461	Aqp4	Aqp4	P45	0.259965	0.926845	0.511429	0.508311	0.271302	3.15525e-118	6.17104e-113	Ependyma
462	Rps14	Rps14	E12	0.130529	3.15178	0.943028	0.138415	0.0235701	3.35631e-11	6.56427e-06	Ependyma
463	Rps14	Rps14	E13	0.136903	3.45935	0.921053	0.148638	0.021797	1.43542e-10	2.8074e-05	Ependyma
464	Rps14	Rps14	E16	0.131381	3.19691	0.938898	0.139931	0.0256339	7.10601e-15	1.38979e-09	Ependyma
465	Rpl17	Rpl17	E12	0.129535	2.44123	0.863568	0.15	0.0388741	1.55806e-17	3.04725e-12	Ependyma
466	Rpl17	Rpl17	E13	0.14063	2.80397	0.843567	0.166708	0.038261	1.82925e-17	3.57764e-12	Ependyma
467	Mbp	Mbp	P45	0.277648	0.994948	0.365714	0.759194	0.224782	1.08572e-97	2.12346e-92	Ependyma
468	Malat1	Malat1	E15	0.161788	6.37168	0.989986	0.163425	0.158087	1.25071e-68	2.44613e-63	Ependyma
469	Malat1	Malat1	E16	0.122945	4.63038	0.960413	0.128013	0.00635622	0.000109057	1	Ependyma
470	Malat1	Malat1	E18	0.134234	5.24966	0.952308	0.140957	0.0177421	1.09152e-08	0.00213479	Ependyma
471	Malat1	Malat1	P4	0.132736	5.34004	0.929448	0.142811	0.00873319	0.000772974	1	Ependyma
472	Fth1	Fth1	P14	0.13844	2.78287	0.946221	0.146308	0.0578321	1.04097e-25	2.03592e-20	Ependyma
473	mt-Nd1	mt-Nd1	E15	0.112138	3.89792	0.896996	0.125015	0.00472346	0.00273107	1	Ependyma
474	mt-Nd1	mt-Nd1	E16	0.12342	3.92091	0.982788	0.125582	0.00449277	0.00114298	1	Ependyma
475	mt-Nd1	mt-Nd1	E18	0.135547	4.41006	0.986154	0.13745	0.0252198	9.23893e-12	1.80695e-06	Ependyma
476	mt-Nd1	mt-Nd1	P4	0.1481	5.19293	0.95092	0.155744	0.0325351	8.22619e-11	1.60888e-05	Ependyma
477	mt-Co1	mt-Co1	E15	0.117042	4.33363	0.942775	0.124147	0.00141798	0.100705	1	Ependyma
478	mt-Co1	mt-Co1	E18	0.134694	4.82831	0.998462	0.134901	0.0276041	9.7533e-13	1.90755e-07	Ependyma
479	mt-Co1	mt-Co1	P4	0.177556	6.92101	1	0.177556	0.462707	1.11609e-137	2.18285e-132	Ependyma
480	mt-Co2	mt-Co2	E15	0.115819	3.91248	0.899857	0.128708	0.0044392	0.00367402	1	Ependyma
481	mt-Co2	mt-Co2	E18	0.125932	3.98555	0.964615	0.130552	0.00199726	0.0553757	1	Ependyma
482	mt-Co2	mt-Co2	P4	0.146174	4.97538	0.944785	0.154717	0.0192782	5.79802e-07	0.113398	Ependyma
483	mt-Atp6	mt-Atp6	E14	0.133995	5.76066	0.998592	0.134184	0.0208186	3.31295e-13	6.47947e-08	Ependyma
484	mt-Atp6	mt-Atp6	E15	0.129199	5.53506	0.992847	0.13013	0.00199485	0.0515367	1	Ependyma
485	mt-Atp6	mt-Atp6	E16	0.127346	5.39359	0.998279	0.127566	0.00117849	0.0958153	1	Ependyma
486	mt-Atp6	mt-Atp6	E18	0.132207	5.65033	1	0.132207	0.0151009	1.34642e-07	0.0263333	Ependyma
487	mt-Atp6	mt-Atp6	P4	0.154622	6.9333	1	0.154622	0.256357	9.68239e-76	1.89368e-70	Ependyma
488	mt-Co3	mt-Co3	E15	0.115803	4.35538	0.937053	0.123583	0.00585587	0.000847973	1	Ependyma
489	mt-Co3	mt-Co3	E18	0.131215	4.72721	0.996923	0.13162	0.0120973	2.37986e-06	0.465453	Ependyma
490	mt-Co3	mt-Co3	P4	0.161523	6.20318	0.996933	0.16202	0.262763	1.24923e-77	2.44324e-72	Ependyma
491	mt-Nd4	mt-Nd4	P4	0.15131	4.57045	0.898773	0.168351	0.0224141	7.05642e-08	0.0138009	Ependyma
492	mt-Cytb	mt-Cytb	E15	0.11109	3.88165	0.894134	0.124243	0.0089312	3.76441e-05	1	Ependyma
493	mt-Cytb	mt-Cytb	E18	0.136274	4.44005	0.989231	0.137757	0.0246115	1.6403e-11	3.20809e-06	Ependyma
494	mt-Cytb	mt-Cytb	P4	0.151898	5.2992	0.96319	0.157703	0.0495673	1.01964e-15	1.99421e-10	Ependyma
495	Cfap126	Cfap126	P14	0.147793	0.668454	0.497093	0.297314	0.17048	1.88818e-73	3.6929e-68	Ependyma
496	Gm10714	Gm10714	P45	0.271563	0.75367	0.434286	0.62531	0.248575	3.66034e-108	7.15889e-103	Ependyma
497	Ccdc153	Ccdc153	P45	0.401821	1.63899	0.685714	0.585989	0.448921	4.65473e-199	9.10372e-194	Ependyma
498	Odf3b	Odf3b	P45	0.24692	0.906797	0.47	0.525362	0.23933	4.36876e-104	8.54442e-99	Ependyma
499	Tmem212	Tmem212	P45	0.309786	1.44511	0.644286	0.48082	0.372424	9.25629e-164	1.81035e-158	Ependyma
500	Gpr37l1	Gpr37l1	P45	0.286839	0.953051	0.481429	0.595808	0.266797	3.15414e-116	6.16888e-111	Ependyma
